# Supplementary material for: Glycosylation generates an efficacious and immunogenic vaccine against H7N9 influenza virus
Source: PLoS Biol. 2020 Dec 23;18(12):e3001024. doi: 10.1371/journal.pbio.3001024 (PMC7757820; doi:10.1371/journal.pbio.3001024)
Supplement: S1 Data — Sheet 1: Viral growth kinetics data in MDCK cells. Sheet 2: Viral growth kinetics data in A549 cells. Sheet 3: Viral growth kinetics data in Vero cells. Sheet 4: Pairwise HI and PRNT titers of vaccinated guinea pig sera against rH7 NLG mutant viruses. (XLSX) [file pbio.3001024.s016.xlsx]

## Sheet: Sheet 1
	Fig. 1C_Growth kinetics in MDCK cells
			Viral titers [log10(PFU†/ml)] at each time point (hpi‡)							†, plaque forming unit
	Virus	Experiment #	0	8	16	24	48	72		‡, hours post-infection
	rH7	1	0	0	4.82607	6.41497	8.27875	7.69897		¶, standard deviation
		2	0	1.30103	4.716	6.17609	7.80618	7.61278		§, not determined
		3	0	1.30103	4.43136	6.25527	8	7.50515
		4	0	1.60206	5.47712	7.23045	7.8451	7.36173
		5	0	1.30103	5.11394	7.07918	7.79239	7.27875
		6	0	1.30103	5.44716	7.27875	7.85733	7.32222
		average	0	1.13436	5.00194	6.73912	7.92996	7.46327
		s.d.¶	0	0.568618	0.418284	0.51077	0.186164	0.169656
			Viral titers [log10(PFU†/ml)] at each time point (hpi‡)
	Virus	Experiment #	0	8	16	24	48	72
	rH7+133	1	0	1	5.25527	6.6721	8.66276	7.83885
		2	0	0	5	6.36173	8.5682	7.74819
		3	0	0	5.34242	6.72428	8.74036	7.8451
		4	0	2.30103	5.80618	7.6902	8.90309	7.07918
		5	0	2.14613	5.79934	7.41497	9.14613	6.8451
		6	0	1	5.68124	7.57978	9.25527	6.95424
		average	0	1.07453	5.48074	7.07384	8.8793	7.38511
		s.d.¶	0	0.997293	0.331269	0.555507	0.274261	0.473317
			Viral titers [log10(PFU†/ml)] at each time point (hpi‡)
	Virus	Experiment #	0	8	16	24	48	72
	rH7+158	1	0	1	4.91381	7.14613	9.34242	8.4624
		2	0	0	4.60206	7.30103	9.38021	8.41497
		3	0	1	4.63347	7.38021	9.34242	8.53148
		4	0	2.60206	6.47712	8.30103	9.50515	7.53148
		5	0	2.63347	6.39794	8.38021	9.53148	7.49136
		6	0	2.47712	6.34242	8.32222	9.44716	7.68124
		average	0	1.61877	5.56114	7.80514	9.42481	8.01882
		s.d.¶	0	1.10629	0.932641	0.585316	0.0823366	0.499238
			Viral titers [log10(PFU†/ml)] at each time point (hpi‡)
	Virus	Experiment #	0	8	16	24	48	72
	rH7-240	1	0	0	3.6721	6.30103	6.90309	6.07918
		2	0	0	3.83251	6.27875	7.27875	6.36173
		3	0	1.60206	3.60206	6.04139	6.95424	6.27875
		4	0	1	4.11394	5.90309	6.65321	5.60206
		5	0	0	4.32222	6.30103	7.20412	5.86332
		6	0	1.30103	4.20412	5.77815	6.95424	5.90309
		average	0	0.650515	3.95782	6.10057	6.99128	6.01469
		s.d.¶	0	0.737598	0.297231	0.227408	0.224834	0.282826
			Viral titers [log10(PFU†/ml)] at each time point (hpi‡)
	Virus	Experiment #	0	8	16	24	48	72
	rH7+133+158	1	0	1.30103	5.23045	8.14613	9.57978	8.64345
		2	0	0	5.27875	8	9.54407	8.68124
		3	0	1.30103	5.17609	7.69897	9.62325	8.74819
		4	0	2.88081	6.34242	9.54407	9.74819	7.95424
		5	0	2.62325	6.11394	9.86923	9.77085	7.90309
		6	0	2.69897	6.04139	9.70757	9.65321	8.17609
		average	0	1.80085	5.69718	8.82766	9.65323	8.35105
		s.d.¶	0	1.13066	0.524016	0.979367	0.0906218	0.384962

## Sheet: Sheet 2
	Fig. 1D_Growth kinetics in A549 cells
			Viral titers [log10(PFU†/ml)] at each time point (hpi‡)
	Virus	Experiment #	0	8	16	24	48	72
	rH7	1	0	0	3.86332	4.63347	8.47712	7.69897
		2	0	1	3.20412	4.79239	8.04139	7.81291
		3	0	1	3.30103	4.6902	7.61278	7.44716
		average	0	0.666667	3.45616	4.70535	8.04377	7.65301
		s.d.¶	0	0.57735	0.355929	0.0805384	0.432174	0.187158
			Viral titers [log10(PFU†/ml)] at each time point (hpi‡)
	Virus	Experiment #	0	8	16	24	48	72
	rH7+133	1	0	0	4.49136	6.14613	7.90309	7.54407
		2	0	0	3.23045	5.5682	8.20412	7.61278
		3	0	1	4.17609	5.95424	8.50515	7.68124
		average	0	0.333333	3.96597	5.88952	8.20412	7.6127
		s.d.¶	0	0.57735	0.656193	0.294349	0.30103	0.0685866
			Viral titers [log10(PFU†/ml)] at each time point (hpi‡)
	Virus	Experiment #	0	8	16	24	48	72
	rH7+158	1	0	0	4.47712	6.36173	8.81954	8.23045
		2	0	1	4.25527	6.34242	8.76343	8.20412
		3	0	0	5.95424	6.38021	8.60206	8.04139
		average	0	0.333333	4.89555	6.36145	8.72834	8.15865
		s.d.¶	0	0.57735	0.923544	0.0188958	0.112907	0.102401
			Viral titers [log10(PFU†/ml)] at each time point (hpi‡)
	Virus	Experiment #	0	8	16	24	48	72
	rH7-240	1	0	0	3.5682	4.53148	7.83885	7.72428
		2	0	1.30103	3.75587	4.63347	7.54407	8.23045
		3	0	0	3.75587	4.34242	n.d.§	7.86923
		average	0	0.433677	3.69332	4.50246	7.69146	7.94132
		s.d.¶	0	0.75115	0.108353	0.147677	0.208442	0.260673
			Viral titers [log10(PFU†/ml)] at each time point (hpi‡)
	Virus	Experiment #	0	8	16	24	48	72
	rH7+133+158	1	0	0	4.49136	6.11394	9.11394	8.32222
		2	0	0	4.34242	5.95424	9.11727	8.4624
		3	0	1.30103	4.83251	5.90309	8.9345	8.50515
		average	0	0.433677	4.55543	5.99043	9.05524	8.42992
		s.d.¶	0	0.75115	0.251246	0.109985	0.104576	0.0956917

## Sheet: Sheet 3
	Fig. 1E_Growth kinetics in Vero cells
			Viral titers [log10(PFU†/ml)] at each time point (hpi‡)
	Virus	Experiment #	0	8	16	24	48	72
	rH7	1	0	0	0	0	2.6902	2.77815
		2	0	0	0	1.60206	3.02119	3.25527
		3	0	0	0	0.30103	2.89763	3.43136
		average	0	0	0	0.634363	2.86967	3.15493
		s.d.¶	0	0	0	0.851459	0.167258	0.337969
			Viral titers [log10(PFU†/ml)] at each time point (hpi‡)
	Virus	Experiment #	0	8	16	24	48	72
	rH7+133	1	0	0	1.77815	2.41497	4.20412	5
		2	0	0	1.77815	2.70757	4.54407	5.17609
		3	0	1	1.69897	2.64345	4.39794	4.69897
		average	0	0.333333	1.75176	2.58867	4.38204	4.95835
		s.d.¶	0	0.57735	0.0457153	0.1538	0.170531	0.241272
			Viral titers [log10(PFU†/ml)] at each time point (hpi‡)
	Virus	Experiment #	0	8	16	24	48	72
	rH7+158	1	0	0	2.34242	3.36173	5.20412	6
		2	0	0	2.32222	3.38021	5.04139	5.43136
		3	0	1	2.25527	3.53148	5.23045	5.90309
		average	0	0.333333	2.30664	3.42447	5.15865	5.77815
		s.d.¶	0	0.57735	0.0456165	0.0931298	0.102401	0.304211
			Viral titers [log10(PFU†/ml)] at each time point (hpi‡)
	Virus	Experiment #	0	8	16	24	48	72
	rH7-240	1	0	0	1.30103	2.11394	3.14613	4.23045
		2	0	0	1	1	3.04139	3.60206
		average	0	0	1.15051	1.55697	3.09376	3.91625
		s.d.¶	0	0	0.21286	0.787677	0.0740591	0.444338
			Viral titers [log10(PFU†/ml)] at each time point (hpi‡)
	Virus	Experiment #	0	8	16	24	48	72
	rH7+133+158	1	0	0	2	2.8451	4.90309	5.5563
		2	0	0	2.14613	3.25527	5.41497	6.20412
		3	0	1.30103	2.17609	3.25527	5.30103	5.69897
		average	0	0.433677	2.10741	3.11855	5.20636	5.8198
		s.d.¶	0	0.75115	0.0942155	0.236814	0.268751	0.340391

## Sheet: Sheet 4
	Fig. 1F_HI and PRNT titers
			HI titers of each guinea pig sera
	Virus	Experiment #	a-rH7	a-rH7+133	a-rH7+158	a-rH7-240	a-rH7+133+158
	rH7	1	640	160	320	160	160
		2	320	160	320	80	160
		3	160	160	160	160	160
		4	320	160	320	160	160
		GMT	320	160	269.087	134.543	160
	rH7+133	1	40	80	80	80	160
		2	20	20	20	80	80
		3	160	160	40	80	160
		4	160	160	80	80	80
		GMT	67.2717	80	47.5683	80	113.137
	rH7+158	1	320	80	320	80	80
		2	160	40	160	80	40
		3	320	80	320	160	80
		4	640	160	320	160	80
		GMT	320	80	269.087	113.137	67.2717
	rH7+133+158	1	80	80	40	20	40
		2	20	20	20	20	40
		3	40	40	20	40	40
		4	40	80	40	40	40
		GMT	40	47.5683	28.2843	28.2843	40
			PRNT titers of each guinea pig sera
	Virus	Experiment #	a-rH7	a-rH7+133	a-rH7+158	a-rH7-240	a-rH7+133+158
	rH7	1	640	80	320	160	80
		2	320	160	640	320	80
		GMT	452.548	113.137	452.548	226.274	80
	rH7+133	1	20	80	10	20	40
		2	40	160	20	80	40
		GMT	28.2843	113.137	14.1421	40	40
	rH7+158	1	320	40	320	80	40
		2	320	40	320	160	40
		GMT	320	40	320	113.137	40
	rH7-240	1	640	640	2560	640	320
		2	1280	640	640	640	320
		GMT	905.097	640	1280	640	320
	rH7+133+158	1	n.d.	40	10	20	20
		2	80	80	40	80	40
		GMT		56.5685	20	40	28.2843
