# Supplementary material for: Glycosylation generates an efficacious and immunogenic vaccine against H7N9 influenza virus
Source: PLoS Biol. 2020 Dec 23;18(12):e3001024. doi: 10.1371/journal.pbio.3001024 (PMC7757820; doi:10.1371/journal.pbio.3001024)
Supplement: S2 Data — Sheet 1: The growth rates and HA contents of the candidate vaccine viruses in embryonated chicken eggs. Sheet 2: Body weight changes and survival rates of the vaccinated mice (r268 and r268+133+158) after lethal challenge. Sheet 3: Lung viral titers of the vaccinated mice (r268 and r268+133+158) after lethal challenge. (XLSX) [file pbio.3001024.s017.xlsx]

## Sheet: Sheet 1
	Fig 2A_The growth rates and HA contents of the candidate vaccine viruses
			Viral titers
	Group	Experiment #	PFU [log10(PFU/ml)]	HAU (log2(HAU)] (GMT)
	r268	1	8.32222	7
		2	8.34242	7
		3	8.38021	7
		4	8.54407	8
		5	8.07918	7
		6	8.61278	8
		average	8.38015	7.33333
		s.d.	0.187803	0.516398
	r268+133	1	8.4624	8
		2	8.25527	7
		3	8.32222	7
		4	8.72428	8
		5	8.25527	7
		6	8.41497	8
		average	8.40574	7.5
		s.d.	0.17721	0.547723
	r268+158	1	8.86332	9
		2	8.86923	9
		3	8.74036	9
		4	8.69897	10
		5	8.75587	9
		6	8.8451	9
		average	8.79548	9.16667
		s.d.	0.0726974	0.408248
	r268-240	1	8.26482	6
		2	7.68124	5
		3	8.44716	6
		4	8.34242	6
		5	7.79934	5
		6	7.82607	5
		average	8.06018	5.5
		s.d.	0.327941	0.547723
	r268+133+158	1	8.91381	9
		2	9.04139	10
		3	9.54407	11
		4	8.88081	9
		5	9.66276	11
		6	9.20412	10
		average	9.20783	10
		s.d.	0.328973	0.894427

## Sheet: Sheet 2
	Fig 2BC_Body weight changes & survival rates
			Body weight and changes at each day (dpi) after virus challenge
	Group	Mouse #	0	1	2	3	4	5	6	7	8	9	10	11	12	13	14
	Mock	(original) 1	17.12	16.65	16.86	16.78	17.44	17.21	17.53	17.95	18.02	18.26	18.35	18.38	18.24	18.61	18.66
		2	17.65	17.51	17.57	18.05	18.29	18.32	18.23	18.51	18.73	18.73	18.375	18.99	19.02	18.52	18.91
		3	21.03	21.06	20.69	20.47	20.7	20.54	20.55	21.4	21.36	21.51	21.4	21.06	21.37	21.01	21.14
		4	18.13	18.02	18.79	18.58	18.88	18.65	18.66	19.04	18.95	19.32	19.12	18.89	19.24	19.07	19.21
		5	17.31	17.05	16.92	16.98	17.55	17.71	17.71	17.51	18.06	18.28	18.03	18.09	19	18.48	18.47
		6	18.76	18.39	19	18.9	18.41	18.49	18.34	18.68	18.42	18.28	17.93	18.63	18.56	18.37	18.2
		7	18.59	18.97	18.78	19.25	19	18.5	18.63	19.25	19.27	18.89	18.75	19.05	18.66	18.63	18.63
		8	17.1	17.32	17.3	17.38	17.02	16.71	16.69	17.51	17.3	17.17	16.83	17.25	17.3	17.21	17.27
		9	17.95	18.48	18.05	18.6	17.88	17.79	17.67	18.07	17.95	17.86	17.69	17.82	17.65	17.5	17.6
		10	18.51	19.31	18.66	18.69	18.57	18.38	18.14	18.89	18.7	18.25	19.1	19.35	18.86	18.8	18.78
		(% changes) 1	100	97.2547	98.4813	98.014	101.869	100.526	102.395	104.848	105.257	106.659	107.185	107.36	106.542	108.703	108.995
		2	100	99.2068	99.5467	102.266	103.626	103.796	103.286	104.873	106.119	106.119	104.108	107.592	107.762	104.929	107.139
		3	100	100.143	98.3833	97.3371	98.4308	97.67	97.7175	101.759	101.569	102.282	101.759	100.143	101.617	99.9049	100.523
		4	100	99.3933	103.64	102.482	104.137	102.868	102.923	105.019	104.523	106.564	105.461	104.192	106.122	105.185	105.957
		5	100	98.498	97.747	98.0936	101.386	102.311	102.311	101.155	104.333	105.604	104.159	104.506	109.763	106.759	106.701
		6	100	98.0277	101.279	100.746	98.1343	98.5608	97.7612	99.5736	98.1876	97.4414	95.5757	99.307	98.9339	97.9211	97.0149
		7	100	102.044	101.022	103.55	102.205	99.5159	100.215	103.55	103.658	101.614	100.861	102.474	100.377	100.215	100.215
		8	100	101.287	101.17	101.637	99.5322	97.7193	97.6023	102.398	101.17	100.409	98.4211	100.877	101.17	100.643	100.994
		9	100	102.953	100.557	103.621	99.61	99.1086	98.4401	100.669	100	99.4986	98.5515	99.2758	98.3287	97.493	98.0501
		10	100	104.322	100.81	100.972	100.324	99.2977	98.0011	102.053	101.026	98.5954	103.187	104.538	101.891	101.567	101.459
		average	100	100.313	100.264	100.872	100.926	100.137	100.065	102.59	102.584	102.479	101.927	103.027	103.251	102.332	102.705
		s.d.	0	2.28408	1.75673	2.3157	2.06544	2.16764	2.42265	1.91477	2.56197	3.5211	3.60009	3.10193	3.96955	3.82618	4.15342
		% survival	100	100	100	100	100	100	100	100	100	100	100	100	100	100	100
	Non-vaccination	(original) 1	18.11	17.71	17.36	16.58	15.23	14.63	14.32	13.32	12.38	11.76	dead
		2	17.94	17.97	17.23	17	15.68	14.72	13.81	13.13	12.15	11.5	10.8	10.36	10.08	dead
		3	19.27	19.17	18.74	18.39	17.06	16.02	14.85	14.13	13.49	12.57	dead
		4	18.38	17.98	17.93	17.48	16.24	15.56	14.43	13.79	12.96	12.35	11.87	11.42	11.63	11.77	11.71
		5	19.94	19.91	19.6	19.3	17.68	16.44	15.62	14.8	13.94	13.61	dead
		6	19.04	19.24	19.58	18.37	17.22	16.35	15.71	14.98	14.28	13.67	12.8	12.28	12.08	12.99	12.89
		7	18.3	18.83	18.53	17.76	16.74	16.16	15.13	14.29	13.36	13.12	dead
		8	18.08	19.96	19.92	18.98	17.73	16.38	15.4	14.45	13.54	12.94	12.32	11.75	11.36	dead
		9	18.92	18.55	18.16	17.8	16.36	15.48	14.34	13.56	12.86	dead
		10	18.87	18.82	18.22	17.31	16.26	15.59	14.62	13.87	13.15	12.57	12.47	12.88	12.91	13.1	13
		(% changes) 1	100	97.7913	95.8586	91.5516	84.0972	80.7841	79.0723	73.5505
		2	100	100.167	96.0424	94.7603	87.4025	82.0513	76.9788	73.1884
		3	100	99.4811	97.2496	95.4333	88.5314	83.1344	77.0628	73.3264
		4	100	97.8237	97.5517	95.1034	88.3569	84.6572	78.5092	75.0272	70.5114	67.1926	64.5811	62.1328	63.2753	64.037	63.7106
		5	100	99.8495	98.2949	96.7904	88.666	82.4473	78.335	74.2227
		6	100	101.05	102.836	96.4811	90.4412	85.8718	82.5105	78.6765	75	71.7962	67.2269	64.4958	63.4454	68.2248	67.6996
		7	100	102.896	101.257	97.0492	91.4754	88.306	82.6776	78.0874	73.0055	71.694
		8	100	110.398	110.177	104.978	98.0642	90.5973	85.177	79.9226	74.8894	71.5708	68.1416	64.9889	62.8319
		9	100	98.0444	95.9831	94.0803	86.4693	81.8182	75.7928	71.6702
		10	100	99.735	96.5554	91.7329	86.1685	82.6179	77.4775	73.5029
		average	100	100.724	99.1806	95.796	88.9673	84.2286	79.3594	75.1175	73.3516	70.5634	66.6499	63.8725	63.1842	66.1309	65.7051
		s.d.	0	3.74471	4.51861	3.74887	3.83129	3.1526	3.05219	2.77409	2.10304	2.24909	1.84907	1.5267	0.316747	2.96122	2.82067
		% survival	100	100	100	100	100	100	100	40	10	0
	r268_single	(original) 1	18.43	19.18	18.54	18.23	16.86	15.71	14.81	13.84	13.35	12.7	12.19	11.93	12.32	13.22	13.44
		2	18.98	19.49	19.11	18.84	17.57	16.61	15.81	15	14.12	13.38	12.63	11.99	dead
		3	19.54	19.75	19.36	18.43	17.56	17.19	17.02	16.98	17.1	17.94	18.88	19.21	19.46	19.4	18.98
		4	19.82	20.5	19.74	18.86	18.16	17.38	16.44	15.75	14.88	14.25	13.52	13.48	14.21	15.51	15.55
		5	17.73	17.37	17.28	16.74	15.93	15.55	14.77	14.4	15.09	15.78	16.06	17.03	17.48	17.73	17.89
		6	16.29	15.61	15.58	15.38	14.5	13.84	13.17	12.51	11.88	11.36	10.84	11.34	11.95	12.96	12.9
		7	17.32	17.15	16.9	16.57	15.41	14.94	13.93	13.07	12.78	11.84	dead
		8	19.66	19.93	19.47	18.61	17.87	16.66	15.36	14.64	13.9	13.3	12.72	12.68	13.58	15	15.04
		9	17.72	18.09	17.92	17.37	16.79	16.12	14.96	14.19	13.45	13.09	14.11	15.24	16.26	16.67	16.97
		10	19.14	19.26	19.12	18.27	17.61	17.4	16.25	15.36	14.66	14.2	14.92	16.12	16.75	17.28	17.11
		(% changes) 1	100	104.069	100.597	98.9148	91.4813	85.2415	80.3581	75.095	72.4362	68.9094	66.1422	64.7314	66.8475	71.7309	72.9246
		2	100	102.687	100.685	99.2624	92.5711	87.5132	83.2982	79.0306	74.3941	70.4953	66.5437	63.1718
		3	100	101.075	99.0788	94.3193	89.8669	87.9734	87.1034	86.8987	87.5128	91.8117	96.6223	98.3112	99.5906	99.2835	97.1341
		4	100	103.431	99.5964	95.1564	91.6246	87.6892	82.9465	79.4652	75.0757	71.8971	68.2139	68.0121	71.6953	78.2543	78.4561
		5	100	97.9695	97.4619	94.4162	89.8477	87.7045	83.3051	81.2183	85.11	89.0017	90.5809	96.0519	98.59	100	100.902
		6	100	95.8257	95.6415	94.4138	89.0117	84.9601	80.8471	76.7956	72.9282	69.736	66.5439	69.6133	73.3579	79.558	79.1897
		7	100	99.0185	97.5751	95.6697	88.9723	86.2587	80.4273	75.4619	73.7875	68.3603
		8	100	101.373	99.0336	94.6592	90.8952	84.7406	78.1282	74.4659	70.7019	67.6501	64.6999	64.4964	69.0743	76.297	76.5005
		9	100	102.088	101.129	98.0248	94.7517	90.9707	84.4244	80.079	75.9029	73.8713	79.6275	86.0045	91.7607	94.0745	95.7675
		10	100	100.627	99.8955	95.4545	92.0063	90.9091	84.9007	80.2508	76.5935	74.1902	77.9519	84.2215	87.5131	90.2821	89.3939
		average	100	100.497	99.239	95.5844	90.4149	86.7177	82.0698	79.3661	80.039	90.4067	93.6016	97.1815	99.0903	99.6418	99.0183
		s.d.	0	2.20389	1.91582	2.30922	2.61588	3.00213	3.31419	3.56505	5.81346	1.98695	4.2719	1.59754	0.707547	0.506627	2.66462
		% survival	100	100	100	100	100	100	100	90	50	20	20	20	20	20	20
	r268+alum_single	(original) 1	18.76	18.97	18.67	16.1	16.93	16.36	15.44	14.81	14.55	15.34	16.79	17.19	17.17	17.79	17.77
		2	20.08	19.67	19.72	17.28	18.28	17.71	16.45	15.65	14.9	14.2	13.64	13.89	15.35	16.46	16.86
		3	19.87	19.98	19.91	16.56	17.23	16.33	15.48	14.7	13.86	13.47	14.62	15.96	16.3	17.39	17.27
		4	17.37	17.81	17.45	18.37	16.11	15.04	14.13	13.54	12.78	12.4	12.63	13.9	14.44	15.5	15.81
		5	19.14	19.14	19.04	19.69	17.8	16.59	15.49	14.9	14.37	14.99	15.99	16.59	17.58	18.32	17.99
		6	17.77	17.74	17.5	18.26	14.95	14.08	13.41	12.6	11.72	11	10.49	10.77	11.53	11.94	12.07
		7	19.39	18.56	18.77	19.15	16.17	15.64	14.6	13.78	14.19	15.24	16.43	16.84	16.94	17.87	17.69
		8	18.24	18.22	17.34	18.31	14.12	14.18	13.29	12.53	11.28	11.1	10.93	12	12.93	14	14.7
		9	19.54	18.8	18.76	17.39	17.52	17.13	15.68	14.78	14.06	14.06	14.61	15.52	16.15	16.86	16.99
		10	20.14	19.5	20.24	18.06	18.49	18.08	17.31	18.09	18.75	19.77	19.97	19.81	19.76	19.89	20
		(% changes) 1	100	101.119	99.5203	85.8209	90.2452	87.2068	82.3028	78.9446	77.5586	81.7697	89.4989	91.6311	91.5245	94.8294	94.7228
		2	100	97.9582	98.2072	86.0558	91.0359	88.1972	81.9223	77.9382	74.2032	70.7171	67.9283	69.1733	76.4442	81.9721	83.9641
		3	100	100.554	100.201	83.3417	86.7136	82.1842	77.9064	73.9809	69.7534	67.7906	73.5783	80.3221	82.0332	87.5189	86.9149
		4	100	102.533	100.461	105.757	92.7461	86.5861	81.3472	77.9505	73.5751	71.3874	72.7116	80.023	83.1318	89.2343	91.019
		5	100	100	99.4775	102.874	92.999	86.6771	80.93	77.8474	75.0784	78.3177	83.5423	86.6771	91.8495	95.7158	93.9916
		6	100	99.8312	98.4806	102.757	84.1306	79.2347	75.4643	70.906	65.9539	61.9021	59.0321	60.6078	64.8846	67.1919	67.9235
		7	100	95.7194	96.8025	98.7622	83.3935	80.6601	75.2965	71.0676	73.1821	78.5972	84.7344	86.8489	87.3646	92.1609	91.2326
		8	100	99.8904	95.0658	100.384	77.4123	77.7412	72.8618	68.6952	61.8421	60.8553	59.9232	65.7895	70.8882	76.7544	80.5921
		9	100	96.2129	96.0082	88.9969	89.6622	87.6663	80.2456	75.6397	71.955	71.955	74.7697	79.4268	82.651	86.2845	86.9498
		10	100	96.8222	100.497	89.6723	91.8073	89.7716	85.9484	89.8213	93.0983	98.1629	99.1559	98.3615	98.1132	98.7587	99.3049
		average	100	99.064	98.472	94.4422	88.0146	84.5925	79.4225	76.2791	73.62	74.1455	76.4875	79.8861	82.8885	87.0421	87.6615
		s.d.	0	2.26542	1.93459	8.44923	5.04399	4.23386	3.96958	5.94173	8.25153	10.8692	12.819	11.8295	10.0953	9.60634	8.84325
		% survival	100	100	100	100	100	100	90	60	30	30	30	30	30	30	30
	r268_double	(original) 1	18.59	18.43	18.23	18.29	17.78	16.51	15.98	16.44	16.96	17.88	17.95	18.16	18	18.2	18.27
		2	19.12	18.75	18.71	18.48	18.14	16.47	16.6	17.54	18.06	18.78	18.9	19.06	18.63	18.91	19.01
		3	18.19	18.18	17.93	18.51	18.59	17.66	18.22	18.15	18.88	18.61	19.14	18.91	19.06	19.02	19.01
		4	19.36	18.63	18.82	18.72	17.96	17.84	17.86	18.17	18.55	18.74	18.66	18.87	19.1	19.02	19.1
		5	19.84	19.28	19.45	19.37	18.11	17.16	17.22	18.32	18.99	19.23	19.47	19.07	19.25	19.44	19.67
		6	18.63	18.26	17.62	17.95	17.12	16.89	16.44	17.27	18.09	17.63	17.9	18.02	18.58	18.85	19
		7	18.42	18.24	17.67	18.11	17.79	16.5	15.99	16.77	17.52	17.52	17.92	18.39	18.47	18.89	18.79
		8	19.04	18.72	18.41	18.98	19.26	18.48	18.34	19.56	19.86	20.37	20.39	20.08	20.32	20.16	20.07
		9	17.43	17.31	16.94	17.25	17.07	15.83	16.35	17.07	17.59	17.34	17.78	17.72	17.79	17.83	17.94
		10	18.82	19.03	18.58	19	18.99	18.28	18.44	18.35	18.74	18.89	19.34	19.03	19.56	19.24	19.11
		(% changes) 1	100	99.1393	98.0635	98.3862	95.6428	88.8112	85.9602	88.4346	91.2318	96.1807	96.5573	97.6869	96.8263	97.9021	98.2786
		2	100	98.0649	97.8556	96.6527	94.8745	86.1402	86.8201	91.7364	94.4561	98.2218	98.8494	99.6862	97.4372	98.9017	99.4247
		3	100	99.945	98.5706	101.759	102.199	97.0863	100.165	99.7801	103.793	102.309	105.223	103.958	104.783	104.563	104.508
		4	100	96.2293	97.2107	96.6942	92.7686	92.1488	92.2521	93.8533	95.8161	96.7975	96.3843	97.469	98.657	98.2438	98.657
		5	100	97.1774	98.0343	97.631	91.2802	86.4919	86.7944	92.3387	95.7157	96.9254	98.1351	96.119	97.0262	97.9839	99.1431
		6	100	98.014	94.5786	96.35	91.8948	90.6602	88.2448	92.6999	97.1014	94.6323	96.0816	96.7257	99.7316	101.181	101.986
		7	100	99.0228	95.9283	98.317	96.5798	89.5765	86.8078	91.0423	95.114	95.114	97.2856	99.8371	100.271	102.552	102.009
		8	100	98.3193	96.6912	99.6849	101.155	97.0588	96.3235	102.731	104.307	106.985	107.09	105.462	106.723	105.882	105.41
		9	100	99.3115	97.1888	98.9673	97.9346	90.8204	93.8038	97.9346	100.918	99.4836	102.008	101.664	102.065	102.295	102.926
		10	100	101.116	98.7248	100.956	100.903	97.1307	97.9809	97.5027	99.5749	100.372	102.763	101.116	103.932	102.232	101.541
		average	100	99.7644	98.5307	99.3878	95.9684	91.6284	90.5849	94.8054	97.8028	98.7022	100.038	99.9724	100.745	101.174	101.388
		s.d.	0	3.86188	3.75148	3.45631	4.39012	4.6143	5.94734	4.47488	4.23522	3.76872	3.96724	3.11222	3.49087	2.83937	2.47341
		% survival	100	100	100	100	100	100	100	100	100	100	100	100	100	100	100
	r268+alum_double	(original) 1	19.62	19.63	19.23	19.63	18.9	18.36	17.71	18.65	19.57	19.34	19.4	19.07	20	19.59	19.77
		2	19.81	20.53	20.11	20.29	19.69	18.09	17.85	17.91	18.55	18.82	19.28	19.42	19.38	19.71	19.7
		3	19.13	19.37	19.04	19.47	18.51	18.17	18.43	19.33	19.03	18.64	18.66	18.88	19.05	19.13	19.57
		4	19.24	19.15	19	18.72	19.1	19.37	18.8	18.64	19.19	19.35	19.29	18.98	19.21	19.32	19.44
		5	18.48	18.1	18.58	18.65	17.96	16.6	15.8	15.72	16.47	17.41	17.51	17.67	17.39	17.82	18.02
		6	20.99	21.22	20.49	18.58	19.69	18.43	17.29	18.97	19.88	20.32	19.85	20.05	20.5	20.64	20.77
		7	19.03	18.78	18.89	18.67	17.48	16.66	15.83	16.06	17.22	17.89	17.66	18.1	18.05	18.25	18.66
		8	20.03	19.39	19.09	18.91	18.67	17.54	17.41	18.24	18.55	19.43	19.19	19.11	19.21	19.84	19.87
		9	17.6	17.64	17.74	17.57	16.3	15.86	15.54	15.57	16.68	16.93	17.2	17.23	17.31	17.12	17.11
		10	20.84	20.54	20.88	20.86	21.73	21.17	21.18	21.3	21.39	21.18	21.5	21.43	21.69	21.55	21.59
		(% changes) 1	100	100.051	98.0122	100.051	96.3303	93.578	90.265	95.0561	99.7452	98.5729	98.8787	97.1967	101.937	99.8471	100.765
		2	100	103.635	101.514	102.423	99.3942	91.3175	90.106	90.4089	93.6396	95.0025	97.3246	98.0313	97.8294	99.4952	99.4447
		3	100	101.255	99.5295	101.777	96.759	94.9817	96.3408	101.045	99.4773	97.4386	97.5431	98.6932	99.5818	100	102.3
		4	100	99.5322	98.7526	97.2973	99.2723	100.676	97.7131	96.8815	99.7401	100.572	100.26	98.6486	99.8441	100.416	101.04
		5	100	97.9437	100.541	100.92	97.1861	89.8268	85.4978	85.0649	89.1234	94.21	94.7511	95.6169	94.1017	96.4286	97.5108
		6	100	101.096	97.6179	88.5183	93.8066	87.8037	82.3726	90.3764	94.7118	96.808	94.5688	95.5217	97.6656	98.3325	98.9519
		7	100	98.6863	99.2643	98.1083	91.855	87.546	83.1844	84.3931	90.4887	94.0095	92.8008	95.113	94.8502	95.9012	98.0557
		8	100	96.8048	95.307	94.4084	93.2102	87.5686	86.9196	91.0634	92.6111	97.0045	95.8063	95.4069	95.9061	99.0514	99.2012
		9	100	100.227	100.795	99.8295	92.6136	90.1136	88.2955	88.4659	94.7727	96.1932	97.7273	97.8977	98.3523	97.2727	97.2159
		10	100	98.5605	100.192	100.096	104.271	101.583	101.631	102.207	102.639	101.631	103.167	102.831	104.079	103.407	103.599
		average	100	100.451	100.422	99.1451	95.8366	91.8915	88.9164	92.4963	95.6949	97.1442	97.2828	97.4957	98.4147	99.0151	99.8083
		s.d.	0	2.29856	2.47206	3.53735	3.60947	4.6849	6.15865	6.15729	4.48625	2.54016	3.02478	2.33891	3.09837	2.18663	2.08998
		% survival	100	100	100	100	100	100	100	100	100	100	100	100	100	100	100
	r268+131+167_single	(original) 1	17.74	17.41	17.35	16.56	15.44	15.26	15.28	16.45	16.84	17.42	17.65	18.11	18.55	18.54	18.6
		2	19.66	19.14	18.83	18.6	17.09	17.58	16.73	18.05	18.84	19.33	19.25	19.53	19.64	19.41	19.57
		3	19.24	19.33	18.79	17.96	17.21	16.88	16.34	16.78	17.58	17.64	18.06	18.33	18.76	19.37	19.22
		4	17.95	18.11	18.46	17.9	16.5	16.15	16.59	17.64	17.52	18.2	18.51	18.82	18.58	18.71	18.89
		5	19.22	19.28	18.74	17.05	15.96	16.17	16.08	16.97	17.58	18.16	18.76	18.77	18.92	19	19.14
		6	17.32	17.83	16.94	17.02	15.96	15.83	16.11	16.46	16.61	17.12	17.27	17.27	17.49	17.54	17.7
		7	20.3	19.86	19.72	19.93	19.18	18.76	18.24	18.47	19.31	18.75	19.33	19.5	19.47	19.6	19.62
		8	17.72	17.12	16.71	16.42	16.05	16.01	16.45	17.34	17.21	17.54	17.66	17.62	17.83	17.95	18.04
		9	19.81	19.8	19.41	18.93	18.26	17.39	17.15	17.21	18.01	17.92	18.34	18.22	18.37	18.44	18.5
		10	18.69	18.81	18.29	18.11	16.9	16.33	16.12	15.87	16.41	17.1	17.76	17.89	17.95	17.98	17.88
		(% changes) 1	100	98.1398	97.8016	93.3484	87.0349	86.0203	86.133	92.7283	94.9267	98.1962	99.4927	102.086	104.566	104.51	104.848
		2	100	97.355	95.7782	94.6083	86.9278	89.4201	85.0966	91.8108	95.8291	98.3215	97.9145	99.3388	99.8983	98.7284	99.5422
		3	100	100.468	97.6611	93.3472	89.4491	87.7339	84.9272	87.2141	91.3721	91.684	93.8669	95.2703	97.5052	100.676	99.896
		4	100	100.891	102.841	99.7214	91.922	89.9721	92.4234	98.273	97.6045	101.393	103.12	104.847	103.51	104.234	105.237
		5	100	100.312	97.5026	88.7097	83.0385	84.1311	83.6629	88.2934	91.4672	94.4849	97.6067	97.6587	98.4391	98.8554	99.5838
		6	100	102.945	97.806	98.2679	92.1478	91.3972	93.0139	95.0346	95.9007	98.8453	99.7113	99.7113	100.982	101.27	102.194
		7	100	97.8325	97.1429	98.1773	94.4828	92.4138	89.8522	90.9852	95.1232	92.3645	95.2217	96.0591	95.9113	96.5517	96.6502
		8	100	96.614	94.3002	92.6637	90.5756	90.3499	92.833	97.8555	97.1219	98.9842	99.6614	99.4357	100.621	101.298	101.806
		9	100	99.9495	97.9808	95.5578	92.1757	87.7839	86.5724	86.8753	90.9137	90.4594	92.5795	91.9738	92.7309	93.0843	93.3872
		10	100	100.642	97.8598	96.8967	90.4227	87.3729	86.2493	84.9117	87.801	91.4928	95.0241	95.7196	96.0407	96.2012	95.6661
		average	100	101.065	99.5592	97.1746	89.9671	88.8618	88.2581	91.3982	93.806	95.6225	97.4199	98.21	99.0204	99.5408	99.881
		s.d.	0	2.64531	3.28109	3.95263	2.99434	2.69288	3.79244	4.64244	3.20961	3.94439	3.23118	3.69329	3.63351	3.60532	3.84396
		% survival	100	100	100	100	100	100	100	100	100	100	100	100	100	100	100
	r268+131+167+alum_single	(original) 1	19.58	19.87	19.04	18.1	17.04	15.84	16.11	17.08	18.17	18.99	19.33	18.09	19.07	19.12	19.27
		2	18.17	18.63	18.29	17.66	16.84	16.61	16.17	16.37	17.04	17.45	17.8	17.36	18.06	18.05	18.11
		3	18.81	19.09	18.69	18.13	16.71	16.22	16.12	16.97	17.56	17.78	18.12	17.95	18.1	18.35	18.26
		4	18.51	18.31	17.96	17.93	16.54	16.57	16.2	16.87	17.26	17.79	18.08	18.27	18.49	18.56	18.4
		5	18.86	18.72	18.4	17.42	16.11	15.81	14.72	14.74	14.55	15.27	16.79	16.13	16.8	17.06	17.47
		6	17.72	17.65	16.89	16.37	15.81	15.62	15.26	15.91	16.94	17.04	16.66	16.46	16.86	17.13	17.26
		7	19.01	19.34	19.08	18.13	16.79	16.72	16.42	16.49	17.15	17.89	17.91	18.41	18.19	18.78	18.77
		8	19.47	19.46	19.4	18.2	17.38	16.96	16.06	15.98	16.99	17.87	17.88	18.4	18.81	19.54	20
		9	19.33	18.39	17.76	17.46	16.63	16.07	15.69	15.57	16.66	17.2	17.34	17.7	17.93	18.14	18.51
		10	18.89	18.75	18.71	18.33	16.91	16.7	16.38	17.33	17.03	17.69	18.03	18.06	18.77	18.98	18.78
		(% changes) 1	100	101.481	97.2421	92.4413	87.0276	80.8989	82.2778	87.2319	92.7988	96.9867	98.7232	92.3902	97.3953	97.6507	98.4168
		2	100	102.532	100.66	97.1932	92.6802	91.4144	88.9928	90.0936	93.781	96.0374	97.9637	95.5421	99.3946	99.3396	99.6698
		3	100	101.489	99.362	96.3849	88.8357	86.2307	85.6991	90.218	93.3546	94.5242	96.3317	95.428	96.2254	97.5545	97.076
		4	100	98.9195	97.0286	96.8666	89.3571	89.5192	87.5203	91.1399	93.2469	96.1102	97.6769	98.7034	99.892	100.27	99.4057
		5	100	99.2577	97.561	92.3648	85.4189	83.8282	78.0488	78.1548	77.1474	80.965	89.0244	85.5249	89.0774	90.456	92.6299
		6	100	99.605	95.316	92.3815	89.2212	88.149	86.1174	89.7856	95.5982	96.1625	94.0181	92.8894	95.1467	96.6704	97.4041
		7	100	101.736	100.368	95.3709	88.3219	87.9537	86.3756	86.7438	90.2157	94.1084	94.2136	96.8438	95.6865	98.7901	98.7375
		8	100	99.9486	99.6405	93.4771	89.2655	87.1084	82.4859	82.075	87.2625	91.7822	91.8336	94.5044	96.6102	100.36	102.722
		9	100	95.1371	91.8779	90.3259	86.0321	83.135	81.1692	80.5484	86.1873	88.9809	89.7051	91.5675	92.7574	93.8438	95.7579
		10	100	99.2589	99.0471	97.0355	89.5183	88.4066	86.7125	91.7417	90.1535	93.6474	95.4473	95.6061	99.3647	100.476	99.4177
		average	100	100.82	98.7269	96.5889	89.0388	87.0438	85.3118	86.7733	89.9746	92.9305	94.4938	93.9	96.155	97.5411	98.1237
		s.d.	0	2.48689	2.76144	3.86478	2.21121	2.98504	4.27735	4.84228	5.40111	4.84418	3.40873	3.63515	3.32307	3.22217	2.68144
		% survival	100	100	100	100	100	100	100	100	100	100	100	100	100	100	100
	r268+131+167_double	(original) 1	17.59	18.07	17.61	17.87	18.46	17.97	17.82	17.7	17.97	18.47	18.47	18.49	18.1	18.4	18.51
		2	19.65	19.5	18.97	20.05	20.03	20.06	19.61	19.75	19.53	19.99	19.48	19.75	19.99	20.02	20.17
		3	20.3	20.41	19.59	19.64	19.8	20.21	20.02	20.31	20.56	20.74	20.44	20.37	20.43	20.66	20.75
		4	19.79	19.48	19.23	19.6	19.59	19.61	20.01	19.75	20.08	20.27	19.87	20.05	20.53	20.61	20.69
		5	20.33	20.31	20.07	20.66	20.67	20.26	19.69	20.41	20.4	20.61	20.52	20.72	20.72	21.03	21
		6	18.34	18.41	18.27	18.74	18.77	18.61	18.34	18.65	18.44	18.89	18.8	18.71	18.39	18.65	18.55
		7	18.39	18.6	18.01	18.17	18.51	18.65	18.88	18.62	18.76	18.47	18.67	18.35	18.66	18.92	19
		8	18.54	19.09	18.32	18.8	19.04	18.75	18.74	18.44	18.23	18.21	18.14	18.04	18.39	18.53	18.47
		9	18.65	18.67	18.73	19.79	19.2	19.2	19.04	18.91	18.79	19.04	19.02	18.72	18.73	18.41	18.89
		10	19.43	19.04	18.52	18.97	19.29	19.26	19.01	18.99	19.02	19.02	19.35	19.34	19.41	19.25	19.27
		(% changes) 1	100	102.729	100.114	101.592	104.946	102.16	101.308	100.625	102.16	105.003	105.003	105.117	102.899	104.605	105.23
		2	100	99.2366	96.5394	102.036	101.934	102.087	99.7964	100.509	99.3893	101.73	99.1349	100.509	101.73	101.883	102.646
		3	100	100.542	96.5025	96.7488	97.5369	99.5567	98.6207	100.049	101.281	102.167	100.69	100.345	100.64	101.773	102.217
		4	100	98.4336	97.1703	99.0399	98.9894	99.0904	101.112	99.7979	101.465	102.425	100.404	101.314	103.739	104.144	104.548
		5	100	99.9016	98.7211	101.623	101.672	99.6557	96.8519	100.394	100.344	101.377	100.935	101.918	101.918	103.443	103.296
		6	100	100.382	99.6183	102.181	102.345	101.472	100	101.69	100.545	102.999	102.508	102.017	100.273	101.69	101.145
		7	100	101.142	97.9337	98.8037	100.653	101.414	102.664	101.251	102.012	100.435	101.523	99.7825	101.468	102.882	103.317
		8	100	102.967	98.8134	101.402	102.697	101.133	101.079	99.4606	98.3279	98.2201	97.8425	97.3031	99.1909	99.9461	99.6224
		9	100	100.107	100.429	106.113	102.949	102.949	102.091	101.394	100.751	102.091	101.984	100.375	100.429	98.7131	101.287
		10	100	97.9928	95.3165	97.6325	99.2795	99.1251	97.8384	97.7355	97.8899	97.8899	99.5883	99.5368	99.8971	99.0736	99.1765
		average	100	101.18	99.3097	100.994	101.209	100.885	100.495	100.291	100.417	101.434	100.961	100.822	101.219	101.815	102.248
		s.d.	0	2.1182	2.28803	2.34754	2.0044	1.38519	1.96473	1.14443	1.46697	2.13744	1.98384	2.02638	1.4025	2.04523	1.97345
		% survival	100	100	100	100	100	100	100	100	100	100	100	100	100	100	100
	r268+131+167+alum_double	(original) 1	16.74	16.35	16.39	16.96	16.79	16.37	16.34	16.54	16.44	16.84	16.82	16.65	16.71	16.48	16.68
		2	19.39	18.64	18.56	18.54	19	19.2	18.91	18.62	18.69	19.03	18.51	18.78	18.77	18.83	18.79
		3	17.5	17.05	17.09	17.37	17.55	17.43	17.46	17.07	17.39	17.36	17.04	17.27	17.26	17.43	17.37
		4	17.12	16.81	16.48	16.26	16.84	16.92	16.68	16.52	16.54	16.44	16.65	16.75	16.62	16.74	16.8
		5	20.04	19.58	19.5	20.06	19.85	20.09	20.33	20	20.01	20.19	20.53	20.32	19.92	20.17	20.21
		6	19.54	19.27	19.84	19.52	19.85	19.69	19.71	19.9	19.66	19.9	19.98	19.7	19.74	20.03	20
		7	19.01	18.46	18.59	18.48	18.81	18.71	18.69	18.54	19.03	18.28	18.97	19.06	19.07	19.12	19.2
		8	18.85	19.32	19.16	18.66	18.8	18.63	18.72	18.56	19.21	18.92	19.28	19.19	19.63	19.62	19.61
		9	18.94	19.2	19.27	19	19.49	18.92	18.99	18.92	19.16	19.31	19.32	19.11	18.68	19.01	19.01
		(% changes) 1	100	97.6703	97.9092	101.314	100.299	97.7897	97.6105	98.8053	98.2079	100.597	100.478	99.4624	99.8208	98.4468	99.6416
		2	100	96.132	95.7194	95.6163	97.9887	99.0201	97.5245	96.0289	96.3899	98.1434	95.4616	96.854	96.8025	97.1119	96.9056
		3	100	97.4286	97.6571	99.2571	100.286	99.6	99.7714	97.5429	99.3714	99.2	97.3714	98.6857	98.6286	99.6	99.2571
		4	100	98.1893	96.2617	94.9766	98.3645	98.8318	97.4299	96.4953	96.6121	96.028	97.2547	97.8388	97.0794	97.7804	98.1308
		5	100	97.7046	97.3054	100.1	99.0519	100.25	101.447	99.8004	99.8503	100.749	102.445	101.397	99.4012	100.649	100.848
		6	100	98.6182	101.535	99.8976	101.586	100.768	100.87	101.842	100.614	101.842	102.252	100.819	101.024	102.508	102.354
		7	100	97.1068	97.7906	97.212	98.9479	98.4219	98.3167	97.5276	100.105	96.1599	99.7896	100.263	100.316	100.579	100.999
		8	100	102.493	101.645	98.992	99.7347	98.8329	99.3103	98.4615	101.91	100.371	102.281	101.804	104.138	104.085	104.032
		9	100	101.373	101.742	100.317	102.904	99.8944	100.264	99.8944	101.162	101.954	102.006	100.898	98.6272	100.37	100.37
		average	100	99.0432	99.5165	99.6017	100.426	100.003	99.4798	98.4887	99.358	99.4494	99.9266	99.7801	99.5374	100.125	100.282
		s.d.	0	1.87209	2.43511	2.48189	1.81252	1.74451	1.75896	1.83328	1.93053	2.24017	2.635	1.6919	2.21511	2.22389	2.14144
		% survival	100	100	100	100	100	100	100	100	100	100	100	100	100	100	100

## Sheet: Sheet 3
	Fig 2BC_Lung viral titers
			Lung viral titers [log10(PFU)/ml] after virus challenge (dpi)
	Group	Mouse #	3	5
	Non-vaccination	1	6.21273	5.57512
		2	6.09171	5.27335
		3	6.16097	5.12461
		average	6.15514	5.32436
		s.d.	0.0607237	0.229545
	r268_single	1	5.24843	3.88016
		2	5.46774	3.87626
		3	5.40801	3.87424
		average	5.37473	3.87688
		s.d.	0.113379	0.00300916
	r268+alum_single	1	5.06987	3.67888
		2	5.0994	3.42188
		3	5.25073	3.22076
		average	5.14	3.44051
		s.d.	0.0970232	0.229624
	r268_double	1	5.10446	3.03496
		2	5.01793	3.53402
		3	5.03192	2.47782
		average	5.05144	3.0156
		s.d.	0.046452	0.528369
	r268+alum_double	1	4.00683	0
		2	4.33305	0
		3	3.86478	0
		average	4.06822	0
		s.d.	0.240093	0
	r268+133+158_single	1	5.17852	0
		2	5.06583	2.76891
		3	5.11153	3.0575
		average	5.11863	1.94214
		s.d.	0.0566783	1.68812
	r268+133+158+alum_single	1	3.76882	0
		2	3.97867	0
		3	3.9142	0
		average	3.88723	0
		s.d.	0.107492	0
	r268+133+158_double	1	4.15793	0
		2	4.50441	0
		3	3.32468	0
		average	3.99567	0
		s.d.	0.606373	0
	r268+133+158+alum_double	1	0	0
		2	0	0
		3	0	0
		average	0	0
		s.d.	0	0
