# Supplementary material for: Glycosylation generates an efficacious and immunogenic vaccine against H7N9 influenza virus
Source: PLoS Biol. 2020 Dec 23;18(12):e3001024. doi: 10.1371/journal.pbio.3001024 (PMC7757820; doi:10.1371/journal.pbio.3001024)
Supplement: S3 Data — Sheet 1: Body weight changes and survival rates of the vaccinated mice (rJS01 and rJS01+133+158) after lethal challenge after lethal challenge. Sheet 2: Lung viral titers of the vaccinated mice (rJS01 and rJS01+133+158) after lethal challenge. Sheet 3: Nasal wash viral titers of the vaccinated ferrets (rJS01 and rJS01+133+158) after challenge. Sheet 4: Lung viral titers of the vaccinated ferrets (rJS01 and rJS01+133+158) after challenge. (XLSX) [file pbio.3001024.s018.xlsx]

## Sheet: Sheet 1
	Fig 3_Body weight changes & survival rates in mice
			Body weight and changes at each day (dpi) after virus challenge
	Group	Mouse #	0	1	2	3	4	5	6	7	8	9	10	11	12	13	14
	Mock	(original) 1	17.84	18.07	17.97	18.04	18.38	18.53	18.74	18.84	18.86	18.58	18.58	18.41	18.24	18.49	18.15
		2	17.83	17.96	18.04	17.93	18.41	17.85	17.76	17.98	18.07	18.18	18.19	18.39	18.31	18.2	18.16
		3	18.94	19.14	18.58	18.69	19.09	18.99	18.53	18.86	19.09	19.33	19.68	19.08	19.53	19.77	20.46
		4	18.08	18.37	18.09	18.31	18.44	18.72	18.71	18.53	18.6	18.39	18.64	18.68	18.68	19.03	18.76
		5	18.58	18.75	18.82	18.67	19.25	18.78	18.75	18.83	18.96	18.61	18.77	18.79	19.03	18.85	18.87
		(% changes) 1	100	101.289	100.729	101.121	103.027	103.868	105.045	105.605	105.717	104.148	104.148	103.195	102.242	103.643	101.738
		2	100	100.729	101.178	100.561	103.253	100.112	99.6074	100.841	101.346	101.963	102.019	103.141	102.692	102.075	101.851
		3	100	101.056	98.0993	98.68	100.792	100.264	97.8353	99.5776	100.792	102.059	103.907	100.739	103.115	104.382	108.025
		4	100	101.604	100.055	101.272	101.991	103.54	103.485	102.489	102.876	101.715	103.097	103.319	103.319	105.254	103.761
		5	100	100.915	101.292	100.484	103.606	101.076	100.915	101.346	102.045	100.161	101.023	101.13	102.422	101.453	101.561
		average	100	101.119	100.271	100.424	102.534	101.772	101.377	101.972	102.555	102.009	102.839	102.305	102.758	103.362	103.387
		s.d.	0	0.339782	1.30734	1.03308	1.14438	1.80487	2.90618	2.28434	1.93224	1.42126	1.31268	1.25995	0.454186	1.58122	2.74177
		% survival	100	100	100	100	100	100	100	100	100	100	100	100	100	100	100
	Non-vaccination_5 MLD50	(original) 1	21.18	20.81	21.1	20.04	18.15	17.38	16.71	15.47	14.51	13.99	13.93	14.78	14.96	16.04	17.39
		2	19.47	20.23	20.3	19.76	17.94	17.33	16.57	15.38	14.32	14.5	14.47	14.99	16.01	17.12	18.08
		3	19.97	19.7	19.85	19.92	18.02	16.74	15.84	14.84	14.11	13.42	13.25	13.81	14.98	15.85	16.83
		(% changes) 1	100	98.2531	99.6223	94.6176	85.6941	82.0585	78.8952	73.0406	68.508	dead
		2	100	103.903	104.263	101.489	92.1418	89.0087	85.1053	78.9933	73.549	dead
		3	100	98.648	99.3991	99.7496	90.2354	83.8257	79.319	74.3115	70.656	dead
		average	100	100.268	101.095	98.6189	89.3571	84.9643	81.1065	75.4485	70.9044
		s.d.	0	3.15443	2.746	3.57277	3.31237	3.61228	3.46954	3.13501	2.52967
		% survival	100	100	100	100	100	100	100	33.3333	0	0	0	0	0	0	0
	rJS01_5 MLD50	(original) 1	16.42	16.88	16.95	15.89	14.69	14.65	14.9	15.14	16.66	17.14	17.3	17.36	17.68	17.57	18.15
		2	18.13	18.29	18.2	17.07	15.83	15.55	15.75	16.48	17.69	18.16	18.47	18.94	19.12	19.38	18.33
		3	18.56	18.48	18.6	17.31	15.85	15.81	15.61	16.45	17.63	18.22	18.29	19.27	18.96	18.44	18.58
		4	17.76	18.07	17.8	16.71	15.45	15	14.8	15.22	15.93	16.83	17.41	18.34	18.17	18.11	17.73
		5	16.95	16.69	17.08	16.29	14.85	14.31	14.42	15.31	16.75	16.94	17.13	17.4	17.55	17.94	17.93
		6	18.39	18.14	17.75	16.78	15.61	14.81	14.62	14.8	15.85	16.38	16.82	16.47	16.74	17.5	17.85
		7	18.29	17.98	18.28	16.9	15.52	15.32	15.24	16.4	17.51	18.12	18.35	18.34	18.36	19.07	19.24
		8	17.55	17.71	17.86	16.94	15.84	15.18	14.69	14.6	15.95	16.32	16.61	17.12	17.5	17.89	17.68
		(% changes) 1	100	102.801	103.228	96.7722	89.4641	89.2205	90.743	92.2046	101.462	104.385	105.359	105.725	107.674	107.004	110.536
		2	100	100.883	100.386	94.1533	87.3138	85.7694	86.8726	90.8991	97.5731	100.165	101.875	104.468	105.461	106.895	101.103
		3	100	99.569	100.216	93.2651	85.3987	85.1832	84.1056	88.6315	94.9892	98.1681	98.5453	103.825	102.155	99.3534	100.108
		4	100	101.745	100.225	94.0878	86.9932	84.4595	83.3333	85.6982	89.6959	94.7635	98.0293	103.266	102.309	101.971	99.8311
		5	100	98.4661	100.767	96.1062	87.6106	84.4248	85.0737	90.3245	98.8201	99.941	101.062	102.655	103.54	105.841	105.782
		6	100	98.6406	96.5198	91.2452	84.8831	80.5329	79.4997	80.4785	86.1881	89.0701	91.4628	89.5595	91.0277	95.1604	97.0636
		7	100	98.3051	99.9453	92.4002	84.8551	83.7616	83.3242	89.6665	95.7354	99.0705	100.328	100.273	100.383	104.265	105.194
		8	100	100.912	101.766	96.5242	90.2564	86.4957	83.7037	83.1909	90.8832	92.9915	94.6439	97.5499	99.7151	101.937	100.741
		average	100	100.165	100.382	94.3193	87.0969	84.9809	84.582	87.6367	94.4183	97.3194	98.9132	100.915	101.533	102.803	102.545
		s.d.	0	1.67102	1.90197	2.01412	2.02549	2.47224	3.23851	4.11626	5.12041	4.81062	4.33587	5.25712	4.97331	4.09707	4.31003
		% survival	100	100	100	100	100	100	100	100	100	100	100	100	100	100	100
	rJS01+133+158_5 MLD50	(original) 1	18.01	18.27	18.02	17.03	15.93	15.68	15.63	16.3	17.27	17.92	18.01	18.54	18.79	19.16	18.93
		2	17.36	17.62	17.62	16.53	15.19	14.56	14.45	15.61	16.33	17.14	17.36	17.04	17.42	17.54	17.48
		3	17.09	17.69	17.84	17.37	15.64	14.85	14.7	15.93	16.82	17.79	17.54	17.96	18.14	18.21	18.36
		4	19.63	20.02	19.63	19	17.6	16.65	16.7	18.42	19.13	19.95	19.51	19.47	19.91	20.69	20.45
		5	19.24	18.66	18.6	17.57	16.6	16.64	16.84	18.34	19.16	19.65	19.27	18.81	19.2	19.79	20.12
		6	17.52	17.2	17.46	16.56	15.73	15.56	15.47	16.33	16.81	16.69	16.92	17.14	17.34	17.89	17.55
		7	17.62	17.64	17.81	16.74	16.13	15.84	15.77	16.81	17.59	17.77	17.78	17.79	18.14	17.89	18.2
		8	18.56	19.61	19.38	18.44	17.45	17.14	17.49	17.9	18.9	19.21	20.02	19.67	20.21	20.74	20.35
		(% changes) 1	100	101.444	100.056	94.5586	88.4509	87.0627	86.7851	90.5053	95.8912	99.5003	100	102.943	104.331	106.385	105.108
		2	100	101.498	101.498	95.2189	87.5	83.871	83.2373	89.9194	94.0668	98.7327	100	98.1567	100.346	101.037	100.691
		3	100	103.511	104.389	101.638	91.5155	86.8929	86.0152	93.2124	98.4201	104.096	102.633	105.091	106.144	106.554	107.431
		4	100	101.987	100	96.7906	89.6587	84.8192	85.0739	93.836	97.4529	101.63	99.3887	99.1849	101.426	105.4	104.177
		5	100	96.9854	96.6736	91.3202	86.2786	86.4865	87.526	95.3222	99.5842	102.131	100.156	97.7651	99.7921	102.859	104.574
		6	100	98.1735	99.6575	94.5205	89.7831	88.8128	88.2991	93.2078	95.9475	95.2626	96.5753	97.8311	98.9726	102.112	100.171
		7	100	100.114	101.078	95.0057	91.5437	89.8978	89.5006	95.403	99.8297	100.851	100.908	100.965	102.951	101.532	103.292
		8	100	105.657	104.418	99.3534	94.0194	92.3491	94.2349	96.444	101.832	103.502	107.866	105.981	108.89	111.746	109.644
		average	100	101.171	100.971	96.0508	89.8437	87.524	87.584	93.4812	97.878	100.713	100.941	100.99	102.857	104.703	104.386
		s.d.	0	2.77927	2.55859	3.19391	2.48717	2.74971	3.31051	2.31998	2.53625	2.85843	3.2663	3.32095	3.42719	3.58467	3.16539
		% survival	100	100	100	100	100	100	100	100	100	100	100	100	100	100	100
	Non-vaccination_10 MLD50	(original) 1	18.55	18.28	18.02	17.3	15.87	14.71	14.04	13.13	12.5	12.41	12.52	12.73	13.19	14.19	15.19
		2	20.68	19.99	19.79	19.02	17.14	16.01	15.17	14.3	13.82	13.61	13.69	13.93	14.63	15.12	16.33
		3	20.16	20.39	19.64	18.9	17.36	16.68	16.08	14.81	14.4	14.58	14.68	15	16.02	16.78	17.17
		(% changes) 1	100	98.5445	97.1429	93.2615	85.5526	79.2992	75.6873	70.7817	dead
		2	100	96.6634	95.6963	91.9729	82.882	77.4178	73.3559	69.1489	dead
		3	100	101.141	97.4206	93.75	86.1111	82.7381	79.7619	73.4623	dead
		average	100	98.7829	96.7533	92.9948	84.8486	79.8184	76.2684	71.131
		s.d.	0	2.24822	0.92582	0.91806	1.72583	2.69788	3.24229	2.17779
		% survival	100	100	100	100	100	100	66.6667	0	0	0	0	0	0	0	0
	rJS01_10 MLD50	(original) 1	18.71	18.26	18.21	16.36	15.17	14.41	13.68	13.12	13.61	14.81	15.77	16.2	17	17.34	17.31
		2	18.48	18.05	17.67	16.62	15.68	15.12	14.93	15.28	16.24	16.92	17.24	17.34	17.86	18.38	18.15
		3	18.53	18.26	17.79	16.43	15.13	14.49	14.03	14.28	15.28	16.64	17.08	17.26	17.85	18.08	18.3
		4	18.01	17.62	17.41	16.24	15.25	14.72	13.95	13.57	14.86	15.93	16.32	16.55	17.27	17.8	18.4
		5	18.9	18.83	18.35	17.07	15.81	15.25	15.04	15.24	16.46	17.39	17.78	18.41	18.88	18.9	18.9
		6	18.27	18.59	18.08	17.26	16.55	16.81	16.97	17.88	18.47	18.72	18.74	18.89	18.3	18.53	18.79
		7	16.1	16.16	16.06	15.02	14.12	13.55	13.72	14.58	15.09	15.58	15.38	16	16.43	16.74	17.03
		8	20.38	20.16	20.27	18.91	18	17.9	17.98	18.91	19.41	19.81	19.72	20.23	20.06	20.58	20.17
		(% changes) 1	100	97.5949	97.3276	87.4399	81.0796	77.0176	73.116	70.1229	72.7418	79.1555	84.2865	86.5847	90.8605	92.6777	92.5174
		2	100	97.6732	95.6169	89.9351	84.8485	81.8182	80.79	82.684	87.8788	91.5584	93.29	93.8312	96.645	99.4589	98.2143
		3	100	98.5429	96.0065	88.667	81.6514	78.1975	75.7151	77.0642	82.4609	89.8003	92.1749	93.1462	96.3303	97.5715	98.7588
		4	100	97.8345	96.6685	90.1721	84.6752	81.7324	77.457	75.347	82.5097	88.4509	90.6163	91.8934	95.8912	98.834	102.165
		5	100	99.6296	97.0899	90.3175	83.6508	80.6878	79.5767	80.6349	87.0899	92.0106	94.0741	97.4074	99.8942	100	100
		6	100	101.752	98.96	94.4718	90.5857	92.0088	92.8845	97.8654	101.095	102.463	102.573	103.394	100.164	101.423	102.846
		7	100	100.373	99.7516	93.2919	87.7019	84.1615	85.2174	90.559	93.7267	96.7702	95.528	99.3789	102.05	103.975	105.776
		8	100	98.9205	99.4603	92.787	88.3219	87.8312	88.2237	92.787	95.2404	97.2031	96.7615	99.264	98.4298	100.981	98.9696
		average	100	99.04	97.6102	90.8853	85.3144	82.9319	81.6226	83.3831	87.8429	92.1765	93.663	95.6124	97.5331	99.3652	99.906
		s.d.	0	1.47101	1.58622	2.41416	3.32255	4.97152	6.68496	9.5472	8.87188	6.98635	5.23972	5.28979	3.44666	3.31086	3.9255
		% survival	100	100	100	100	100	100	87.5	87.5	87.5	87.5	87.5	87.5	87.5	87.5	87.5
	rJS01+133+158_10 MLD50	(original) 1	18.2	19.08	19.03	17.65	17.19	17.03	17.59	18.5	18.99	19.17	19.64	19.43	19.02	19.4	19.63
		2	17.7	18.08	17.64	16.7	15.71	15.53	15.96	16.64	17.26	17.27	17.58	18.47	18.51	18.83	19.03
		3	17.11	17.34	17.32	15.97	15.26	14.85	15.11	15.69	16.96	17	17.24	17.69	17.82	18.28	17.84
		4	18.21	18.39	18.16	16.91	15.7	15.45	16.68	16.27	17.23	17.16	17.61	17.89	17.96	18.25	18.35
		5	19.4	19.61	19.22	17.83	17.28	17.83	16.87	18.37	19.09	19.27	19.13	18.89	19.14	19.02	19.38
		6	18.09	18.68	18.19	16.74	16.06	15.79	15.72	16.25	16.36	16.98	17.49	17.51	17.78	18.19	18.04
		7	18.82	19.18	19.32	17.83	16.61	17.12	18.1	18.49	18.69	18.81	18.84	18.67	18.45	18.62	18.79
		8	19.04	18.93	19.13	18.26	17.13	16.48	16.82	17.66	18.22	18.24	18.86	18.68	18.43	18.8	19.12
		(% changes) 1	100	104.835	104.56	96.978	94.4505	93.5714	96.6484	101.648	104.341	105.33	107.912	106.758	104.505	106.593	107.857
		2	100	102.147	99.661	94.3503	88.7571	87.7401	90.1695	94.0113	97.5141	97.5706	99.322	104.35	104.576	106.384	107.514
		3	100	101.344	101.227	93.3372	89.1876	86.7914	88.3109	91.7008	99.1233	99.3571	100.76	103.39	104.15	106.838	104.267
		4	100	100.988	99.7254	92.8611	86.2164	84.8435	91.598	89.3465	94.6183	94.2339	96.7051	98.2427	98.6271	100.22	100.769
		5	100	101.082	99.0722	91.9072	89.0722	91.9072	86.9588	94.6907	98.4021	99.3299	98.6082	97.3711	98.6598	98.0412	99.8969
		6	100	103.261	100.553	92.5373	88.7783	87.2858	86.8988	89.8286	90.4367	93.864	96.6833	96.7938	98.2863	100.553	99.7236
		7	100	101.913	102.657	94.7396	88.2572	90.9671	96.1743	98.2465	99.3092	99.9469	100.106	99.203	98.034	98.9373	99.8406
		8	100	99.4223	100.473	95.9034	89.9685	86.5546	88.3403	92.7521	95.6933	95.7983	99.0546	98.1092	96.7962	98.7395	100.42
		average	100	101.874	100.991	94.0768	89.336	88.7076	90.6374	94.0281	97.4297	98.1788	99.8939	100.527	100.454	102.038	102.536
		s.d.	0	1.62445	1.81599	1.74723	2.33582	3.05183	3.89374	4.19013	4.05209	3.72617	3.5506	3.74842	3.32859	3.86676	3.50164
		% survival	100	100	100	100	100	100	100	100	100	100	100	100	100	100	100

## Sheet: Sheet2
	Fig 3_Lung viral titers in mice
			Viral titers after virus challenge (dpi) [log10(PFU/ml)]
	Group	Mouse #	3	6
	Non-vaccination_5 MLD50	1	7.61893	6.60206
		2	7.37585	6.99211
		average	7.49739	6.79709
		s.d.	0.17188	0.275807
	rJS01_5 MLD50	1	6.87155	6.02122
		2	6.9224	3.88639
		3	6.79935	6.07802
		average	6.86443	5.32855
		s.d.	0.0618315	1.24927
	rJS01+133+158_5 MLD50	1	6.67819	2.40414
		2	6.33387	3.31946
		3	7.02886	3.97809
		average	6.68031	3.23389
		s.d.	0.3475	0.790455
	Non-vaccination_10 MLD50	1	7.41978	6.63612
		2	7.49666	6.56992
		average	7.45822	6.60302
		s.d.	0.0543668	0.0468066
	rJS01_10 MLD50	1	7.02273	6.02358
		2	7.06634	6.49132
		3	7.29031	6.11529
		average	7.12646	6.21007
		s.d.	0.143559	0.247854
	rJS01+133+158_10 MLD50	1	6.83916	3.37503
		2	6.68585	3.37426
		3	6.95706	3.75495
		average	6.82736	3.50142
		s.d.	0.135993	0.219571

## Sheet: Sheet3
	Fig 3_Nasal wash viral titers in ferrets
			Viral titers after virus challenge (dpi) [log10(PFU/ml)]
	Group	Ferret #	1	3	5
	Non-vaccination	1	4.30103	5.4624	sacrificed at 3 dpi
		2	4.47712	5	sacrificed at 3 dpi
		3	4.23045	4.57978	sacrificed at 3 dpi
		4	3.60206	5.6902	4.85126
		5	5.01284	5.20412	4.63347
		6	4.43136	5.38021	4.34242
		7	4.88649	5.81954	5.32222
		8	4.23045	4.72428	4.20412
		average	4.39648	5.23257	4.6707
		s.d.	0.434753	0.442068	0.442698
	r268	1	4.44716	4.86332	sacrificed at 3 dpi
		2	4.50515	5.79934	sacrificed at 3 dpi
		3	4.65321	5	sacrificed at 3 dpi
		4	4.50515	5.95904	3.44716
		5	4.27875	4.97313	3.20412
		6	4.20412	4.97772	4.17609
		7	3.30103	5.04139	4.11394
		8	4.38021	4.8451	4.11394
		average	4.28435	5.18238	3.81105
		s.d.	0.421332	0.437233	0.452086
	rJS01	1	4.14613	5.07918	sacrificed at 3 dpi
		2	4.27875	5.36173	sacrificed at 3 dpi
		3	4	5.17609	sacrificed at 3 dpi
		4	5.17609	5.34242	4.81291
		5	3.62325	4.83885	2.81954
		6	4.54407	5.80414	3.20412
		7	4.17609	5.07918	3.79239
		8	4.17609	6.27875	4.51851
		average	4.26506	5.37004	3.8295
		s.d.	0.450423	0.463529	0.844738
	rJS01+133+158	1	4.14613	5.07918	sacrificed at 3 dpi
		2	4.34242	4.92942	sacrificed at 3 dpi
		3	3.74036	4.95424	sacrificed at 3 dpi
		4	4.04139	5.04139	3.34242
		5	4.39794	4.93952	3.43136
		6	3.07918	4.89209	3.4624
		7	3.99564	4.99123	2.20412
		8	3.63347	4.95424	3.50515
		average	3.92207	4.97266	3.18909
		s.d.	0.430908	0.0615896	0.553842

## Sheet: Sheet4
	Fig 3_Lung viral titers in ferrets
			Viral titers after virus challenge (dpi) [log10(PFU/ml)]
	Group	Ferret #	3	5
	Non-vaccination	1	3.02051	4.30544
		2	3.35508	4.83313
		3	4.43973	4.90708
		average	3.60511	4.68188
		s.d.	0.741909	0.328102
	r268	1	2.36071	not detected
		2	3.22767	not detected
		3	3.84589	not detected
		average	3.14475	-
		s.d.	0.746054	-
	rJS01	1	3.59193	not detected
		2	2.0038	not detected
		3	2.41767	not detected
		average	2.67114	-
		s.d.	0.823842	-
	rJS01+133+158	1	2.19015	not detected
		2	not detected	not detected
		3	not detected	not detected
		average	0.730049	-
		s.d.	1.26448	-
