# Supplementary material for: Glycosylation generates an efficacious and immunogenic vaccine against H7N9 influenza virus
Source: PLoS Biol. 2020 Dec 23;18(12):e3001024. doi: 10.1371/journal.pbio.3001024 (PMC7757820; doi:10.1371/journal.pbio.3001024)
Supplement: S4 Data — Sheet 1: Quantitative data of the comparison of HA protein expression based on the HAU (64 and 128) values. Sheet 2: Quantitative data of the comparison of HA protein expression based on the SRID-measured HA contents. (XLSX) [file pbio.3001024.s019.xlsx]

## Sheet: Sheet 1
	Fig 4BC_raw data of western blot assay
	1set								NP	HA												NP	HA
	r268	HA1	128	WT	0.018	177.533	49	232	190.99	162.57	0.851196			rJS01	HA1	128	WT	0.012	168.851	66	211	190.99	157.79	0.826169
				2G	0.016	205.37	57	255	195.028	190.407	0.976306						2G	0.016	202.934	58	238	195.028	191.873	0.983823
			64	WT	0.016	146.192	43	197	198.221	131.229	0.662034					64	WT	0.013	119.802	44	165	198.221	108.741	0.548585
				2G	0.012	160.079	51	194	205.035	145.116	0.707762						2G	0.014	166.323	70	204	205.035	155.262	0.757246
			32	WT	0.016	108.828	56	162	158.202	93.865	0.593324					32	WT	0.011	74.354	42	100	158.202	63.293	0.400077
				2G	0.019	116.617	45	187	160.486	101.654	0.633414						2G	0.014	114.155	23	179	160.486	103.094	0.642386
		HA2	128	WT	0.012	150.908	86	188	190.99	135.945	0.711791				HA2	128	WT	0.011	102.511	52	140	190.99	91.45	0.478821
				2G	0.013	201.387	70	206	195.028	186.424	0.955883						2G	0.013	121.283	35	162	195.028	110.222	0.56516
			64	WT	0.013	100.596	45	133	198.221	85.633	0.432008					64	WT	0.016	50.717	16	73	198.221	39.656	0.20006
				2G	0.02	132.562	35	160	205.035	117.599	0.573556						2G	0.014	82.802	23	114	205.035	71.741	0.349896
			32	WT	0.013	62.895	17	86	158.202	47.932	0.30298					32	WT	0.015	34.228	13	51	158.202	23.167	0.146439
				2G	0.014	88.759	34	133	160.486	73.796	0.459828						2G	0.016	46.905	16	110	160.486	35.844	0.223347
	2set								NP	HA												NP	HA
	r268	HA1	128	WT	0.014	207.702	49	232	189.707	180.745	0.952759			rJS01	HA1	128	WT	0.012	210.59	66	211	189.707	162.034	0.854128
				2G	0.02	228.59	57	255	176.085	201.633	1.14509						2G	0.016	220.96	58	238	176.085	172.404	0.979095
			64	WT	0.016	147.296	43	197	226.595	120.339	0.531075					64	WT	0.013	163.936	44	165	226.595	115.38	0.50919
				2G	0.018	166.571	51	194	154.086	139.614	0.906078						2G	0.014	178.298	70	204	154.086	129.742	0.84201
			32	WT	0.018	112.146	56	162	148.894	85.189	0.572145					32	WT	0.011	107.495	42	100	148.894	58.939	0.395845
				2G	0.019	128.832	45	187	110.702	101.875	0.920263						2G	0.014	121.95	23	179	110.702	73.394	0.662987
		HA2	128	WT	0.016	155.783	86	188	189.707	128.826	0.679079				HA2	128	WT	0.011	148.383	52	140	189.707	99.827	0.526217
				2G	0.019	195.312	70	206	176.085	168.355	0.956101						2G	0.013	159.906	35	162	176.085	111.35	0.632365
			64	WT	0.014	115.627	45	133	226.595	88.67	0.391315					64	WT	0.016	103.39	16	73	226.595	54.834	0.241991
				2G	0.021	145.542	35	160	154.086	118.585	0.769603						2G	0.014	125.616	23	114	154.086	77.06	0.50011
			32	WT	0.017	67.435	17	86	148.894	40.478	0.271858					32	WT	0.015	74.642	13	51	148.894	26.086	0.175198
				2G	0.021	96.738	34	133	110.702	69.781	0.63035						2G	0.016	90.656	16	110	110.702	42.1	0.3803
	3set								NP	HA												NP	HA
	r268	HA1	128	WT	0.014	147.279	62	185	160.079	137.819	0.860944			rJS01	HA1	128	WT	0.012	180.203	46	255	196.829	168.974	0.858481
				2G	0.014	184.053	44	247	139.827	174.593	1.24864						2G	0.016	190.771	60	246	200.493	179.542	0.895503
			64	WT	0.012	107.207	48	167	170.114	97.747	0.574597					64	WT	0.008	154.225	65	198	235.759	142.996	0.606535
				2G	0.011	123.085	53	165	151.063	113.625	0.75217						2G	0.011	170.391	86	186	248.834	159.162	0.639631
			32													32
		HA2	128	WT	0.014	143.437	42	198	160.079	133.977	0.836943				HA2	128	WT	0.008	165.038	106	214	196.829	153.809	0.781435
				2G	0.01	185.664	94	250	139.827	176.204	1.26016						2G	0.011	170.591	59	235	200.493	159.362	0.794851
			64	WT	0.009	92.407	39	123	170.114	82.947	0.487597					64	WT	0.008	87.692	85	167	235.759	76.463	0.324327
				2G	0.012	99.525	22	154	151.063	90.065	0.596208						2G	0.007	119.534	62	159	248.834	108.305	0.43525
			32													32
	r268 WT	HA1	128	0.8883	0.0560356									rJS01 WT	HA1	128	0.846259	0.0175344
			64	0.589235	0.0666952											64	0.55477	0.048966
		HA2	128	0.742604	0.0833209										HA2	128	0.595491	0.162767
			64	0.436973	0.0483325											64	0.255459	0.063219
	r268 2G	HA1	128	1.12334	0.137461									rJS01 2G	HA1	128	0.952807	0.0496833
			64	0.78867	0.104075											64	0.746296	0.101633
		HA2	128	1.05738	0.17561										HA2	128	0.664125	0.118093
			64	0.646456	0.107248											64	0.428419	0.0753396

## Sheet: Sheet 2
	Fig 4D_raw data of western blot assay
								NP/HA	HA/NP
	1set	HA1	r268 WT	46584.3	NP	r268 WT	38233.9	0.820745	1.2184
			r268 2G	48862		r268 2G	30539.2	0.625009	1.59998
			rJS01 WT	54560.5		rJS01 WT	46786.2	0.85751	1.16617
			rJS01 2G	56932.9		rJS01 2G	30761.9	0.540319	1.85076
	1set	HA2	r268 WT	44806.6	NP	r268 WT	38233.9	0.853308	1.17191
			r268 2G	45900.9		r268 2G	30539.2	0.665328	1.50302
			rJS01 WT	50059.3		rJS01 WT	46786.2	0.934615	1.06996
			rJS01 2G	50350.8		rJS01 2G	30761.9	0.610952	1.63679
	2set	HA1	r268 WT	49615.6	NP	r268 WT	40219.6	0.810624	1.23362
			r268 2G	49728.2		r268 2G	29272.9	0.588658	1.69878
			rJS01 WT	55067.9		rJS01 WT	46107.2	0.837278	1.19435
			rJS01 2G	58032.4		rJS01 2G	28412	0.489588	2.04253
	2set	HA2	r268 WT	46202	NP	r268 WT	40219.6	0.870515	1.14875
			r268 2G	46584		r268 2G	29272.9	0.62839	1.59137
			rJS01 WT	51530.8		rJS01 WT	46107.2	0.894749	1.11763
			rJS01 2G	50687.3		rJS01 2G	28412	0.560535	1.78401
