# Supplementary material for: Glycosylation generates an efficacious and immunogenic vaccine against H7N9 influenza virus
Source: PLoS Biol. 2020 Dec 23;18(12):e3001024. doi: 10.1371/journal.pbio.3001024 (PMC7757820; doi:10.1371/journal.pbio.3001024)
Supplement: S5 Data — Sheet 1: Body weight changes and survival rates of the mice infected with rH7 NLG mutant viruses. (XLSX) [file pbio.3001024.s020.xlsx]

## Sheet: S3AB Fig
	S3 Fig_Body weight changes & survival rates in mice
			Body weight and changes at each day (dpi) after virus challenge
	Group	Mouse #	0	1	2	3	4	5	6	7	8	9	10	11	12	13	14
	Mock	(original) 1	15.77	16.15	15.05	16.3	16.23	15.32	15.96	16.26	15.71	15.41	15.88	16.12	16.24	16.31	16.4
		2	16.86	17.84	17.13	17.1	17.33	17.6	17.92	17.61	18.06	18.42	18.36	18.62	18.71	18.92	18.78
		3	17.42	18.29	17.44	17.93	18.2	18.68	18.56	18.21	18.24	18.2	18.51	18.37	18.25	18.27	18.49
		4	16.42	17.76	16.61	16.71	16.97	17.35	17.48	17.34	17.94	17.81	18.51	17.64	18	17.98	18.21
		5	16.74	17.31	16.6	17.16	17.55	17.72	17.67	17.8	17.99	17.99	18.01	17.86	18.11	17.91	18
		(% changes) 1	100	102.41	95.4344	103.361	102.917	97.1465	101.205	103.107	99.6195	97.7172	100.698	102.219	102.98	103.424	103.995
		2	100	105.813	101.601	101.423	102.788	104.389	106.287	104.448	107.117	109.253	108.897	110.439	110.973	112.218	111.388
		3	100	104.994	100.115	102.928	104.478	107.233	106.544	104.535	104.707	104.478	106.257	105.454	104.765	104.879	106.142
		4	100	108.161	101.157	101.766	103.35	105.664	106.456	105.603	109.257	108.465	112.728	107.43	109.622	109.501	110.901
		5	100	103.405	99.1637	102.509	104.839	105.854	105.556	106.332	107.467	107.467	107.587	106.691	108.184	106.989	107.527
		average	100	104.956	99.4943	102.397	103.674	104.057	105.209	104.805	105.634	105.476	107.233	106.446	107.305	107.402	107.991
		s.d.	0	2.23021	2.45878	0.801372	0.930905	3.99265	2.27225	1.22999	3.73229	4.69999	4.38056	2.99251	3.34482	3.53401	3.14684
		% survival	100	100	100	100	100	100	100	100	100	100	100	100	100	100	100
	rH7_105 PFU	(original) 1	16.58	17.25	16.67	16.33	16.16	16	16.12	16.1	17.1	17.01	17.44	17.86	18	17.98	18.15
		2	16.36	17.13	16.3	16.24	16.11	16.01	16.19	16.41	16.38	16.54	17.09	17.38	17.98	18.12	18.08
		3	16.6	17.29	16.58	16.39	16.58	16.51	16.1	16.17	16.77	16.73	16.99	17.15	17.61	17.84	17.25
		4	17.03	17.3	16.55	15.91	15.88	15.8	15.63	15.81	16.24	16.62	17	17.32	17.84	18.01	18.58
		5	16.72	18.01	16.61	16.62	16.93	16.77	17.03	16.61	17.13	17.48	17.81	18.32	18.27	18.62	18.37
		(% changes) 1	100	104.041	100.543	98.4922	97.4668	96.5018	97.2256	97.1049	103.136	102.593	105.187	107.72	108.565	108.444	109.469
		2	100	104.707	99.6333	99.2665	98.4719	97.8606	98.9609	100.306	100.122	101.1	104.462	106.235	109.902	110.758	110.513
		3	100	104.157	99.8795	98.7349	99.8795	99.4578	96.988	97.4096	101.024	100.783	102.349	103.313	106.084	107.47	103.916
		4	100	101.585	97.1814	93.4234	93.2472	92.7775	91.7792	92.8362	95.3611	97.5925	99.8238	101.703	104.756	105.755	109.102
		5	100	107.715	99.3421	99.4019	101.256	100.299	101.854	99.3421	102.452	104.545	106.519	109.569	109.27	111.364	109.868
		average	100	104.441	99.3158	97.8638	98.0643	97.3794	97.3615	97.3997	100.419	101.323	103.668	105.708	107.716	108.758	108.574
		s.d.	0	2.19013	1.27282	2.5102	3.04997	2.95905	3.67631	2.87794	3.06406	2.56204	2.62598	3.20204	2.19872	2.32205	2.65598
		% survival	100	100	100	100	100	100	100	100	100	100	100	100	100	100	100
	rH7+133_105 PFU	(original) 1	15.3	15.99	15.44	15.86	15.47	15.43	15.37	15.95	16.11	17.06	16.48	16.46	16.51	16.55	16.91
		2	16.58	17.36	17.1	17.29	16.89	16.47	17.08	17.27	17.35	17.53	17.97	18.55	18.68	18.72	18.8
		3	17.33	18.17	17.9	17.69	17.53	17.12	17.69	17.92	18.32	18.46	18.8	18.9	19	19.04	19.57
		4	16.6	17.71	17.22	17.03	17.06	17.23	17.19	17.28	17.97	18.13	19.11	19.06	19.11	19.21	19.82
		5	16.73	17.83	17.76	17.56	17.48	18.04	17.77	17.86	17.99	18.9	18.53	18.88	18.87	19.01	19.26
		(% changes) 1	100	104.51	100.915	103.66	101.111	100.85	100.458	104.248	105.294	111.503	107.712	107.582	107.908	108.17	110.523
		2	100	104.704	103.136	104.282	101.87	99.3366	103.016	104.162	104.644	105.73	108.384	111.882	112.666	112.907	113.39
		3	100	104.847	103.289	102.077	101.154	98.7882	102.077	103.405	105.713	106.52	108.482	109.059	109.636	109.867	112.926
		4	100	106.687	103.735	102.59	102.771	103.795	103.554	104.096	108.253	109.217	115.12	114.819	115.12	115.723	119.398
		5	100	106.575	106.157	104.961	104.483	107.83	106.216	106.754	107.531	112.971	110.759	112.851	112.791	113.628	115.123
		average	100	105.465	103.446	103.514	102.278	102.12	103.064	104.533	106.287	109.188	110.092	111.239	111.625	112.059	114.272
		s.d.	0	1.07208	1.86797	1.18564	1.40504	3.73748	2.11822	1.28621	1.53528	3.11228	3.03737	2.91363	2.84732	3.02218	3.30312
		% survival	100	100	100	100	100	100	100	100	100	100	100	100	100	100	100
	rH7+158_105 PFU	(original) 1	16.84	17.55	17.5	17.39	17.14	16.7	15.82	14.54	13.51	13.8	13.14	13.42	13.51	13.54	14.31
		2	16.68	17.36	16.87	16.41	16.39	16.18	16.05	14.61	13.55	13.86	14.42	15.06	15.24	15.51	16
		3	17.09	17.8	17.51	17.42	17.12	16.99	16.72	15.21	14.25	15.96	16.17	16.97	17.1	17.41	17.18
		4	15.68	16.25	16.21	16	16.04	15.84	15.55	14.23	13.19	12.76	12.5	12.49	12.58	13.14	14.26
		5	17.01	19.07	18.26	17.97	17.68	17.25	16.79	15.69	14.67	13.83	13.13	12.89	13.08	13.21	14.61
		(% changes) 1	100	104.216	103.919	103.266	101.781	99.1686	93.943	86.342	80.2257	81.9477	78.0285	79.6912	80.2257	80.4038	84.9762
		2	100	104.077	101.139	98.3813	98.2614	97.0024	96.223	87.5899	81.235	83.0935	86.4508	90.2878	91.3669	92.9856	95.9233
		3	100	104.154	102.458	101.931	100.176	99.4149	97.835	88.9994	83.3821	93.3879	94.6167	99.2978	100.059	101.872	100.527
		4	100	103.635	103.38	102.041	102.296	101.02	99.1709	90.7526	84.1199	81.3776	79.7194	79.6556	80.2296	83.801	90.9439
		5	100	112.111	107.349	105.644	103.939	101.411	98.7066	92.2399	86.2434	81.3051	77.1899	75.779	76.8959	77.6602	85.8907
		average	100	105.639	103.649	102.253	101.291	99.6034	97.1757	89.1848	83.0412	84.2224	83.2011	84.9423	85.7553	87.3446	91.6521
		s.d.	0	3.62508	2.32119	2.62974	2.16127	1.75106	2.12822	2.3691	2.38345	5.17348	7.3466	9.67142	9.69111	9.96743	6.61934
		% survival	100	100	100	100	100	100	100	100	100	100	100	100	100	100	100
	rH7-240_105 PFU	(original) 1	16.84	17.55	17.5	17.39	17.14	16.7	15.82	14.54	13.51	13.8	13.14	13.42	13.51	13.54	14.31
		2	16.68	17.36	16.87	16.41	16.39	16.18	16.05	14.61	13.55	13.86	14.42	15.06	15.24	15.51	16
		3	17.09	17.8	17.51	17.42	17.12	16.99	16.72	15.21	14.25	15.96	16.17	16.97	17.1	17.41	17.18
		4	15.68	16.25	16.21	16	16.04	15.84	15.55	14.23	13.19	12.76	12.5	12.49	12.58	13.14	14.26
		5	17.01	19.07	18.26	17.97	17.68	17.25	16.79	15.69	14.67	13.83	13.13	12.89	13.08	13.21	14.61
		(% changes) 1	100	104.216	103.919	103.266	101.781	99.1686	93.943	86.342	80.2257	81.9477	78.0285	79.6912	80.2257	80.4038	84.9762
		2	100	104.077	101.139	98.3813	98.2614	97.0024	96.223	87.5899	81.235	83.0935	86.4508	90.2878	91.3669	92.9856	95.9233
		3	100	104.154	102.458	101.931	100.176	99.4149	97.835	88.9994	83.3821	93.3879	94.6167	99.2978	100.059	101.872	100.527
		4	100	103.635	103.38	102.041	102.296	101.02	99.1709	90.7526	84.1199	81.3776	79.7194	79.6556	80.2296	83.801	90.9439
		5	100	112.111	107.349	105.644	103.939	101.411	98.7066	92.2399	86.2434	81.3051	77.1899	75.779	76.8959	77.6602	85.8907
		average	100	105.639	103.649	102.253	101.291	99.6034	97.1757	89.1848	83.0412	84.2224	83.2011	84.9423	85.7553	87.3446	91.6521
		s.d.	0	3.62508	2.32119	2.62974	2.16127	1.75106	2.12822	2.3691	2.38345	5.17348	7.3466	9.67142	9.69111	9.96743	6.61934
		% survival	100	100	100	100	100	100	100	100	100	100	100	100	100	100	100
	rH7+133+158_105 PFU	(original) 1	16.04	16.55	16.12	15.7	15.89	15.95	15.78	14.6	14.94	16.02	16.18	16.91	17	17.01	17.4
		2	17.27	16.33	15.36	14.66	14.08	15.21	15.48	14.97	14.57	15.23	15.92	16.66	16.98	16.8	16.49
		3	16.04	16.77	16.22	15.85	15.75	15.29	15.92	14.44	14.58	15.56	15.99	16.57	16.87	16.94	16.47
		4	16.8	17.64	17.42	17.04	17.62	17.78	17.4	16.16	16.89	17.72	18.08	18.64	18.71	18.81	19.01
		5	16.04	17.33	16.68	16.4	16.49	16.59	16.88	15.7	15.9	16.3	17.02	17.44	18	19.9	17.51
		(% changes) 1	100	103.18	100.499	97.8803	99.0648	99.4389	98.3791	91.0224	93.1421	99.8753	100.873	105.424	105.985	106.047	108.479
		2	100	94.557	88.9404	84.8871	81.5287	88.0718	89.6352	86.6821	84.366	88.1876	92.183	96.4679	98.3208	97.2785	95.4835
		3	100	104.551	101.122	98.8155	98.192	95.3242	99.2519	90.0249	90.8978	97.0075	99.6883	103.304	105.175	105.611	102.681
		4	100	105	103.69	101.429	104.881	105.833	103.571	96.1905	100.536	105.476	107.619	110.952	111.369	111.964	113.155
		5	100	108.042	103.99	102.244	102.805	103.429	105.237	97.8803	99.1272	101.621	106.11	108.728	112.219	124.065	109.165
		average	100	103.066	99.6484	97.0512	97.2944	98.4194	99.2149	92.3601	93.6137	98.4335	101.295	104.975	106.614	108.993	105.792
		s.d.	0	5.07754	6.17951	7.03378	9.22533	7.03126	6.07689	4.59963	6.54661	6.49711	6.10254	5.59419	5.59635	9.91631	6.86929
		% survival	100	100	100	100	100	100	100	100	100	100	100	100	100	100	100
	rH7_106 PFU	(original) 1	15.41	14.98	13.96	13.85	14.11	13.69	13.29	14.19	14.76	15.55	15.68	16.23	16.25	16.31	16.79
		2	15.61	15.89	15.06	14.58	14.89	14.81	14.93	15.09	16.13	16.99	17.27	17.22	17.26	17.64	18.2
		3	15.74	16.17	15.25	14.61	14.84	14.74	14.28	15.62	15.81	16.51	17.35	17.31	17.81	17.78	18.38
		4	16.96	17.04	16.12	15.36	15.27	15.21	14.93	15.27	15.97	16.86	16.65	17.26	17.45	17.61	18.18
		5	17.64	17.54	16.55	15.82	15.72	15.57	16.11	16.85	17.05	18.05	17.87	18.16	18.17	18.01	18.21
		(% changes) 1	100	97.2096	90.5905	89.8767	91.5639	88.8384	86.2427	92.0831	95.782	100.909	101.752	105.321	105.451	105.84	108.955
		2	100	101.794	96.4766	93.4017	95.3876	94.8751	95.6438	96.6688	103.331	108.84	110.634	110.314	110.57	113.004	116.592
		3	100	102.732	96.8869	92.8208	94.2821	93.6468	90.7243	99.2376	100.445	104.892	110.229	109.975	113.151	112.961	116.773
		4	100	100.472	95.0472	90.566	90.0354	89.6816	88.0307	90.0354	94.1627	99.4104	98.1722	101.769	102.889	103.833	107.193
		5	100	99.4331	93.8209	89.6825	89.1156	88.2653	91.3265	95.5215	96.6553	102.324	101.304	102.948	103.005	102.098	103.231
		average	100	100.328	94.5644	91.2696	92.0769	91.0614	90.3936	94.7093	98.0752	103.275	104.418	106.065	107.013	107.547	110.549
		s.d.	0	2.14901	2.53122	1.72525	2.69367	2.99549	3.58322	3.66564	3.73572	3.70907	5.66173	3.93906	4.63262	5.13561	5.97073
		% survival	100	100	100	100	100	100	100	100	100	100	100	100	100	100	100
	rH7+133_106 PFU	(original) 1	15.84	16.77	15.86	15.89	15.75	15.87	15.89	16.03	16.5	16.84	16.82	17.06	17.8	17.91	17.87
		2	17.05	18.25	17.51	17.62	17.56	17.42	17.73	17.82	18.05	18.31	18.22	18.74	18.81	18.8	18.93
		3	16.91	17.46	16.83	16.47	16.54	16.72	16.85	16.92	17.23	17.47	17.32	17.64	17.64	17.81	17.72
		4	16.42	17.45	16.71	16.88	17.13	17.6	17.42	17.4	17.51	18.1	17.69	18.16	18.21	18.2	18.84
		5	15.87	16.92	16.31	16.45	16.18	16.42	16.55	16.72	17	17.61	17.41	17.65	17.71	18.01	18.14
		(% changes) 1	100	105.871	100.126	100.316	99.4318	100.189	100.316	101.199	104.167	106.313	106.187	107.702	112.374	113.068	112.816
		2	100	107.038	102.698	103.343	102.991	102.17	103.988	104.516	105.865	107.39	106.862	109.912	110.323	110.264	111.026
		3	100	103.253	99.5269	97.398	97.8119	98.8764	99.6452	100.059	101.892	103.312	102.425	104.317	104.317	105.322	104.79
		4	100	106.273	101.766	102.801	104.324	107.186	106.09	105.968	106.638	110.231	107.734	110.597	110.901	110.84	114.738
		5	100	106.616	102.773	103.655	101.953	103.466	104.285	105.356	107.12	110.964	109.704	111.216	111.594	113.485	114.304
		average	100	105.81	101.378	101.503	101.302	102.378	102.865	103.42	105.137	107.642	106.582	108.749	109.902	110.596	111.535
		s.d.	0	1.49307	1.48585	2.64399	2.64992	3.21705	2.7634	2.6301	2.13229	3.09527	2.67361	2.81038	3.21485	3.2572	4.041
		% survival	100	100	100	100	100	100	100	100	100	100	100	100	100	100	100
	rH7+158_106 PFU	(original) 1	16.79	17.3	16.77	16.68	16.48	15.81	15.36	14.08	12.93	12.2	11.73	11.34	dead
		2	17.25	17.63	16.87	16.32	16.2	15.56	14.72	13.7	12.81	11.78	11.12	11.03	11.01	10.55	dead
		3	16.74	17.47	16.71	16.92	16.59	15.54	14.72	13.7	12.99	11.98	11.01	dead
		4	16.1	17.37	16.58	16.66	16.39	15.55	14.63	13.29	12.6	12.11	11.82	11.78	11.65	11.64	11.66
		5	15.3	16.18	15.48	15.44	15.25	14.32	13.51	12.56	11.89	10.96	10.49	9.89	dead
		(% changes) 1	100	103.038	99.8809	99.3448	98.1537	94.1632	91.483	83.8594	77.0101	72.6623	69.863	67.5402
		2	100	102.203	97.7971	94.6087	93.913	90.2029	85.3333	79.4203	74.2609	68.2899	64.4638	63.942	63.8261	61.1594
		3	100	104.361	99.8208	101.075	99.1039	92.8315	87.9331	81.8399	77.5986	71.5651	65.7706
		4	100	107.888	102.981	103.478	101.801	96.5839	90.8696	82.5466	78.2609	75.2174	73.4161	73.1677	72.3602	72.2981	72.4224
		5	100	105.752	101.176	100.915	99.6732	93.5948	88.3007	82.0915	77.7124	71.634	68.5621	64.6405
		average	100	104.648	100.331	99.8844	98.529	93.4753	88.7839	81.9515	77.6455	75.2174
		s.d.	0	2.25674	1.91199	3.2985	2.90668	2.30617	2.47483	1.61504	0.512855
		% survival	100	100	100	100	100	100	100	100	80	20	0
	rH7-240_106 PFU	(original) 1	17.64	18.08	17.27	17.12	16.65	16.51	17.03	16.76	17.32	18.29	18.26	18.76	19	19.01	18.95
		2	17.39	16.6	15.91	15.68	15.44	15.16	15.3	15.31	15.31	15.95	16.4	16.49	16.52	17.1	16.71
		3	17.33	18.19	17.45	17.04	17.13	17.15	16.62	16.62	16.56	17.06	17.44	17.67	17.98	18	18.19
		4	16.84	17.4	16.97	16.77	16.95	16.6	16.75	16.65	17.25	18.02	18.32	18.43	18.61	18.54	18.46
		5	18.16	16.42	15.68	15.53	15.82	15.28	15	15.24	15.62	16.04	16.66	16.96	17.42	17.62	17.66
		(% changes) 1	100	102.494	97.9025	97.0522	94.3878	93.5941	96.542	95.0113	98.1859	103.685	103.515	106.349	107.71	107.766	107.426
		2	100	95.4572	91.4894	90.1668	88.7867	87.1765	87.9816	88.0391	88.0391	91.7194	94.3071	94.8246	94.9971	98.3324	96.0897
		3	100	104.962	100.692	98.3266	98.8459	98.9613	95.9031	95.9031	95.5568	98.442	100.635	101.962	103.751	103.866	104.962
		4	100	103.325	100.772	99.5843	100.653	98.5748	99.4656	98.8717	102.435	107.007	108.789	109.442	110.511	110.095	109.62
		5	100	90.4185	86.3436	85.5176	87.1145	84.141	82.5991	83.9207	86.0132	88.326	91.7401	93.3921	95.9251	97.0264	97.2467
		average	100	99.3316	95.44	94.1295	93.9576	92.4896	92.4983	92.3492	94.046	97.8359	99.797	101.194	102.579	103.417	103.069
		s.d.	0	6.16675	6.33312	6.03698	5.96821	6.67198	6.97998	6.16192	6.89928	7.85077	6.89973	7.01127	6.93485	5.70982	6.08474
		% survival	100	100	100	100	100	100	100	100	100	100	100	100	100	100	100
	rH7+133+158_105 PFU	(original) 1	16.94	17.8	17.74	17.33	17.05	16.51	15.71	14.54	13.59	13.5	13.45	13.65	13.64	15.91	16.92
		2	15.37	16.47	15.6	15.8	15.74	15.39	14.64	13.45	12.65	13.26	12.75	12.86	12.91	13.99	14.95
		3	16.61	17.5	16.83	16.43	15.95	15.79	15.12	13.99	13.21	14.19	13.71	13.81	13.91	15.27	16.37
		4	17.15	17.04	16.25	15.75	15.78	15.13	14.19	13.09	12.18	11.51	11.11	10.91	11.1	10.82	11.14
		5	16.99	17.75	17.11	16.32	16.11	16.11	15.48	14.1	13.26	14.29	14.37	14.78	14.81	16.31	16.95
		(% changes) 1	100	105.077	104.723	102.302	100.649	97.4616	92.7391	85.8323	80.2243	79.693	79.3979	80.5785	80.5195	93.9197	99.8819
		2	100	107.157	101.496	102.798	102.407	100.13	95.2505	87.5081	82.3032	86.272	82.9538	83.6695	83.9948	91.0215	97.2674
		3	100	105.358	101.325	98.9163	96.0265	95.0632	91.0295	84.2264	79.5304	85.4305	82.5406	83.1427	83.7447	91.9326	98.5551
		4	100	99.3586	94.7522	91.8367	92.0117	88.2216	82.7405	76.3265	71.0204	67.1137	64.7813	63.6152	64.723	63.0904	64.9563
		5	100	104.473	100.706	96.0565	94.8205	94.8205	91.1124	82.99	78.0459	84.1083	84.5792	86.9923	87.1689	95.9976	99.7646
		average	100	104.285	100.6	98.3819	97.1831	95.1394	90.5744	83.3767	80.026	83.8759	82.3679	83.5958	83.857	93.2179	98.8672
		s.d.	0	2.92962	3.62395	4.56619	4.27114	4.42334	4.70154	4.29172	1.7693	2.92735	2.16671	2.63637	2.71658	2.21329	1.22362
		% survival	100	100	100	100	100	100	100	100	80	80	80	80	80	80	80
