# Supplementary material for: Glycosylation generates an efficacious and immunogenic vaccine against H7N9 influenza virus
Source: PLoS Biol. 2020 Dec 23;18(12):e3001024. doi: 10.1371/journal.pbio.3001024 (PMC7757820; doi:10.1371/journal.pbio.3001024)
Supplement: S6 Data — The HA sequences used in this study were provided in a fasta format. (TXT) [file pbio.3001024.s021.txt]

>EPI1013241_A_Guangdong_17SF037_2017
atgaacactcaaatcctggtattcgctctgattgcgatcattccaacaaatgcagacaaaatctgcctcggacatcatgccgtgtcaaacggaaccaaagtaaacacattaactgaaagaggagtggaagtcgtcaatgcaactgaaacagtggaacgaacaaacacccccaggatctgctcaaaagggaaaaggacagttgacctcggtcaatgtggactcctggggacaatcactggaccacctcaatgtgaccaattcctagaattttcggccgatttaattattgagaggcgagagggaagtgatgtctgttatcctggaaaattcgtgaatgaagaagctctgaggcaaattctcagagaatcaggcggaattgacaaggaacccatgggattcacatacaatggaataagaactaatggggtgaccagtgcatgtaggagatcaggatcttcattctatgcagaaatgaaatggctcctgtcaaacacagataatactgcattcccgcagatgactaagtcatataaaaatacaagaaaaagcccagctataatagtatgggggatccatcattccgtttcaactgcagagcaaaccaagctatatgggagtggaaacaaactggtgacagttgggagttctaattatcaacaatctttcgtaccgagtccaggagcaagaccacaagttaatggtcaatctggaagaattgactttcattggctaatactaaatcccaatgatacagtcactttcagtttcaatggggctttcatagctccagaccgtgcaagcttcctgagaggaaaatctatgggaatccagagtggagtacaggttgatgccaattgtgaaggggactgctatcatagtggagggacaataataagtaacttgccatttcagaacatagatagcagggcagttggaaaatgtccgagatatgttaagcaaaggagtcttctgctggcaacagggatgaagaatgttcctgaggttccaaagagaaaacgggctgcgagaggcctatttggtgctatagcgggtttcattgaaaatggatgggaaggcctaattgatggttggtatggtttcagacaccagaatgcacagggagagggaactgctgcagattacaaaagcactcaatcggcaattgatcaaataacagggaaattaaaccggcttatagcaaaaaccaaccaacaatttaagttgatagacaatgaattcaatgaggtagagaagcaaatcggtaatgtgataaattggaccagagattctataacagaagtatggtcatacaatgctgaactcttggtggcaatggagaaccagcatacaattgatctggctgattcagaaatggacaaactgtacgaacgagtgaaaagacagctgagagagaatgctgaagaagatggcacgggttgctttgaaatatttcacaagtgtgatgatgactgtatggccagtattagaaataacacctatgatcacagaaaatacagagaagaggcaatgcaaaatagaatacagattgacccagtcaaactaagcagcggctacaaagatgtgatactttggtttagcttcggggcatcatgtttcatacttctagccattgtaatgggccttgtcttcatatgtgtgaagaatg
>EPI1018104_A_Guangxi_18888_2017
atgaacactcaaatcctggtattcgctctgattgcgatcattccaacaaatgcagacaaaatctgcctcggacatcatgccgtgtcaaacggaaccaaagtaaacacattaactgaaaaaggagtggaagtcgtcaatgcaactgaaacagtggaacgaacaaacacccccaggatctgctcaaaagggaaaaggacagttgacctcggtcaatgtggactcctggggacaatcactggaccacctcaatgtgaccaattcctagaattttcggccgatttaattattgagaggcgagaaggaagtgatgtctgttatcctggaaaattcgtgaatgaagaagctctgaggcaaattctcagagaatcaggcggaattgacaaggaacccatgggattcacatacaatggaataagaactaatggggtgaccagtgcatgtaggagatcaggatcttcattctatgcagaaatgaaatggctcctgtcaaacacagataatgctgcattcccgcagatgactaagtcatataaaaatacaagagaaagcccagctatagtagtatgggggatccatcattccgtttcaactgcagagcaaaccaagctatatgggagtggaaacaaactggtgacagttgggagttctaattatcaacaatctttcgtaccgagtccaggagcaagaccacaagttaatggtcaatctggaagaattgactttcattggctaatactaaatcccaatgatacagtcactttcagtttcaatggggctttcatagctccagatcgtgcaagcttcctgagaggaaaatctatgggaatccagagtggagtacaggttgatgccaattgtgaaggggactgctatcatagtggagggacaataataagtaacttgccatttcagaacatagatagcagggcagttggaaaatgtccgagatatgttaagcaaaggagtcttctgctggcaacagggatgaagaatgttcctgaggttccaaagagaaaacggactgcgagaggcctatttggtgctatagcgggtttcattgaaaatggatgggaaggcctaattgatggttggtatggtttcagacaccagaatgcacagggagagggaactgctgcagattacaaaagcactcaatcggcaattgatcaaataacagggaaattaaaccggcttatagcaaaaaccaatcaacaatttaagttgatagacaatgaattcaatgaggtagagaagcaaatcggtaatgtgataaattggaccagagattctataacagaagtatggtcatacaatgctgaactcttggtggcaatggagaaccagcatacaattgatctggctgattcagaaatggacaaactgtacgaacgagtgaaaagacagttgagagagaatgctgaagaagacggcacgggttgctttgaaatatttcacaagtgtgatgatgactgtatggccagtattagaaataacacctatgatcacagaaaatacagagaagaggcaatgcaaaatagaatacagattgacccagtcaaactaagcagcggctacaaagatgtgatactttggtttagcttcggggcatcatgtttcatacttctagccattgtaatgggccttgtcttcatatgtgtgaagaatg
>EPI1018120_A_Guangxi_18892_2017
atgaacactcaaatcctggtattcgctctgattgcgatcattccaacaaatgcagacaaaatctgcctcggacatcatgccgtgtcaaacggaaccaaagtaaacacattaactgaaaaaggagtggaagtcgtcaatgcaactgaaacagtggaacgaacaaacacccccaggatctgctcaaaagggaaaaggacagttgacctcggtcaatgtggactcctggggacaatcactggaccacctcaatgtgaccaattcctagaattttcggccgatttaattattgagaggcgagaaggaagtgatgtctgttatcctggaaaattcgtgaatgaagaagctctgaggcaaattctcagagaatcaggcggaattgacaaggaacccatgggattcacatacaatggaataagaactaatggggtgaccagtgcatgtaggagatcaggatcttcattctatgcagaaatgaaatggctcctgtcaaacacagataatgctgcattcccgcagatgactaagtcatataaaaatacaagagaaagcccagctatagtagtatgggggatccatcattccgtttcaactgcagagcaaaccaagctatatgggagtggaaacaaactggtgacagttgggagttctaattaccaacaatctttcgtaccgagtccaggagcaagaccacaagttaatggtcaatctggaagaattgactttcattggctaatactaaatcccaatgatacagtcactttcagtttcaatggggctttcatagctccagatcgtgcaagcttcctgagaggaaaatctatgggaatccagagtggagtacaggttgatgccaattgtgaaggggactgctatcatagtggagggacaataataagtaacttgccatttcagaacatagacagcagggcagttggaaaatgtccgagatatgttaagcaaaggagtcttctgctggcaacagggatgaagaatgttcctgaggttccaaagagaaaacggactgcgagaggcctatttggtgctatagcgggtttcattgaaaatggatgggaaggcctaattgatggttggtatggtttcagacaccagaatgcacagggagagggaactgctgcagattacaaaagcactcaatcggcaattgatcaaataacagggaaattaaaccggcttatagcaaaaaccaaccaacaatttgagttggtagacaatgaattcaatgaggtagagaagcaaatcggtaatgtgataaattggaccagagattctataacagaagtatggtcatacaatgctgaactcttggtggcaatggagaaccagcatacaattgatctggctgattcagaaatggacaaactgtacgaacgagtgaaaagacagttgagagagaatgctgaagaagacggcacgggttgctttgaaatatttcacaagtgtgatgatgactgtatggccagtattagaaataacacctatgatcacagaaaatacagagaagaggcaatgcaaaatagaatacagattgacccagtcaaactaagcagcggctacaaagatgtgatactttggtttagcttcggggcatcatgtttcatacttctagccattgtaatgggccttgtcttcatatgtgtgaagaatg
>EPI1018128_A_Guangxi_18895_2017
atgaacactcaaatcctggtattcgctctgattgcgatcattccaacaaatgcagacaaaatctgcctcggacatcatgccgtgtcaaacggaaccaaagtaaacacattaactgaaaaaggagtggaagtcgtcaatgcaactgaaacagtggaacgaacaaacacccccaggatctgctcaaaagggaaaaggacagttgacctcggtcaatgtggactcctggggacaatcactggaccacctcaatgtgaccaattcctagaattttcggccgatttaattattgagaggcgagaaggaagtgatgtctgttatcctggaaaattcgtgaatgaagaagctctgaggcaaattctcagagaatcaggcggaattgacaaggaacccatgggattcacatacaatggaataagaactaatggggtgaccagtgcatgtaggagatcaggatcttcattctatgcagaaatgaaatggctcctgtcaaacacagataatgctgcattcccgcagatgactaagtcatataaaaatacaagagaaagcccagctatagtagtatgggggatccatcattccgtttcaactgcagagcaaaccaagctatatgggagtggaaacaaactggtgacagttgggagttctaattatcaacaatctttcgtaccgagtccaggagcaagaccacaagttaatggtcaatctggaagaattgactttcattggctaatactaaatcccaatgatacagtcactttcagtttcaatggggctttcatagctccagatcgtgcaagcttcctgagaggaaaatctatgggaatccagagtggagtacaggttgatgccaattgtgaaggggactgctatcatagtggagggacaataataagtaacttgccatttcagaacatagatagcagggcagttggaaaatgtccgagatatgttaagcaaaggagtcttctgctggcaacagggatgaagaatgttcctgaggttccaaagagaaaacggactgcgagaggcctatttggtgctatagcgggtttcattgaaaatggatgggaaggcctaattgatggttggtatggtttcagacaccagaatgcacagggagagggaactgctgcagattacaaaagcactcaatcggcaattgatcaaataacagggaaattaaaccggcttatagcaaaaaccaaccaacaatttaagttgatagacaatgaattcaatgaggtagagaagcaaatcggtaatgtgataaattggaccagagattctataacagaagtatggtcatacaatgctgaactcttggtggcaatggagaaccagcatacaattgatctggctgattcagaaatggacaaactgtacgaacgagtgaaaagacaattgagagagaatgctgaagaagacggcacgggttgctttgaaatatttcacaagtgtgatgatgactgtatggccagtattagaaataacacctatgatcacagaaaatacagagaagaggcaatgcaaaatagaatacagattgacccagtcaaactaagcagcggctacaaagatgtgatactttggtttagcttcggggcatcatgtttcatacttctagccattgtaatgggccttgtcttcatatgtgtgaagaatg
>EPI1018160_A_Guangxi_18908_2017
atgaacactcaaatcctggtattcgctctgattgcgatcattccaacaaatgcagacaaaatctgcctcggacatcatgccgtgtcaaacggaaccaaagtaaacacattaactgaaaaaggagtggaagtcgtcaatgcaactgaaacagtggaacgaacaaacacccccaggatctgctcaaaagggaaaaggacagttgacctcggtcaatgtggactcctggggacaatcactggaccacctcaatgtgaccaattcctagaattttcggccgatttaattattgagaggcgagaaggaagtgatgtctgttatcctggaaaattcgtgaatgaagaagctctgaggcaaattctcagagaatcaggcggaattgacaaggaacccatgggattcacatacaatggaataagaactaatggggtgaccagtgcatgtaggagatcaggatcttcattctatgcagaaatgaaatggctcctgtcaaacacagataatgctgcattcccgcagatgactaagtcatataaaaatacaagagaaagcccagctatagtagtatgggggatccatcattccgtttcaactgcagagcaaaccaagctatatgggagtggaaacaaactggtgacagttgggagttctaattatcaacaatctttcgtaccgagtccaggagcaagaccacaagttaatggtcaatctggaagaattgactttcattggctaatactaaatcccaatgatacagtcactttcagtttcaatggggctttcatagctccagatcgtgcaagcttcctgagaggaaaatctatgggaatccagagtggagtacaggttgatgccaattgtgaaggggactgctatcatagtggagggacaataataagtaacttgccatttcagaacatagatagcagggcagttggaaaatgtccgagatatgttaagcaaaggagtcttctgctggcaacagggatgaagaatgttcctgaggttccaaagagaaaacggactgcgagaggcctatttggtgctatagcgggtttcattgaaaatggatgggaaggcctaattgatggttggtatggtttcagacaccagaatgcacagggagagggaactgctgcagattacaaaagcactcaatcggcaattgatcaaataacagggaaattaaaccggcttatagcaaaaaccaaccaacaatttaagttgatagacaatgaattcaatgaggtagagaagcaaatcggtaatgtgataaattggaccagagattctataacagaagtatggtcatacaatgctgaactcttggtggcaatggagaaccagcatacaattgatctggctgattcagaaatggacaaactgtacgaacgagtgaaaagacagttgagagagaatgctgaagaagacggcacgggttgctttgaaatatttcacaagtgtgatgatgactgtatggccagtattagaaataacacctatgatcacagaaaatacagagaagaggcaatgcaaaatagaatacagattgacccagtcaaactaagcagcggctacaaagatgtgatactttggtttagcttcggggcatcatgtttcatacttctagccattgtaatgggccttgtcttcatatgtgtgaagaatg
>EPI1018176_A_Guangxi_18911_2017
atgaacactcaaatcctggtattcgctctgattgcgatcattccaacaaatgcagacaaaatctgcctcggacatcatgccgtgtcaaacggaaccaaagtaaacacattaactgaaaaaggagtggaagtcgtcaatgcaactgaaacagtggaacgaacaaacacccccaggatctgctcaaaagggaaaaggacagttgacctcggtcaatgtggactcctggggacaatcactggaccacctcaatgtgaccaattcctagaattttcggccgatttaattattgagaggcgagaaggaagtgatgtctgttatcctggaaaattcgtgaatgaagaagctctgaggcaaattctcagagaatcaggcggaattgacaaggaacccatgggattcacatacaatggaataagaactaatggggtgaccagtgcatgtaggagatcaggatcttcattctatgcagaaatgaaatggctcctgtcaaacacagataatgctgcattcccgcagatgactaagtcatataaaaatacaagagaaagcccagctatagtagtatgggggatccatcattccgtttcaactgcagagcaaaccaagctatatgggagtggaaacaaactggtgacagttgggagttctaattatcaacaatctttcgtaccgagtccaggagcaagaccacaagttaatggtcaatctggaagaattgactttcattggctaatactaaatcccaatgatacagtcactttcagtttcaatggggctttcatagctccagatcgtgcaagcttcctgagaggaaaatctatgggaatccagagtggagtacaggttgatgccaattgtgaaggggactgctatcatagtggagggacaataataagtaacttgccatttcagaacatagatagcagggcagttggaaaatgtccgagatatgttaagcaaaggagtcttctgctggcaacagggatgaagaatgttcctgaggttccaaagagaaaacggactgcgagaggcctatttggtgctatagcgggtttcattgaaaatggatgggaaggcctaattgatggttggtatggtttcagacaccagaatgcacagggagagggaactgctgcagattacaaaagcactcaatcggcaattgatcaaataacagggaaattaaaccggcttatagcaaaaaccaaccaacaatttaagttgatagacaatgaattcaatgaggtagagaagcaaatcggtaatgtgataaattggaccagagattctataacagaagtatggtcatacaatgctgaactcttggtggcaatggagaaccagcatacaattgatctggctgattcagaaatggacaaactgtacgaacgagtgaaaagacagttgagagagaatgctgaagaagacggcacgggttgctttgaaatatttcacaagtgtgatgatgactgtatggccagtattagaaataacacctatgatcacagaaaatacagagaagaggcaatgcaaaatagaatacagattgacccagtcaaactaagcagcggctacaaagatgtgatactttggtttagcttcggggcatcatgtttcatacttctagccattgtaatgggccttgtcttcatatgtgtgaagaatg
>EPI1018250_A_Guangxi_4_2017
atgaacactcaaatcctggtattcgctctgattgcgatcattccaacaaatgcagacaaaatctgcctcggacatcatgccgtgtcaaacggaaccaaagtaaacacattaactgaaaaaggagtggaagtcgtcaatgcaactgaaacagtggaacgaacaaacacccccaggatctgctcaaaagggaaaaggacagttgacctcggtcaatgtggactcctggggacaatcactggaccacctcaatgtgaccaattcctagaattttcggccgatttaattattgagaggcgagaaggaagtgatgtctgttatcctggaaaattcgtgaatgaagaagctctgaggcaaattctcagagaatcaggcggaattgacaaggaacccatgggattcacatacaatggaataagaactaatggggtgaccagtgcatgtaggagatcaggatcttcattctatgcagaaatgaaatggctcctgtcaaacacagataatgctgcattcccgcagatgactaagtcatataaaaatacaagagaaagcccagctatagtagtatgggggatccatcattccgtttcaactgcagagcaaaccaagctatatgggagtggaaacaaactggtgacagttgggagttctaattatcaacaatctttcgtaccgagtccaggagcaagaccacaagttaatggtctatctggaagaattgactttcattggctaatactaaatcccaatgatacagtcactttcagtttcaatggggctttcatagctccagatcgtgcaagcttcctgagaggaaaatctatgggaatccagagtggagtacaggttgatgccaattgtgaaggggactgctatcatagtggagggacaataataagtaacttgccatttcagaacatagatagcagggcagttggaaaatgtccgagatatgttaagcaaaggagtcttctgctggcaacagggatgaagaatgttcctgaggttccaaagagaaaacggactgcgagaggcctatttggtgctatagcgggtttcattgaaaatggatgggaaggcctaattgatggttggtatggtttcagacaccagaatgcacagggagagggaactgctgcagattacaaaagcactcaatcggcaattgatcaaataacagggaaattaaaccggcttatagcaaaaaccaaccaacaatttaagttgatagacaatgaattcaatgaggtagagaagcaaatcggtaatgtgataaattggaccagagattctataacagaagtatggtcatacaatgctgaactcttggtggcaatggagaaccagcatacaattgatctggctgattcagaaatggacaaactgtacgaacgagtgaaaagacagttgagagagaatgctgaagaagacggcacgggttgctttgaaatatttcacaagtgtgatgatgactgtatggccagtattagaaataacacctatgatcacagaaaatacagagaagaggcaatgcaaaatagaatacagattgacccagtcaaactaagcagcggctacaaagatgtgatactttggtttagcttcggggcatcatgtttcatacttctagccattgtaatgggccttgtcttcatatgtgtgaagaatg
>EPI1018266_A_Guangxi_7_2017
atgaacactcaaatcctggtattcgctctgattgcgatcattccaacaaatgcagacaaaatctgcctcggacatcatgccgtgtcaaacggaaccaaagtaaacacattaactgaaaaaggagtggaagtcgtcaatgcaactgaaacagtggaacgaacaaacacccccaggatctgctcaaaagggaaaaggacagttgacctcggtcaatgtggactcctggggacaatcactggaccacctcaatgtgaccaattcctagaattttcggccgatttaattattgagaggcgagaaggaagtgatgtctgttatcctggaaaattcgtgaatgaagaagctctgaggcaaattctcagagaatcaggcggaattgacaaggaacccatgggattcacatacaatggaataagaactaatggggtgaccagtgcatgtaggagatcaggatcttcattctatgcagaaatgaaatggctcctgtcaaacacagataatgctgcattcccgcagatgactaagtcatataaaaatacaagagaaagcccagctatagtagtatgggggatccatcattccgtttcaactgcagagcaaaccaagctatatgggagtggaaacaaactggtgacagttgggagttctaattatcaacaatctttcgtaccgagtccaggagcaagaccacaagttaatggtcaatctggaagaattgactttcattggctaatactaaatcccaatgatacagtcactttcagtttcaatggggctttcatagctccagatcgtgcaagcttcctgagaggaaaatctatgggaatccagagtggagtacaggttgatgccaattgtgaaggggactgctatcatagtggagggacaataataagtaacttgccatttcagaacatagatagcagggcagttggaaaatgtccgagatatgttaagcaaaggagtcttctgctggcaacagggatgaagaatgttcctgaggttccaaagagaaaacggactgcgagaggcctatttggtgctatagcgggtttcattgaaaatggatgggaaggcctaattgatggttggtatggtttcagacaccagaatgcacagggagagggaactgctgcagattacaaaagcactcaatcggcaattgatcaaataacagggaaattaaaccggcttatagcaaaaaccaaccaacaatttaagttgatagacaatgaattcaatgaggtagagaagcaaatcggtaatgtgataaattggaccagagattctataacagaagtatggtcatacaatgctgaactcttggtggcaatggagaaccagcatacaattgatctggctgattcagaaatggacaaactgtacgaacgagtgaaaagacagttgagagagaatgctgaagaagacggcacgggttgctttgaaatatttcacaagtgtgatgatgactgtatggccagtattagaaataacacctatgatcacagaaaatacagagaagaggcaatgcaaaatagaatacagattgacccagtcaaactaagcagcggctacaaagatgtgatactttggtttagcttcggggcatcatgtttcatacttctagccattgtaatgggccttgtcttcatatgtgtgaagaatg
>EPI1022657_A_Hebei_27407_2017
atgaacactcaaatcctggtattcgctctgattgcgatcattccaacaaatgcagacaaaatctgcctcggacatcatgccgtgtcaaacggaaccaaagtaaacacattaactgaaaaaggagtggaagtcgtcaatgcaactgaaacagtggaacgaacaaacacccccaggatctgctcaaaagggaaaaggacagttgacctcggtcaatgtggactcctggggacaatcactggaccatctcaatgtgaccaattcctagaattttcggccgatttaattattgagaggcgagaaggaagtgatgtctgttatcctggaaaattcgtgaatgaagaagctctgaggcaaattctcagagaatcaggcggaattgacaaggaacccatgggattcacatacaatggaataagaactaatggggtgaccagtgcatgtaggagatcaggatcttcattctatgcagaaatgaaatggctcctgtcaaacacagataatgctgcattcccgcagatgactaagtcatataaaaatacaagagaaagcccagctatagtagtatgggggatccatcattccgtttcaactgcagagcaaaccaagctatatgggagtggaaacaaactggtgacagttgggagttctaattatcaacaatctttcgtaccgagtccaggagcaagaccacaagttaatggtcaatctggaagaattgactttcattggctaatactaaatcccaatgatacagtcactttcagtttcaatggggctttcatagctccagatcgtgcaagcttcctgagagggaaatctatgggaatccagagtggagtacaggttgatgccaattgtgaaggggactgctatcatagtggagggacaataataagtaacttgccatttcagaacatagatagcagggcagttggaaaatgtccgagatatgttaagcaaaggagtcttctgctggcaacagggatgaagaatgttcctgaggttccaaagagaaaacggactgcgagaggcctatttggtgctatagcgggtttcattgaaaatggatgggaaggcctaattgatggttggtatggtttcagacaccagaatgcacagggagagggaactgctgcagattacaaaagcactcaatcggcaattgatcaaataacagggaaattaaaccggcttatagcaaaaaccaaccaacaatttaagttgatagacaatgaattcaatgaggtagagaagcaaatcggtaatgtgataaattggaccagagattctataacagaagtatggtcatacaatgctgaactcttggtggcaatggagaaccagcatacaattgatctggctgattcagaaatggacaaactgtacgaacgagtgaaaagacagttgagagagaatgctgaagaagacggcacgggttgctttgaaatatttcacaagtgtgatgatgactgtatggccagtattagaaataacacctatgatcacagaaaatacagagaagaggcaatgcaaaatagaatacagattgacccagtcaaactaagcagcggctacaaagatgtgatactttggtttagcttcggggcatcatgtttcatacttctagccattgtaatgggccttgtcttcatatgtgtgaagaatg
>EPI1054110_A_Fujian_QZ_Th005_2017
atgaacactcaaatcctggtattcgctctgattgcgatcattccaacaaatgcagacaaaatttgcctcggacatcatgccgtgtcaaacggaaccaaagtaaacacattaactgaaagaggagtggaagtcgtcaatgcaactgaaacggtggaacgaacaaacatcccccggatctgctcaaaagggaaaaggacagttgatctcggtcaatgtggactcctggggacaatcactggaccacctcaatgtgaccaattcctagaattttcggccgatttaattattgagaggcgagaaggaagtgatgtctgttatcctgggaaattcgtgaatgaagaagctctgaggcaaattctcagagaatcaggcggaatcgacaaggaagcaatgggattcacatacaatggaataagaactaatggagtaaccagtgcatgcaagagatcaggatcttcattctatgcagaaatgaaatggctcctgtcaaacacagataatgctgcattcccgcagatgactaagtcatataaaaatacaagaaaaagcccagctataatagtatgggggatccatcattccgtttcaactgcagagcaaaccaagctatatgggagtggaaacaaactggtgacagttgggagttctaattatcaacaatctttcgtaccgagtccaggagcgggaccacaagttaatggtctatctggaagaattgactttcattggctactgctaaatcccaatgatacagtcactttcagtttcaatggggctttcatagctccagaccgtgcaagcttcctgagaggaaaatctatgggaatccagagtggagtacaggttgatgccaattgtgaaggggattgctatcatagtggtgggacaataataagtaacttgccatttcagaacatagatagcaggacagttggaaaatgtccgagatatgttaaacaaaggagtctgctgctggcaacagggatgaagaatgttcctgagattccaaagggaGGGGGGGGGGGGagaggcctatttggtgctatagcgggtttcattgaaaatggatgggaaggactaattgatggttggtatggtttcagacaccagaatgcacagggagagggaactgctgcagattacaaaagcactcaatcggcaattgatcaaataacagggaaattaaaccggcttatagcaaaaaccaaccaacaatttgagttgatagacaatgaattcaatgaggtagagaaacaaatcggtaatgtgataaattggaccagagattctataacagaagtgtggtcatacaatgctgaactcttgatagcaatggagaaccagcatacaattgatctggctgattcagaaatggacaaactgtatgaacgggtgaaaagacagctgagagagaatgctgaagaggatggcactggttgctttgaaatattccacaagtgtgatgataactgtatggccagtattagaaataacacctatgatcacagaaaatacagggaagaggcaatgcaaaatagaatacagattgacccagtcaagctaagcagtggctacaaagatgtgatactttggtttagcttcggggcatcatgtttcatacttctagccattgtaatgggccttgtcttcatatgtgtaaagaatg
>EPI1054150_A_Fujian_QZ_Th001_2017
atgaacactcaaatcctggtattcgctctgattgcgatcattccaacaaatgcagacaaaatttgcctcggacatcatgccgtgtcaaacggaaccaaagtaaacacattaactgaaagaggagtggaagtcgtcaatgcaactgaaacggtggaacgaacaaacatcccccggatctgctcaaaagggaaaaggacagttgatctcggtcaatgtggactcctggggacaatcactggaccacctcaatgtgaccaattcctagaattttcggccgatttaattattgagaggcgagaaggaagtgatgtctgttatcctgggaaattcgtgaatgaagaagctctgaggcaaattctcagagaatcaggcggaatcgacaaggaagcaatgggattcacatacaatggaataagaactaatggagtaaccagtgcatgcaagagatcaggatcttcattctatgcagaaatgaaatggctcctgtcaaacacagataatgctgcattcccgcagatgactaagtcatataaaaatacaagaaaaagcccagctataatagtatgggggatccatcattccgtttcaactgcagagcaaaccaagctatatgggagtggaaacaaactggtgacagttgggagttctaattatcaacaatctttcgtaccgagtccaggagcgagaccacaagttaatggtctatctggaagaattgactttcattggctactgctaaatcccaatgatacagtcactttcagtttcaatggggctttcatagctccagaccgtgcaagcttcctgagaggaaaatctatgggaatccagagtggagtacaggttgatgccaattgtgaaggggattgctatcatagtggtgggacaataataagtaacttgccatttcagaacatagatagcaggacagttggaaaatgtccgagatatgttaaacaaaggagtctgctgctggcaacagggatgaagaatgttcctgagattccaaagggaGGGGGGGGGGGGagaggcctatttggtgctatagcgggtttcattgaaaatggatgggaaggactaattgatggttggtatggtttcagacaccagaatgcacagggagagggaactgctgcagattacaaaagcactcaatcggcaattgatcaaataacagggaaattaaaccggcttatagcaaaaaccaaccaacaatttgagttgatagacaatgaattcaatgaggtagagaaacaaatcggtaatgtgataaattggaccagagattctataacagaagtgtggtcatacaatgctgaactcttgatagcaatggagaaccagcatacaattgatctggctgattcagaaatggacaaactgtatgaacgggtgaaaagacagctgagagagaatgctgaagaggatggcactggttgctttgaaatattccacaagtgtgatgataactgtatggccagtattagaaataacacctatgatcacagaaaatacagggaagaggcaatgcaaaatagaatacagattgacccagtcaagctaagcagtggctacaaagatgtgatactttggtttagcttcggggcatcatgtttcatacttctagccattgtaatgggccttgtcttcatatgtgtaaagaatg
>EPI1057928_A_Guangdong_MZ828_2015
atgaacactcaaatcctggtattcgctctgattgcgatcattccaacaaatgcagacaaaatctgcctcggacatcatgccgtgtcaaacggaaccaaagtaaacacattaactgaaagaggagtggaagtcgtcaatgcaactgaaacagtggaacgaacaaacatccccaggatctgctcaaaagggaaaaggacagttgacctcggtcaatgtggactcctggggacaatcactggaccacctcaatgtgaccaattcctagaattttcggccgatttaattattgagaggcgagaaggaagtgatgtctgttatcctgggaaattcgtgaatgaagaagctctgaggcaaattctcagagaatcaggcggaattgacaaggaagcaatgggattcacatacaatggaataagaaccaatggggtaaccagtgcatgtaggagatcaggatcttcattctatgcagaaatgaaatggctcctgtcaaacacagataatgctgcattcccgcagatgactaagtcatataaaaatacaagaaaaagcccagctataatagtatgggggatccatcattccgtttcaactgcagagcaaaccaagctatatgggagtggaaacaaactggtgacagttgggagttctaattatcaacaatctttcgtaccgagtccaggagcaagaccacaagttaatggtctatctggaagaattgactttcattggctaatgctaaatcccaatgatacagtcactttcagtttcaatggggctttcatagctccagaccgtgcaagcttcctgagaggaaaatctatgggaatccagagtggagtacaggttgatgctaattgtgaaggggactgctatcatagtggagggacaataataagtaacttgccatttcagaacatagatagcagggctgttggaaaatgtccgagatatgttaagcaaaggagtcttctgctggcaacagggatgaagaatgttcctgagattccaaagggaGGGGGGGGGGGGagaggcctatttggtgctatagcgggtttcattgaaaatggatgggaaggcctaattgatggttggtatggtttcagacaccagaatgcacaaggagagggaactgctgcagattacaaaagcactcaatcggcaattgatcaaataacagggaaattaaaccggcttatagcaaaaaccaaccaacaatttgagttgatagacaatgaattcaatgaggtagagaagcaaatcggtaatgtgataaattggaccagagattctataacagaagtgtggtcatacaatgctgaactcttggtagcaatggagaaccagcatacaattgatctggctgattcagaaatggacaaactgtacgaacgagtgaaaagacagctgagagagaatgctgaagaagatggcactggttgctttgaaatatttcacaagtgtgatgatgactgtatggccagtattagaaataacacctatgatcacagaaaatacagggaagaggcaatgcaaaatagaatacagattgacccagtcaaactaagcagcggctacaaagaagtgatactttggtttagcttcggggcatcatgtttcatacttctagccattgtaatgggccttgtcttcatatgtgtaaagaatg
>EPI1075323_A_Taiwan_1_2017
atgaacactcaaatcctggtattcgctctgattgcgatcattccaacaaatgcagacaaaatctgcctcggacatcatgccgtgtcaaacggaaccaaagtaaacacattaactgaaagaggagtggaagtcgtcaatgcaactgaaacagtggaacgaacaaacacccccaggatctgctcaaaagggaaaaggacagttgacctcggtcaatgtggactcctggggacaatcactggaccacctcaatgtgaccaattcctagaattttcggccgatttaattattgagaggcgagaaggaagtgatgtctgttatcctggaaaattcgtgaatgaagaagctttgaggcaaattctcagagaatcaggcggaattgacaaggaacccatgggattcacatacaatggaacaagaactaatggggtgaccagtgcatgtaggagatcaggatcttcattctatgcagaaatgaaatggctcctgtcaaacacagataatgctgcattcccgcagatgactaagtcatataaaaatacaagagaaagcccagctataatagtatgggggatccatcattccgtttcaactgcagagcaaaccaagctatatgggagtggaaacaaactggtgacagttgggagttctaattatcaacaatctttcgtaccgagtccaggagcaagaccacaagttaatggtcaatctggaagaattgactttcattggctaatactaaaccccaatgatacagtcactttcagtttcaatggggctttcatagctccagaccgtgcaagcttcctgagaggaaaatctatgggaatccagagtggagtacaggttgatgccaattgtgaaggggactgctatcatagtggagggacaataataagtaacttgccatttcagaacatagatagcaggacagttggaaaatgtccgagatatgttaagcaaaggagtcttctgctggcaacagggatgaagaatgttcctgaggttccaaagagaaaacggactgcgagaggcctatttggtgctatagcgggtttcattgaaaatggatgggaaggcctaattgatggttggtatggtttcagacaccagaatgcacagggagagggaactgctgcagattacaaaagcactcgatcggcaattgatcaaataacagggaaattaaaccggcttatagcaaaaaccaaccaacaatttaagttgatagacaatgaattcaatgaggtagagaagcaaatcggtaatgtgataaattggaccagagattctataacagaagtatggtcatacaatgctgaactcttggtggcaatggagaaccagcatacaattgatctggctgattcagaaatggacaaactgtacgaacgagtgaaaagacagctaagagagaatgctgaagaagacggcacgggttgctttgaaatatttcacaagtgtgatgatgactgtatggccagtattagaaataacacctatgatcacagaaagtacagagaggaggcaatgcaaaatagaatacagattgacccagtcaaactaagcagcggctacaaagatgtgatactttggtttagcttcggggcatcatgtttcatacttctagccattgtaatgggccttgtcttcatatgtgtgaagaatg
>EPI1081996_A_Hubei_09909_2017
atgaacactcaaatcctggtattcgctctgattgcgatcattccaacaaatgcagataaaatctgcctcggacaccatgccgtgtcaaacgggaccaaagtaaacacattaactgaaagaggagtggaagtcgtcaatgcaactgaaacagtggaacgaacaaacatccctaggatctgctcaaaagggaaacggacagttgacctcggtcaatgtggactcctggggacaatcactggaccacctcaatgtgaccaattcctagaattttcggccgatttaattattgagaggcgagaaggaagtgatgtctgttatcctggaaaattcgtgaatgaagaaactctgaggcaaattctcagagaatcaggcggaattgacaaggaaacaatggggttcacatacaatggaataagaaccaatggagtaaccagtgcatgtaagagatcaggatcttcattctatgcagaaatgaaatggctcctgtcaaacacagataatgctgcattcccgcagatgactaaatcatataaaaatacaagaaaaagcccagctataatagtatgggggatccatcattccgtttcaactgcagagcaaaccaagctatatgggagtggaaacaaactggtgacagttgggagctctaattatcaacaatctttcgtaccgagtccaggagcgagaccacaagttaatggtctatccgggagaattgactttcattggctaatactaaatcccaatgatacagtcactttcagtttcaatggggctttcatagctccagaccgtgcaagcttcctgagaggaaaatctatgggaatccagagtggagtacaggttgatgccaattgtgaaggggactgctatcatagtggtgggacaataataagtaacttgccatttcagaacatagatagcagggcagttggaaaatgtccgagatatgttaagcaaaggagtctgctgcttgcaacagggatgaagaatgttcctgagattccaaagggaGGGGGGGGGGGGagaggcctatttggtgctatagcgggtttcattgaaaatggatgggaaggcctaattgatggttggtatggtttcagacaccagaatgcacagggagagggaactgctgcagattacaaaagcactcaatcggcaattgatcaaataacagggaaattaaaccggcttatagcaaaaaccaaccaacaatttgagttgatagacaatgaattcaatgaggtagagaagcaaatcggtaatgtgataaattggaccagagattctataacagaaatgtggtcatacaatgctgaactcttgatagcaatggagaaccagcatacaattgatctggctgattcagaaatggacaaactgtatgaacgggtgaaaagacagctgagagagaatgcagaagaggatggcactggttgctttgaaatatttcacaagtgtgatgatgactgtatggccagtattagaaacaacacctatgatcacagaaaatacagggaagaggcaatgcagaatagaatacagattgacccagtcaagctaagcagcggctacaaagatgtgatactttggtttagcttcggggcatcatgtttcatacttctagccattgtaatgggccttgtcttcatatgtgtgaagaatg
>EPI1082020_A_Hubei_09912_2017
atgaacactcaaatcctggtattcgctctgattgcgatcattccaacaaatgcagataaaatctgcctcggacaccatgccgtgtcaaacgggaccaaagtaaacacattaactgaaagaggagtggaagtcgtcaatgcaactgaaacagtggaacgaacaaacatccctaggatctgctcaaaagggaaacggacagttgacctcggtcaatgtggactcctggggacaatcactggaccacctcaatgtgaccaattcctagaattttcggccgatttaattattgagaggcgagaaggaagtgatgtctgttatcctggaaaattcgtgaatgaagaagctctgaggcaaattctcagagaatcaggcggaattgacaaggaaacaatggggttcacatacaatggaataagaaccaatggagtaaccagtgcatgtaagagatcaggatcttcattctatgcagaaatgaaatggctcctgtcaaacacagataatgctgcattcccgcagatgactaaatcatataaaaatacaagaaaaagcccagctataatagtatgggggatccatcattccgtttcaactgcagagcaaaccaagctatatgggagtggaaacaaactggtgacagttgggagctctaattatcaacaatctttcgtaccgagtccaggagcgagaccacaagtcaatggtctatccgggagaattgactttcattggctaatactaaatcccaatgatacagtcactttcagtttcaatggggctttcatagctccagaccgtgcaagcttcctgagaggaaaatctatgggaatccagagtggagtacaggttgatgccaattgtgaaggggactgctatcatagtggtgggacaataataagtaacttgccatttcagaacatagatagcagggcagttggaaaatgtccgagatatgttaagcaaaggagtctgctgcttgcaacagggatgaagaatgttcctgagattccaaagggaGGGGGGGGGGGGagaggcctatttggtgctatagcgggtttcattgaaaatggatgggaaggcctaattgatggttggtatggtttcagacaccagaatgcacagggagagggaactgctgcagattacaaaagcactcaatcggcaattgatcaaataacagggaaattaaaccggcttatagcaaaaaccaaccaacaatttgagttgatagacaatgaattcaatgaggtagagaagcaaatcggtaatgtgataaattggaccagagattctctaacagaaatgtggtcatacaatgctgaactcttgatagcaatggagaaccagcatacaattgatctggctgattcagaaatggacaaactgtatgaacgggtgaaaagacagctgagagagaatgctgaagaggatggcactggttgctttgaaatatttcacaagtgtgatgatgactgtatggccagtattagaaacaacacctatgatcacagaaaatacagggaagaggcaatgcaaaatagaatacagattgacccagtcaagctaagcagcggctacaaagatgtgatactttggtttagcttcggggcatcatgtttcatacttctagccattgtaatgggccttgtcttcatatgtgtgaagaatg
>EPI1082028_A_Hubei_09913_2017
atgaacactcaaatcctggtattcgctctgattgcgatcattccaacaaatgcagataaaatctgcctcggacaccatgccgtgtcaaacgggaccaaagtaaacacattaactgaaagaggagtggaagtcgtcaatgcaactgaaacagtggaacgaacaaacatccctaggatctgctcaaaagggaaacggacagttgacctcggtcaatgtggactcctggggacaatcactggaccacctcaatgtgaccaattcctagaattttcggccgatttaattattgagaggcgagaaggaagtgatgtctgttatcctggaaaattcgtgaatgaagaagctctgaggcaaattctcagagaatcaggcggaattgacaaggaaacaatggggttcacatacaatggaataagaaccaatggagtaaccagtgcatgtaagagatcaggatcttcattctatgcagaaatgaaatggctcctgtcaaacacagataatgctgcattcccgcagatgactaaatcatataaaaatacaagaaaaagcccagctataatagtatgggggatccatcattccgtttcaactgcagagcaaaccaagctatatgggagtggaaacaaactggtgacagttgggagctctaattatcaacaatctttcgtaccgagtccaggagcgagaccacaagttaatggtctatccgggagaattgactttcattggctaatactaaatcccaatgatacagtcactttcagtttcaatggggctttcatagctccagaccgtgcaagcttcctgagaggaaaatctatgggaatccagagtggagtacaggttgatgccaattgtgaaggggactgctatcatagtggtgggacaataataagtaacttgccatttcagaacatagatagcagggcagttggaaaatgtccgagatatgttaagcaaaggagtctgctgcttgcaacagggatgaagaatgttcctgagattccaaagggaGGGGGGGGGGGGagaggcctatttggtgctatagcgggtttcattgaaaatggatgggaaggcctaattgatggttggtatggtttcagacaccagaatgcacagggagagggaactgctgcagattacaaaagcactcaatcggcaattgatcaaataacagggaaattaaaccggcttatagcaaaaaccaaccaacaatttgagttgatagacaatgaattcaatgaggtagagaagcaaatcggtaatgtgataaattggaccagagattctataacagaaatgtggtcatacaatgctgaactcttgatagcaatggagaaccagcatacaattgatctggctgattcagaaatggacaaactgtatgaacgggtgaaaagacagctgagagagaatgctgaagaggatggcactggttgctttgaaatatttcacaagtgtgatgatgactgtatggccagtattagaaacaacacctatgatcacagaaaatacagggaagaggcaatgcaaaatagaatacagattgacccagtcaagctaagcagcggctacaaagatgtgatactttggtttagcttcggggcatcatgtttcatacttctagccattgtaatgggccttgtcttcatatgtgtgaagaatg
>EPI1100415_A_Anhui_13420_2017
atgaacactcaaatcctgatattcgctctgattgcgatcattccaacaaatgcagataaaatctgcctcggacatcatgccgtgtcaaacggaaccaaagtaaacacactaactgaaagaggagtggaagtcgtcaatgcaactgaaacagtggaacgaacaaacatccctaggatctgctcaaaagggaaacggacagttgacctcggacaatgtggactcctggggacaatcactggaccacctcaatgtgaccaattcctagaattttcggccgatttaattattgagaggcgagaaggaagtgatgtctgttatcctgggaaattcgtgaatgaagaagctctgaggcaaattctcagagaatcaggcggaattgaaaaggaaacaatggggttcacatacaatggaataagaactaatggagtaaccggtgcatgtaagagatcaggatcttcattctatgcagaaatgaaatggctcctgtcaagcacagataatgctgcattcccgcagatgactaagtcatataaaaatacaagaaaaagcccagctataatagtatgggggatccaccattccgtttcaactgcagagcaaaccaagctatatgggagtggaaacaaactggtgacagttgggagttctaattatcaacaatctttcgtaccgagtccaggagcgagaccacaagttaatggtctatccggaagaattgactttcattggctaatactaaatcccaatgatacagtcactttcagtttcaatggggctttcatagctccagaccgtgcaagtttcctgagaggaaaatctatgggaatccagagtggagcacaggttgatgccaattgtgaaggggactgctatcatagtggtgggacaataataagtaacttgccatttcagaacatagatagcagggcagttggaaaatgtccgagatatgttaagcaaaggagtctgctgctggcaacagggatgaagaatgtacctgagattccaaggggaGGGGGGGGGGGGagaggcctatttggtgctatagcgggtttcattgaaaatggatgggaaggcctaattgatggttggtatggtttcagacaccagaatgcacagggagagggaactgctgcagattacaaaagcactcaatcggcaattgatcaaataacagggaaattaaaccggcttatagcaaaaaccaatcaacaatttgagttgatagacaatgaattcaatgaggtagagaagcaaatcggtaatgtgataaattggaccagagattctataacagaagtgtggtcatacaatgctgaactcttaatagcaatggagaaccagcatacaattgatctggctgattcagaaatggacaaactgtatgagcgggtgaaaagacagctgagagagaatgctgaagaggatggcactggttgctttgaaatatttcacaagtgtgatgatgactgtatggccagtattagaaacaacacctatgatcacagaaaatacagggaagaggcaatgcaaaatagaatacagattgacccagtcaagctaagcagcggctacaaagatgtgatactttggtttagcttcggggcatcatgtttcatacttctagccattgtaatgggtcttgtcttcatatgtgtgaagaatg
>EPI1100479_A_Anhui_29172_2017
atgaacactcaaatcctggtattcgctctgattgcgatcattccaacaaatgcagataaaatctgcctcggacatcatgccgtgtcaaacgggaccaaagtaaacacattaactgaaagaggagtggaagtcgtcaatgcaactgaaacagtggaacgaacaaacatccctaggatctgctcaaaagggaaacggacagttgacctcggtcaatgtgggctcttggggacaatcactggaccacctcaatgtgaccaattcctagaattttcggccgatttaattattgaaaggcgagaaggaagtgatgtctgttatcctgggaaattcgtgaatgaagaagctctgagacaaattctcagagaatcaggcggaattgtcaaggaaacaatggggttcacatacaatggaataagaactaatggagtaaccagtgcatgtaagagatcaggatcttcattctatgcagaaatgaaatggctcctgtcaaacacagataatgctgcattcccgcagatgactaagtcgtataaaaatacaagaaaaagcccagctataatagtatgggggatccatcattccgtttcaaatgcagagcaaaccaagctatatgggagtggaaacaaactggtgacagttgggagttctgattatcaacaatctttcgtaccgagtccaggagcgagaccacaagttaatggtctatccggaagaattgactttcattggctaatactaaatcccaatgatacagtcactttcagtttcaatggggctttcatagctccagaccgtgcaagcttcctgagaggaaaatctatgggaatccagagtggagtacaggttgatgccaattgtgaaggggactgctatcatagtggtgggacaataataagtaacttgccatttcagaacatagatagcagggcagttggaaaatgtccgagatatgttaagcaaaggagtctgctgctggcaacagggatgaagaatgttcctgagattccaaagggaGGGGGGGGGGGGagaggcctatttggtgctatagctggtttcattgaaaatggatgggaaggcctaattgatggttggtatggtttcagacaccagaacgcacagggagagggaactgctgcagattacaaaagcactcaatcggcaattgatcaaataacagggaaattaaaccggcttatagcaaaaaccaaccaacaatttgagttgatagacaatgaattcaatgaggtagagaagcaaatcggtaatgtgataaattggaccagagattctataacagaagtgtggtcatacaatgcagaactcttgatagcaatggagaaccagcatacaattgatctggctgattcagaaatggacaaactgtatgaacgagtgaaaagacagctgagagagaatgctgaagaggatggcactggttgctttgaaatatttcacaagtgtgatgatgactgtatggccagtatcagaaacaacacctatgatcacagaaaatacagggaagaggcaatgcaaaatagaatacagattgacccagtcaagctaagcagcggctacaaagatgtgatactttggtttagcttcggggcatcatgtttcatacttctagccattgtaatgggccttgtcttcatatgtgtgaagaatg
>EPI1100487_A_Anhui_29173_2017
atgaacactcaaatcctggtattcgctctgattgcgatcattccaacaaatgcagataaaatctgcctcggacatcatgccgtgtcaaacggaaccaaagtaaacacattaactgaaagaggagtggaagtcgtcaatgcaactgaaacagtggaacgaacaaacatccctaggatctgctcaaaagggaaacggacagttgacctcggacaatgtggactcctggggacaatcactggaccacctcaatgtgaccaattcctggaattttcggccgatttaattattgagaggcgagaaggaagtgatgtctgttatcctgggaaattcgtgaatgaagaagctctgaggcaaattctcagagaatcaggaggaattgaaaaggaaacaatggggttcacatacaatggaataagaactaatggagtaaccggtgcatgtaagagatcaggatcttcattctatgcagaaatgaaatggctcctgtcaaacacagataatgctgcatttccgcagatgactaagtcatataaaaatacaaggaaaagcccagctataatagtatgggggatccaccattccgtttcaactgcagagcaaaccaagctatatgggagtggaaacaaactggtgacagttgggagttctaattatcaacaatctttcgtaccgagtccaggagcgagaccacaagttaatggtctatccggaagaattgactttcattggctaatactaaatcccaatgatacagtcactttcagtttcaatggggctttcatagctccagaccgtgcaagtttcctgagaggaaaatctatgggaatccagagtggagcacaggttgatgccaattgtgaaggggactgctatcatagtggtgggacaataataagtaacttgccatttcagaacatagatagcagggcagttggaaaatgtccgagatatgttaaacaaaggagtctgctgctggcaacagggatgaagaatgtacctgagattccaaagggaGGGGGGGGGGGGagaggcctatttggtgctatagcgggtttcattgaaaatggatgggaaggcctaattgatggttggtatggtttcagacaccagaatgcacagggagagggaactgctgcagattacaaaagcactcaatcggcaattgatcaaataacagggaaattaaaccggcttatagcaaaaaccaatcaacaatttgagttgatagacaatgaattcaatgaggtagagaagcaaatcggtaatgtgataaattggaccagagattctataacagaagtgtggtcatacaatgctgaactcttgatagcaatggagaaccagcatacaattgatctggctgattcagaaatggacaaactgtatgagcgggtgaaaagacagctgagagagaatgctgaagaggatggcactggttgctttgaaatatttcacaagtgtgatgatgactgtatggccagtattagaaacaacacctatgatcacagaaaatacagggaagaggcaatgcaaaatagaatacagattgacccagtcaagctaagcagcggctacaaagatgtgatactttggtttagcttcggggcatcatgtttcatacttctagccattgtaatgggtcttgtcttcatatgtgtgaagaatg
>EPI1100511_A_Anhui_29177_2017
atgaacactcaaatcctggtattcgctctgattgcgatcattccaacaaatgcagatagaatctgcctcggacatcatgccgtgtcaaacggaaccaaagtaaacacattaactgaaagaggagtggaagtcgtaaatgcaactgaaacagtggaacgaacaaacatccctaggatatgctcaaaagggaaacggacagttgacctcggtcaatgtggactcctggggacaatcactggaccacctcaatgtgaccaattcctagaattttcggccgatttaattattgagaggcgagaaggaagtgatgtctgttatcctgggaaattcgtgaatgaagaagctctgaggcaaattctcagagaatcaggcggaattgacaaggaaacaatggggttcacatacaatgggataagaactaatggagtaaccagtgcatgtaagagatcaggatcttcattctatgcagaaatgaaatggctcctgtcaaacacagataatgctgcattcccgcagatgactaagtcatataaaaatacaagaaaaagcccagctataatagtatgggggatccatcattccgtttcaactgcagagcaaaccaagctatatgggagtggaaacaaactggtgacagttgggagttctaattatcaacaatctttcgtaccgagtccaggagcgagaccacaagttaatggtctatccggaagaattgactttcattggctaatactaaatcccaatgatacagtcactttcagtttcaatggggctttcatagctccagaccgtgcaagcttcctgagaggaaaatctatgggaatccagagtggagtacaggttgatgccaattgtgaaggggaatgctatcatagtggtgggacaataatgagtaacttgccatttcagaacatagatagcagggcagttggaaaatgtccgagatatgttaagcaaaggagtctgctgctggcaacagggatgaagaatgtacctgagattccaaagggaGGGGGGGGGGGGagaggcctatttggtgctatagcgggtttcattgaaaatggatgggaaggcctaattgatggttggtatggtttcagacaccagaatgcacagggagagggaactgctgcagattacaaaagcactcaatcggcaattgatcaaataacagggaaattaaaccggcttatagcaaaaaccaaccaacaatttgagttgatagacaatgaattcaatgaggtagagaagcaaatcggtaatgtgataaattggaccagagattctataacagaagtgtggtcatacaatgctgaactcttgatagcaatggagaaccagcatacaattgatctggctgattcagaaatggacaaactgtatgagcgggtgaaaagacagctgagagagaatgctgaagaggatggcactggttgctttgaaatatttcacaagtgtgatgatgactgtatggccagtattagaaacaacacctatgatcacagaaaatacagggaagaggcaatgcaaaatagaatacagattgacccagtcaagctaagcagcggctacaaagatgtgatactttggtttagcttcggggcatcatgtttcatacttctagccattgtaatgggccttgtcttcatatgtgtgaagaatg
>EPI1100639_A_Beijing_27154_2017
atgaacactcaaaccctggtattcgctctgattgcgatcattccaacaaatgcagataaaatctgcctcggacaccatgccgtgtcaaacgggaccaaagtaaacacattaactgaaagaggagtggaagtcgtcaatgcaactgaaacagtggaacgaacaaacatccctaggatctgctcaaaagggaaacggacagttgacctcggtcaatgtggactcctggggacaatcactggaccacctcaatgtgaccaattcctagaattttcggccgatttaattattgagaggcgagaaggaagtgatgtctgttatcctggaaagttcgtgaatgaagaagctctgaggcaaattctcagagaatcaggcggaattgacaaggaaacaatggggttcacatacaatggaataagaaccaatggggtaaccagtgcatgtaagagatcaggatcttcattctatgcagaaatgaaatggctcctgtcaaacacagataatgctgcattccctcagatgactaaatcatataaaaatacaagaaaaagcccagctataatagtatgggggatccatcattccgtttcaactgcagagcaaaccaagctatatgggagtggaaacaaactggtgacagttgggagctctaattatcaacaatctttcgtaccgagtccaggagcgagaccacaagttaatggtctatccgggagaattgactttcattggctaatactaaatcccaatgatacagtcactttcagtttcaatggggcattcatagctccagaccgtgcaagcttcctgagaggaaaatctatgggaatccagagtggagtacaggttgatgccaattgtgaaggggactgctatcatagtggtgggacaataataagtaacttgccatttcagaacatagatagcagggcagttggaaaatgtccgagatatgttaagcaaaggagtctgctgcttgcaacagggatgaagaatgttcctgagattccaaagggaGGGGGGGGGGGGagaggcctatttggtgctatagcgggtttcattgaaaatggatgggaaggcctaattgatggttggtatggtttcagacatcagaatgcacagggagagggaactgctgcagattacaaaagcactcaatcggcaattgatcaaataacagggaaattaaaccggcttatagcaaaaaccaaccaacaatttgagttgatagacaatgaattcaatgaggtagagaagcaaattggtaatgtgataaattggaccagagattctataacagaagtgtggtcatacaatgctgaactcttgatagcaatggagaaccagcatacaattgatctggctgattcagaaatggacaaactgtatgaacgggtgaaaagacagctgagagagaatgctgaagaggatggcactggttgctttgaaatatttcacaagtgtgatgatgactgtatggccagtattagaaacaacacctatgatcacagaaaatacagggaagaggcaatgcaaaatagaatacagattgacccagtcaagctaagcagcggctacaaagatgtgatactttggtttagcttcggggcatcatgtttcatacttctagccattgtaatgggccttgtcttcatatgtgtgaagaatg
>EPI1100671_A_Beijing_28707_2017
atgaacactcaaatcctggtattcgctctgattgcgatcattccaacaaatgcagataaaatctgcctcggacaccatgccgtgtcaaacgggaccaaagtaaacacattaactgaaagaggagtggaagtcgtcaatgcaactgaaacagtggaacgaacaaacatccctaggatctgctcaaaagggaaacggacagttgacctcggtcaatgtggactcctggggacaatcactggaccacctcaatgtgaccaattcctagaattttcggccgatttaattattgagaggcgagaaggaagtgatgtctgttatcctggaaaattcgtgaatgaagaagctctgaggcaaattctcagagaatcaggcggaattgacaaggaaacaatggggttcacatacaatggaacaagaaccaatggagtaaccagtgcatgtaagagatcaggatcttcattctatgcagaaatgaaatggctcctgtcaaacacagataatgctgcattcccgcagatgactaaatcatataaaaatacaagaaaaagcccagctataatagtatgggggatccatcattccatttcaactgcagagcaaaccaagctatatgggagtggaaacaaactggtgacagttgggagctctaattatcaacaatctttcgtaccgagtccaggagcgagaccacaagttaatggtctatccgggagaattgactttcattggctaatactaaatcccaatgatacagtcactttcagtttcaatggggctttcatagctccagaccgtgcaagcttcctgagaggaaaatctatgggaatccagagtggagtacaggttgatgccaattgtgaaggggactgctatcatagtggtgggacaataataagtaacttgccatttcagaacatagatagcagggcagttggaaaatgtccgagatatgttaagcaaaggagtctgctgcttgcaacagggatgaagaatgttcctgagattccaaagggaGGGGGGGGGGGGagaggcctatttggtgctatagcgggtttcattgaaaatggatgggaaggcctaattgatggttggtatggtttcagacaccagaatgcacagggagagggaactgctgcagattacaaaagcactcaatcggcaattgatcaaataacagggaaattaaaccggcttatagcaaaaaccaaccaacaatttgagttgatagacaatgaattcaatgaggtagagaagcaaatcggtaatgtgataaattggaccagagattctataacagaaatgtggtcatacaatgctgaactattgatagcaatggagaaccagcatacaattgatctggctgattcagaaatggacaaactgtatgaacgggtgaaaagacagctgagagagaatgctgaagaggatggcactggttgctttgaaatatttcacaagtgtgatgatgactgtatggccagtattagaaacaacacctatgatcacagaaaatacagggaagaggcaatgcaaaatagaatacagattgacccagtcaagctaagcagcggctacaaagatgtgatactttggtttagcttcggggcatcatgtttcatacttctagccattgtaatgggccttgtcttcatatgtgtgaagaatg
>EPI1100695_A_Beijing_29275_2017
atgaacactcaaatcctggtattcgctctgattgcgatcattccaacaaatgcagataaaatctgcctcggacaccatgccgtgtcaaacgggaccaaagtaaacacattaactgaaagaggagtggaagtcgtcaatgcaactgaaacagtggaacgaacaaacatccctaggatctgctcaaaagggaaacggacagttgacctcggtcaatgtggactcctggggacaatcactggaccacctcaatgtgaccaattcctagaattttcggccgatttaattattgagaggcgagaaggaagtgatgtctgttatcctggaaaattcgtgaatgaagaagctctgaggcaaattctcagagaatcaggcggaattgacaaggaaacaatggggttcacatacaatggaataagaaccaatggagtaaccagtgcatgtaagagatcaggatcttcattctatgcagaaatgaaatggctcctgtcaaacacagataatgctgcattcccgcagatgactaaatcatataaaaatacaagaaaaagcccagctataatagtatgggggatccatcattccgtttcaactgcagagcaaaccaagttatatgggagtggaaacaaactggtgacagttgggagctctaattatcaacaatctttcgtaccgagtccaggagcgagaccacaagttaatggtctatccgggagaattgactttcattggctaatactaaatcccaatgatacaatcactttcagtttcaatggggctttcatagctccagaccgtgcaagcttcctgagaggaaaatctatgggaatccagagtggagtacaggttgatgccaattgtgaaggggactgctatcatagtggtgggacaataataagtaacttgccatttcagaacatagatagcagggcagttggaaaatgtccgagatatgttaagcaaaggagtctgctgcttgcaacagggatgaagaatgttcctgagattccaaagggaGGGGGGGGGGGGagaggcctatttggtgctatagcgggtttcattgaaaatggatgggaaggcctaattgatggttggtatggtttcagacaccagaatgcacagggagagggaactgctgcagattacaaaagcactcaatcggcaattgatcaaataacagggaaattaaaccggcttatagcaaaaaccaaccaacaatttgagttgatagacaatgaattcaatgaggtagagaagcaaatcggtaatgtgataaattggaccagagattctataacagaaatgtggtcatacaatgctgaactcttgatagcaatggagaaccagcatacaattgatctggctgattcagaaatggacaaactgtatgaacgggtgaaaagacagctgagagagaatgctgaagaggatggcactggttgctttgaaatatttcacaagtgtgatgatgactgtatggccagtattagaaacaacacctatgatcacagaaaatacagggaagaggcaatgcaaaatagaatacagattgacccagtcaagctaagcagcggctacaaagatgtgatactttggtttagcttcggggcatcatgtttcatacttctagccattgtaatgggccttgtcttcatatgtgtgaagaatg
>EPI1100719_A_Beijing_46530_2016
atgaacactcaaatcctggtattcgctctgattgcgatcattccaataaatgcagacaaaatttgcctcggacatcatgccgtgtcaaacggaaccaaagtaaacacattaactgaaagaggagtggaagtcgtcaatgcaactgaaacagtggaacgaacaaacgtcccccggatctgctcaaaagggaaaaggacagttgacctcggtcaatgtggactcctggggacaatcactggaccacctcaatgtgaccaattcctagaattttcggccgatttaattattgagaggcgagaaggaagtgatgtctgttatcctgggaaattcgtgaatgaagaagctctgaggcaaattctcagagaatcaggcggaatcgacaaggaaacaatgggattcacatacaatggaataagaactaatggagtaaccagtgcatgcaagagatcaggatcttcattctatgcagaaatgaaatggctcctgtcaaacacagataatgctgcattcccgcagatgactaagtcatataaaaatacaagaaaaagcccagctataatagtatgggggatccatcattccgtttcaactgcagagcaaaccaagctatatgggagtggaaacaaactggtgacagttgggagttctaattatcaacaatctttcgtaccgagtccaggagcgagaccacaagttaatggtctatctggaagaattgactttcattggctaatgctaaatcccaatgatacagtcactttcagtttcaatggggctttcatagctccagaccgtgcaagcttcctgagaggaaaatctatgggaatccagagtggagtacaggttgatgccaattgtgaaggggactgctatcatagtggtgggacaataataagtaacttgccatttcagaacatagatagcagggcagttgggaaatgtccgagatatgttaagcaaaggagtctgctgctggcaacagggatgaagaatgttcctgagattccaaagggaGGGGGGGGGGGGagaggcctatttggtgctatagcgggtttcattgaaaatggatgggaaggcctaattgatggttggtatggtttcagacaccagaatgcacagggagagggaactgctgcagattacaaaagcactcaatcggcaattgatcaaataacagggaaattaaaccggcttatagcaaaaaccaaccaacaatttgagttgatagacaatgaattcaatgaggtagagaaacaaatcggtaatgtgataaattggaccagagattccataacagaagtgtggtcatacaatgctgaactcttgatagcaatggagaaccagcatacaattgatctggctgattcagaaatggacaaactgtatgaacgagtgaaaagacagctgagagagaacgctgaagaggatggcactggttgctttgaaatattccacaagtgtgatgataactgtatggccagtattaggaataacacctatgatcacagaaaatacagggaagaggcaatgcaaaatagaatacagattgacccagtcaagctaagaagtggctacaaagatgtgatactttggtttagcttcggggcatcatgtttcatacttctagccattgtaatgggccttgtcttcatatgtgtaaagaatg
>EPI1101447_A_Fujian_02150_2016
atgaacactcaaatcctggtattcgctctgattgcgatcattccaacaaatgcagataaaatctgcctcggacatcatgccgtgtcaaacgggaccaaagtaaacacattaactgaaagaggagtggaagtcgtcaatgcaactgaaacagtggaacgaacaaacatccctaggatctgctcgaaagggaaacggacagttgatctcggtcaatgtggactcctggggacaatcactggaccacctcaatgtgaccaattcctagaattttcggccgatttaattattgagaggcgagaaggaagtgatgtctgttatcctgggaaattcgtgaatgaagaagctctgaggcaaattctcagagaatcaggcggaattgacaaggaaacaatggggttcacatacaatggaataagaactaatggagtaaccagtgcatgtaagagatcaggatcttcattctatgcagaaatgaaatggctcctgtcaaacacagataatgctgcattcccgcagatgactaagtcatacaaaaatacaagaaaaagcccagctataatagtatgggggatccatcattccgtttcaaatgcagagcaaaccaagctatatgggagtggaaacaaactggtgacagttgggagttctaattatcaacaatctttcgtaccgagtccaggagcgagaccacaagttaatggtctatccgggagaattgactttcattggctaatactaaatcccaatgatacagtcactttcagtttcaatggggctttcatagctccagaccgtgcaagcttcctgagaggaaaatctatgggaatccagagtggagtacaggttgatgccaattgtgaaggggactgctatcatagtggtgggacaataataagtaacttgccatttcagaacatagatagcagggcagttggaaaatgtccgagatatgttaagcaaaggagtctgctgctggcaacagggatgaagaatgttcctgagattccaaagggaGGGGGGGGGGGGagaggcctatttggtgctatagcgggtttcattgaaaatggatgggaaggactaattgatggttggtatggtttcagacaccagaatgcacagggagagggaactgctgcagattacaaaagcactcaatcggcaattgatcaaataacagggaaattaaaccggcttatagcaaaaaccaaccaacaatttgagttgatagacaatgaattcaatgaggtagagaagcaaatcggtaatgtgataaattggaccagagattctataacagaagtgtggtcatacaatgctgaactcttgatagcaatggagaaccagcatacaattgatctggctgattcagaaatggacaaactgtatgaacgagtgaaaagacagctgagagagaatgctgaagaggatggaactggttgctttgaaatatttcacaagtgtgataatgactgtatggccagtattagaaacaacacctatgatcacagaaaatacagggaagaggcaatgcaaaatagaatacagattgacccagtcaagctaagcagcggctacaaagatgtgatactttggtttagcttcggggcatcatgtttcatacttctagccattgtaatgggccttgtcttcatatgtgtgaagaatg
>EPI1101463_A_Fujian_10953_2017
atgaacactcaaatcctggtattcgctctgattgcgatcattccaacaaatgcagacaaaatttgcctcggacatcatgccgtgtcaaacggaaccaaagtaaacacattaactgaaagaggagtggaagtcgtcaatgcaactgaaacggtggaacgaacaaacatcccccggatctgctcaaaagggaaaaggacagttgatctcggtcaatgtggactcctggggacaatcactggaccacctcaatgtgaccaattcctagaattttcggccgatttaattattgagaggcgagaaggaagtgatgtctgttatcctgggaaattcgtgaatgaagaagctctgaggcaaattctcagagaatcaggcggaatcgacaaggaagcaatgggattcacatacaatggaataagaactaatggagtaaccagtgcatgcaagagatcaggatcttcattctatgcagaaatgaaatggctcctgtcaaacacagataatgctgcattcccgcagatgactaagtcatataaaaatacaagaaaaagcccagctataatagtatgggggatccatcattccgtttcaactgcagagcaaaccaagctatatgggagtggaaacaaactggtgacagttgggagttctaattatcaacaatctttcgtaccgagtccaggagcgagaccacaagttaatggtctatctggaagaattgactttcattggctactgctaaatcccaatgatacagtcactttcagtttcaatggggctttcatagctccagaccgtgcaagcttcctgagaggaaaatctatgggaatccagagtggagtacaggttgatgccaattgtgaaggggattgctatcatagtggtgggacaataataagtaacttgccatttcagaacatagatagcaggacagttggaaaatgtccgagatatgttaaacaaaggagtctgctgctggcaacagggatgaagaatgttcctgagattccaaagggaGGGGGGGGGGGGagaggcctatttggtgctatagcgggtttcattgaaaatggatgggaaggactaattgatggttggtatggtttcagacaccagaatgcacagggagagggaactgctgcagattacaaaagcactcaatcggcaattgatcaaataacagggaaattaaaccggcttatagcaaaaaccaaccaacaatttgagttgatagacaatgaattcaatgaggtagagaaacaaatcggtaatgtgataaattggaccagagattctataacagaagtgtggtcatacaatgctgaactcttgatagcaatggagaaccagcatacaattgatctggctgattcagaaatggacaaactgtatgaacgggtgaaaagacagctgagagagaatgctgaagaggatggcactggttgctttgaaatattccacaagtgtgatgataactgtatggccagtattagaaataacacctatgatcacagaaaatacagggaagaggcaatgcaaaatagaatacggattgacccagtcaagctaagcagtggctacaaagatgtgatactttggtttagcttcggggcatcatgtttcatacttctagccattgtaatgggccttgtcttcatatgtgtaaagaatg
>EPI1101479_A_Fujian_27871_2017
atgaacactcaaatcctggtattcgctctgattacgatcattccaacaaatgcagataaaatctgcctcggacatcatgccgtgtcaaacgggaccaaagtaaacacattaactgaaagaggagtggaagtcgtcaatgcaactgaaacagtggaacgaacaaacatccctaggatctgctcaaaagggaaacggacagttgacctcggtcaatgtggactcctggggacaatcactggaccacctcaatgtgaccaattcctagaattttcggccgatttaattattgagaggcgagaaggaagtgatgtctgttatcctgggaaattcgtgaatgaagaagccctgaggcaaattctcagagaatcaggcggaattgacaaggaaacaatggggttcacatacaatggaataagaactaatggagtaaccagcgcatgcaagagatcaggatcttcattctatgcagaaatgaaatggctcctgtcaaacacagataatgctgcattcccgcagatgactaaatcatataaaaatacaagaaaaagcccagctataatagtatgggggatccatcattccgtttcaactgcagagcaaaccaagctatatgggagtggaaacaaactagtgacagttgggagttctaattatcaacaatctttcgtaccgagtccaggagcgagaccacaagttaatggtctatccggaagaattgactttcattggctaatactaaatcccaatgatacagtcactttcagtttcaatggggctttcatagctccagaccgtgcaagcttcctgagaggaaaatctatgggaatccagagtggagtacaggttgatgccaattgtgaaggggaatgctatcatagtggtgggacaataataagtaatttgccatttcagaacatagatagcagggcagttgggaaatgtccgagatatgttaagcaaaggagtctgttgctggcaacagggatgaagaatgttcctgagattccaaagggaGGGGGGGGGGGGagaggcctatttggtgctatagcgggtttcattgaaaatggatgggaaggcctaattgatggttggtatggtttcagacaccagaatgcacagggagagggaactgctgcagattacaaaagcactcaatcggcaattgatcaaataacagggaaattaaaccggcttatagcaaaaaccaaccaacaatttgagttgatagacaatgaattcaatgaggtagagaagcaaatcggtaatgtgataaattggaccagagattctataacagaagtgtggtcatacaatgctgaactcttgatagcaatggagaaccagcatacaattgatctggctgattcagaaatggacaaactgtatgaacgagtgaaaagacagctgagagagaatgctgaagaggatggcactggttgctttgaaatatttcacaagtgtaatgatgactgtatggccagtattagaaacaacacctatgatcacagaaaatacagggaagaggcaatgcaaaatagaatacagattgacccagtcaagctaagcagcggctacaaagatgtgatactttggtttagcttcggggcatcatgtttcatacttctagccattgtaatgggccttgtcttcatatgtgtgaagaatg
>EPI1101487_A_Fujian_30766_2016
atgaacactcaaatcctggtattcgctctgattgcgatcattccaacaaatgcagataaaatctgcctcggacatcatgccgtgtcaaacgggaccaaagtaaacacattaactgaaagaggagtggaagtcgtcaatgcaactgaaacagtggaacgaacaaacatccctaggatctgctcaaaagggaaacggacagttgacctcggtcaatgtggactcctggggacaatcactggaccacctcaatgtgaccaattcctagaattttcggccgatttaattattgagaggcgagaaggaagtgatgtctgttatcctgggaaattcgtgaatgaagaagctctgaggcaaattctcagagaatcaggcggaattgacaaggaaacaatggggttcacatacaatggaataagaactaatggagtaaccagtgcatgtaagagatcaggatcttcattctatgcagaaatgaaatggctcctgtcaaacacagataatgctgcattcccgcagatgactaagtcatataaaaatacaagaaaaagcccagctataatagtatgggggatccatcattccgtttcaactgcagagcaaaccaagctatatgggagtggaaacaaactggtgacagttgggagttctaattatcaacaatctttcgtaccgagtccaggagcgagaccacaagttaatggtctatccggaagaattgactttcattggctaatactaaatcccaatgatacagtcactttcagtttcaatggggctttcatagctccagaccgtgcaagcttcctgagaggaaaatctatgggaatccagagcggagtacaggttgatgccaattgtgaaggggactgctatcatagtggtgggacaataataagtaacttgccatttcagaacatagatagcagggcagttggaaaatgtccgagatatgttaagcaaaggagtctgctgctggcaacagggatgaagaatgttcctgagattccaaagggaGGGGGGGGGGGGaggggcctatttggtgctatagcgggtttcattgaaaatggatgggaaggcctaattgatggttggtatggtttcagacaccagaatgcacagggagagggaactgctgcagattacaaaagcactcaatcggcaattgatcaaataacagggaaattaaaccggcttatagcaaaaaccaaccaacaatttgagttgatagacaatgaattcaatgaggtagagaagcaaatcggtaatgtgataaattggaccagagattctataacagaagtgtggtcatacaatgctgaactcttgatagcaatggagaaccagcatacaattgatctggctgattcagaaatggacaaactgtatgaacgagtgaaaagacagctgagagagaatgctgaagaggatggcactggttgctttgaaatatttcacaagtgtgatgatgactgtatggccagtattagaaacaacacctatgatcacagaaaatacagggaagaggcaatgcaaaatagaatacagattgacccagtcaagctaagcagcggctacaaagatgtgatactttggtttagcttcggggcatcatgtttcatacttctagccattgtaatgggccttgtcttcatatgtgtgaagaatg
>EPI1101495_A_Fujian_30767_2016
atgaacactcaaatcctggtattcgctctgattgcgatcattccaacaaatgcagataaaatctgcctcggacatcatgccgtgtcaaacgggaccaaagtgaacacattaactgaaagaggagtggaagtcgtcaatgcaactgaaacagtggaacgaacaaacatccctaggatctgctcaaaagggaaacggacagttgacctcggtcaatgtggactcctggggacaatcactggaccacctcaatgtgaccaattcctagaattttcggccgatttaattattgagaggcgagaaggaagtgatgtctgttatcctgggaaattcgtgaatgaagaagctctgaggcaaattctcagagaatcaggcggaattgacaaggaaacaatggggttcacatacaatggaataagaactaatggagtaaccagtgcatgtaagagatcaggatcttcattctatgcagaaatgaaatggctcctgtcaaacacagataatgctgcattcccgcagatgactaagtcatacaaaaatacaagaaaaagcccagctataatagtatgggggatccatcattccgtttcaactgcagagcaaaccaagctatatgggagtggaaacaaactggtgacagttgggagttctaattatcaacaatctttcgtaccgagtccaggagcgagaccacaagttaatggtctatctggaagaattgactttcattggctaatactaaatcccaatgatacagtcactttcagtttcaatggggctttcatagctccagaccgtgcaagcttcctgagaggaaaatctatgggaatccagagtggagtacagattgatgccaattgtgaaggggactgctatcatagtggtgggacaataataagtaacttgccatttcagaacatagatagcagggcagttggaaaatgtccgagatatgttaagcaaaggagtctgctgctggcaacagggatgaagaatgttcctgaggttccaaagggaGGGGGGGGGGGGagaggcctatttggtgctatagcgggtttcattgaaaatggatgggaaggcctaattgatggttggtatggtttcagacaccagaatgcacagggagagggaactgctgcagattacaaaagcactcaatcggcaattgatcaaataacagggaaattaaaccggcttatagcaaaaaccaaccaacaatttgagttgatagacaatgaattcaatgaggtagagaagcaaatcggtaatgtgataaattggaccagagattctataacagaagtgtggtcatacaatgctgaactcttgatagcaatggagaaccagcatacaattgatctggctgattcagaaatggacaaactgtatgaacgagtgaaaagacagctgagagagaatgctgaagaggatggcactggttgctttgaaatatttcacaagtgtgatgatgactgtatggccagtattagaaacaacacctatgatcacagaaaatacagggaagaggcaatgcaaaatagaatacagattgacccagtcaagctaagcagcggctacaaagatgtgatactttggtttagcttcggggcatcatgtttcatacttctagccattgtaatgggccttgtcttcatatgtgtgaagaatg
>EPI1101519_A_Gansu_19545_2017
atgaacactcaaatcctggtattcgctctgattgcgatcattccaacaaatgcagataaaatctgcctcggacaccatgccgtgtcaaacgggaccaaagtaaacacattaactgaaagaggagtggaagtcgtcaatgcaactgaaacagtggaacgaacaaacatccctaggatctgctcaaaagggaaacggacagttgacctcggtcaatgtggactcctggggacaatcactggaccacctcaatgtgaccaattcctagaattttcggccgatttaattattgagaggcgagaaggaagtgatgtctgttatcctggaaaattcgtgaatgaagaagctctgaggcaaattctcagagaatcaggcggaattgacaaggaaacaatggggttcacatacaatggaataagaaccaatggagtaaccagtgcatgtaagagatcaggatcttcattctatgcagaaatgaaatggctcctgtcaaacacagataatgctgcattcccgcagatgaataaatcatataaaaatacaagaaaaagcccagctataatagtatgggggatccatcattccgtttcaactgcagagcaaaccaagctatatgggagtggaaacaaactggtgacagttgggagctctaattatcaacaatctttcgtaccgagtccaggagcgagaccacaagttaatggtctatccgggagaattgactttcattggctaatactaaatcccaatgatacagtcactttcagtttcaatggggctttcatagctccagaccgtgcaagcttcctgagaggaaaatctatgggaatccagagtggagtacaggttgatgccaattgtgaaggggactgctatcatagtggtgggacaataataagtaacttgccatttcagaacatagatagcagggcagttggaaaatgtccgagatatgttaagcaaaggagtctgctgcttgcaacagggatgaagaatgttcctgagattccaaagggaGGGGGGGGGGGGagaggcctatttggtgctatagcgggtttcattgaaaatggatgggaaggcctaattgatggttggtatggtttcagacaccagaatgcacagggagagggaactgctgcagattacaaaagcactcaatcggcaattgatcaaataacagggaaattaaaccggcttatagcaaaaaccaaccaacaatttgagttgatagacaatgaattcaatgaggtagagaagcaaatcggtaatgtgataaattggaccagagattctataacagaaatgtggtcatacaatgctgaactcttgatagcaatggagaaccagcatacaattgatctggctgattcagaaatggacaaactgtatgaacgggtgaaaagacagctgagagagaatgctgaagaggatggcactggttgctttgaaatatttcacaagtgtgatgatgactgtatggccagtattagaaacaacacctatgatcacagaaaatacagggaagaggcaatgcaaaatagaatacagattgacccagtcaagctaagcagcggctacaaagatgtgatactttggtttagcttcggggcatcatgtttcatacttctagccattgtaatgggccttgtcttcatatgtgtgaagaatg
>EPI1101567_A_guangdong_16SF203_2016
atgaacactcaaatcctgatattcgctctgattgcgatcattccaacaaatgcagataaaatctgcctcggacatcatgccgtgtcaaacgggaccaaagtaaacacattaactgaaagaggagtggaagtcgtcaatgcaactgaaacagtggaacggacaaacatccctaggatctgctcaaaagggaaacggacagttgacctcggtcaatgtggactcctggggacaatcactggaccacctcaatgtgaccaattcctagaattttcggccgatttaatcattgagaggcgagaaggaagtgatgtctgttatcctgggaaattcgtgaatgaagaagctctgaggcaaattctcagagaatcaggcggaattgacaaggaaacaatggggttcacatacaatggaataagaactaatggagtaaccagtgcatgtaagagatcaggatcttcattctatgcagaaatgaaatggctcctgtcaaacacagataatgctgcattcccgcagatgactaagtcatataaaaatacaagaaaaaacccagctataatagtatgggggatccatcattccgtttcgacagcagagcaaaccaagctatatgggagtggaaacaaactggtgacagttgggagctctaattatcaacaatctttcgtaccgagtccaggagcgagaccacaagttaatggtctatccgggagaattgactttcattggctaatactaaatcccaatgatacagtcactttcaatttcaatggggctttcatagctccagaccgtgcaagcttcctgagaggaaaatctatgggaatccagagtggagtacaggttgatgccaattgtgaaggggactgctatcatagtggtgggacaataataagtaacttgccatttcagaacatagatagcagggcagttggaaaatgtccgagatatgtcaagcaaaggagtctgctgctggcaacagggatgaagaatgttcctgagattccaaagggaGGGGGGGGGGGGagaggcctatttggtgctatagcgggtttcattgaaaatggatgggaaggcctaattgatggttggtatggtttcagacaccagaatgcacagggagagggaactgctgcagattacaaaagcactcaatcggcaattgatcaaataacagggaaattaaaccggcttatagcaaaaaccaaccaacaatttgagttgatagacaatgaattcaatgaggtagagaagcaaatcggtaatgtgataaattggaccagagattctataacagaagtgtggtcatacaatgctgaactcttgatagcaatggagaaccagcatacaattgatctggctgattcagaaatggacaaactgtatgaacgagtgaaaagacagctgagagagaatgctgaagaggatggcactggctgctttgaaatatttcacaagtgtgatgatgactgtatggccagcattagaaacaacacctatgatcacagaaaatacagggaagaggcaatgcaaaatagaatacagattgacccagtcaagctaagcagcggctacaaagatgtgatactttggtttagcttcggggcatcatgtttcatacttctagccattgtaatgggccttgtcttcatatgtgtgaagaatg
>EPI1101583_A_guangdong_17SF004_2017
atgaacattcaaatcctggtattcgctctgattgcgatcattccaacaaatgcagacaaaatctgcctcggacatcatgccgtgtcaaacggaaccaaagtaaatacattaaccgaaagaggagtggaagtcgtcaatgcaactgaaacggtggaacgaacaaacatccccaggatctgctcaaaagggaaaaggacagttgacctcggtcaatgtggactcctggggacaatcactggaccacctcaatgtgaccaattcctagaattttcagccgatttaattattgagaggcgagaaggaagtgatgtctgttatccaggaaaattcgtgaatgaagaagctctgaggcaaattctcagaaaatcaggcggaattgacaaggaagcaatgggattcacatacagtggaataagaactaatggagcaaccagtgcatgtaagagatcaggatcttcattctatgcagaaatgaaatggctcctgtcaaacacagataatgctgcattcccgcaaatgaccaagtcatataaaaatacaagaaaaagcccagctataatagtatgggggatccatcattccgtatcaactgcagagcaaaccacgctatatgggagtgggaacaaactggtgacagttgggagttctaattatcaacaatcttttgtaccgagcccaggagcgagaccacaagttaatggtttatctggaagaattgactttcattggctaatgctaaatcccaatgatacagtcactttcagtttcaatggggctttcatagctccagaccgcgcaagcttcctgagagggaaatctatgggagtccagagtggagtacagattgatgccgattgtgaaggagactgctatcatagtggagggacaataataagtaacttaccatttcagaacatagatagcagggcagttggaaaatgtcctagatatgttaaacaaaggagtctgctgctagcaacagggatgaagaatgttcctgagattccaaagggaGGGGGGGGGGGGagaggcctatttggtgctatagcgggtttcattgaaaatggatgggaaggcctaattgatggttggtatggtttcagacaccagaatgcacagggagagggaactgctgcagattacaaaagtactcaatcggcaattgatcaaataacaggaaaattaaatcggcttatagagaaaaccaaccaacaatttgagttgatagacaatgaattcaacgaggtagagaagcaaattggtaatgtgataaactggaccagagattctataacggaagtgtggtcatacaatgctgaactcttggtagcaatggagaaccaacatacaattgacctggctgattcagaaatggacaaactgtacgaacgagtgaaaagacaactgagagagaatgctgaagaagatggcactggctgctttgaaatatttcacaagtgtgatgatgactgtatggccagcattaggaataacacctatgatcacagcaaatacagggaagaggcaatgcagaatagaatacagattgacccagtcaaactaagcagcggttacaaagatgtgatactttggtttagcttcggggcatcatgtttcatacttctagccattgtaatgggcattatcttcatatgtgtaaagaatg
>EPI1101599_A_guangdong_17SF010_2017
atgaacattcaaatcctggtattcgctctgactgtgatcattccaacaaatgcagacaaaatctgcctcggacatcatgccgtgtcgaacggaaccaaagtaaacacattaactgaaagaggagtggaagtcgtcaatgcaactgaaacagtggaacgaacaaacatccccaggatctgctcaaaagggaaaaggacagttgacctaggtcaatgtggactcctgggaacaatcactggaccacctcaatgtgaccaattcctagaattttcagccgatttaattattgagaggcgagaaggaagtgatgtctgttatcctgggaaattcgtgaatgaagaagctctgaggcaaattctcagaaaatcaggcggaattgacaaggaagcaatgggattcacatacagtggaataagaactaatggagtaaccagtgcatgtaggagatcaggatcttcattctatgcagaaatgaaatggctcctgtcaaacacagataatgctgcattcccgcaaatgaccaaatcatataaaaatacaagaaaaagcccagctataatagtatgggggatccatcattccgtatcgactgcagagcaaaccaagctatatgggagtgggaacaaactggtgacagttgggagttctaattatcaacaatcttttgtaccgagtccaggagcgagaccacaagttaatggtttatctggaagaattgactttcattggctaatgctaaatcccaatgatacagtcactttcagtttcaatggggctttcatagctccagaccgtgcaagcttcctgagaggaaaatctatgggaatccagagtggagtacaggttgatgccgattgtgaaggggactgctatcatagtggagggacaataataagtaacttgccatttcagaacatagatagcagggcagttggaaaatgtccgagatatgttaaacaaagaagtctgctgctagcaacaggaatgaagaatgttcctgagattccaaagggaGGGGGGGGGGGGagaggcctatttggtgctatagcaggtttcattgaaaatggatgggaaggcctaattgatggttggtatggtttcagacaccagaatgcacagggagagggaactgctgcagattacaaaagcactcaatcggcaattgatcaaataacagggaaattaaaccggcttatagaaaaaaccaaccaacaatttgagttgattgacaatgaattcaacgaggtagagaagcaaattggtaatgtgataaactggaccagagattctataacagaagtgtggtcatacaatgctgaactcttggtagcaatggagaaccagcatacaattgatctggctgattcagaaatggacaaactgtatgaacgagtgaaaagacaactgagagagaatgctgaagaagatgggactggctgctttgaaatatttcacaagtgtgatgataactgtatggccagcattaggaataatacctatgatcacaacaaatacagggaagaggcaatgcaaaatagaatacagattgacccagtcaaactaagcagcggctacaaagatgtgatactttggtttagcttcggggcatcatgtttcatacttctagccattgtaatgggccttgtcttcatatgtgtaaagaatg
>EPI1101623_A_guangdong_17SF027_2017
atgaacactcaaatcctggtattcgctctgatctcgatcattccaacaaatgcagataaaatttgcctcggacatcatgccgtgtcaaacgggaccaaagtaaacacattaactgaaagaggagtggaagtcgtcaatgcaactgaaacagttgaacgaacaaacatccctaggatctgctcaaaagggaaacggacagttgacctcggtcaatgtggactcctagggacaatcactggaccacctcaatgtgaccaattcctagaattttcggccgatttaattattgagaggcgagaaggaagtgatgtctgttatcctgggaaattcgtgaatgaagaagctctgaggcaaattctcagagaatcaggcggaattgacaaggaaacaatggggttcacatacaatggaataagaactaacggagtaaccaatgcatgtaagagatcaggatcttcattctatgcagaaatgaaatggctcctgtcaaacacagataatgctgcattcccgcagatgaccaagtcatataaaaatacaagaaaaagcccagctataatagtatgggggatccatcattccgtttcaactgcagagcaaaccaagctatatgggagtggaaacaaactggtgacagttgggagttctaattatcaacaatctttcgtaccgagtccaggagcgagaccacaagttaatggtctatccggaagaattgactttcattggctaatactaaatcccaatgatacagtcactttcagtttcaatggggctttcatagctccagaccgtgcaagcttcctgagaggaaaatctatgggaatccagagtggagtacagattgatgccaattgtgaaggggactgctatcatagtggtgggacaataataagtaacttgccatttcagaacatagatagcagggcagttggaaaatgtccgagatatgttaagcaaaggagtctgctgctggcaacagggatgaagaatgttcctgagattccaaagggaGGGGGGGGGGGGagaggcctatttggtgctatagcgggtttcattgaaaatggatgggaaggcctaattgatggttggtatggtttcagacaccagaatgcacagggagagggaactgctgcagattacaaaagcactcaatcggcaattgatcaaataacagggaaattaaaccggcttatagcaaaaaccaaccaacaatttgagttgatagacaatgaattcaatgaagtagagaagcaaatcggtaatgtgataaattggaccagagattctataacagaagtgtggtcatacaatgctgaactcttgatagcaatggagaaccagcatacaattgatctggctgattcagaaatggacaaactgtatgaacgagtgaaaagacagctgagagagaatgctgaagaggatggcactggttgctttgaaatatttcacaagtgtgatgatgactgtatggccagtattagaaacaacacctatgatcacagaaaatacagggaagaggcaatgcaaaatagaatacagattgacccagtcaagctaagcagcggctacaaagatgtgataatttggtttagcttcggggcatcatgtttcatacttctagccattgcaatgggccttgtcttcatatgtgtgaagaatg
>EPI1101639_A_guangdong_17SF030_2017
atgaacattcaaatcctggtattcgctctgactgtgatcattccaataaatgcagacaaaatctgcctcggacatcatgccgtgtcgaacggaaccaaagtaaacacattaactgaaagaggagtggaagtcgtcaatgcaactgaaacagttgaacgaacaaacatccccaggatctgctcaaaagggaaaaggacagttgacctaggtcaatgtggactcctgggaacaatcactggaccacctcaatgtgaccaattcctagaattttcagccgatttaattattgagaggcgagaaggaagtgatgtctgttatcctgggaaattcgtgaatgaagaagctctgaggcaaattctcagaaaatcaggcggaattgacaaggaagcaatgggattcacatacagtggaataagaactaatggagtaaccagtgcatgtaggagatcaggatcttcattctatgcagaaatgaaatggctcctgtcaaacacagataatgctgcattcccgcaaatgaccaaatcatataaaaatacaagaaaaagcccagctataatagtatgggggatccatcattccgtatcgactgcagagcaaaccaagctatatgggagtgggaacaaactggtgacagttgggagttctaattatcaacaatcttttgtaccgagtccaggagcgagaccacaagttaatggtttatctggaagaattgactttcattggctaatgctaaatcccaatgatacagtcactttcagtttcaatggggctttcatagctccagaccgtgcaagcttcctgagaggaaaatctatgggaatccagagtggagtacaggttgatgccgattgtgaaggggactgctatcatagtggagggacaataataagtaacttgccatttcagaacatagatagcagggcagttggaaaatgtccgagatatgttaaacaaagaagtctgctgctagcaacaggaatgaagaatgttcctgagattccaaagggaGGGGGGGGGGGGagaggcctatttggtgctatagcaggtttcattgaaaatggatgggaaggcctaattgatggttggtatgggttcagacaccagaatgcacagggagagggaactgctgcagattacaaaagcactcaatcggcaattgatcaaataacagggaaattaaaccggcttatagaaaaaaccaaccaacaatttgagttgattgacaatgaattcaacgaggtagagaagcaaattggtaatgtgataaactggaccagagattctataacagaagtgtggtcatacaatgctgaactcttggtagcaatggagaaccagcatacaattgatctggctgattcagaaatggacaaactgtacgaacgagtgaaaagacaactgagagagaatgctgaagaagatgggactggctgctttgaaatatttcacaagtgtgatgataactgtatggccagcattaggaataatacctatgatcacaacaaatacagggaagaggcaatgcaaaatagaatacagattgacccagtcaaactaagcagcggctacaaagatgtgatactttggtttagcttcggggcatcatgtttcatacttctagccattgtaatgggccttgtcttcatatgtgtaaagaatg
>EPI1101711_A_Guangxi_18907_2017
atgaacactcaaatcctggtattcgctctgattgcgatcattccaacaaatgcagataaaatctgcctcggacaccatgccgtgtcaaacgggaccaaagtaaacacattaactgaaagaggagtggaagtcgtcaatgcaactgaaacagtggaacgaacaaacatccctaggatctgctcaaaagggaaacggacagttgacctcggtcaatgtggactcctggggacaatcactggaccacctcaatgtgaccaattcctagaattttcggccgatttaattattgagaggcgagaaggaagtgatgtctgttatcctggaaaattcgtgaatgaagaagctctgaggcaaattctcagagaatcaggcggaattgacaaggaaacaatggggttcacatacaatgggataagaaccaatggagtaaccagtgcatgtaagagatcaggatcttcattctatgcagaaatgaaatggctcctgtcaaacacagataatgctgcattcccgcagatgactaaatcatataaaaatacaagaaaaagcccagctataatagtatgggggatccatcattccgtttcaactgcagagcaaaccaagctatatgggagtggaaacaaactggtgacagttgggagctctaattatcaacaatctttcgtaccgagtccaggagcgagaccacaagttaatggtctatccgggagaattgactttcattggctaatactaaatcccaatgatacagtcactttcagtttcaatggggctttcatagctccagaccgtgcaagcttcctgagaggaaaatctatgggaatccagagtggagtacaggttgatgccaattgtgaaggggactgctatcatagtggtgggacaataataagtaacttgccatttcagaacatagatagcagggcagttggaaaatgtccgagatatgttaagcaaaggagtctgctgcttgcaacagggatgaagaatgttcctgagattccaaagggaGGGGGGGGGGGGagaggcctatttggtgctatagcgggtttcattgaaaatggatgggaaggcctaattgatggttggtatggtttcagacaccagaatgcacagggagagggaactgctgcagattacaaaagcactcaatcggcaattgatcaaataacagggaaattaaaccggcttatagcaaaaaccaaccaacaatttgagttgatagacaatgaattcaatgaggtagagaagcaaatcggtaatgtgataaattggaccagagattctataacagaaatgtggtcatacaatgctgaactcttgatagcaatggagaaccagcatacaattgatctggctgattcagaaatggacaaactgtatgaacgggtgaaaagacagctgagagagaatgctgaagaggatggcactggttgctttgaaatatttcacaagtgtgatgatgactgtatggccagtattagaaacaacacctatgatcacagaaaatacagggaagaggcaatgcaaaatagaatacagattgacccagtcaagctaagcagcggctacaaagatgtgatactttggtttagcttcggggcatcatgtttcatacttctagccattgtaatgggccttgtcttcatatgtgtgaagaatg
>EPI1101775_A_Guizhou_18980_2017
atgaacactcaaatcctggtattcgctctgattgcgatcattccaacaaatgcagacaaaatttgcctcggacatcatgccgtgtcaaacggaaccaaagtaaacacattaactgaaagaggagtggaagtcgtcaatgcaactgaaacggtggaacgaacaaacatcccccggatctgctcaaaagggaaaaggacagttgatctcggtcaatgtggactcctggggacaatcactggaccacctcaatgtgaccaattcctagaattttcggccgatttaattattgagaggcgagaaggaagtgatgtctgttatcctgggaaattcgtgaatgaagaagctctgaggcaaattctcagagaatcaggcggaatcgacaaggaagcaatgggattcacatacaatggaataagaactaatggagtaaccagtgcatgcaagagatcaggatcttcattctatgcagaaatgaaatggctcctgtcaaacacagataatgctgcattcccgcagatgactaagtcatataaaaatacaagaaaaagcccagctataatagtatgggggatccatcattccgtttcaaatgcagagcaaaccaagctatatgggagtggaaacaaactggtgacagttgggagttctaattatcaacaatctttcgtaccgagtccaggagcgagaccacaagttaatggtctatctggaagaattgactttcattggctactgctaaatcccaatgatacagtcactttcagtttcaatggggctttcatagctccagaccgtgcaagcttcctgagaggaaaatctatgggaatccagagtggagtacaggttgatgccaattgtgaaggggattgctatcatagtggtgggacaataataagtaacttgccatttcagaacatagatagcaggacagttggaaaatgtccgagatatgttaaacaaaggagtctgctgctggcaacagggatgaagaatgttcctgagattccaaagggaGGGGGGGGGGGGagaggcctatttggtgctatagcgggtttcattgaaaatggatgggaaggactaattgatggttggtatggtttcagacaccagaatgcacagggagagggaactgctgcagattacaaaagcactcaatcggcaattgatcaaataacagggaaattaaaccggcttatagcaaaaaccaaccaacaatttgagttgatagacaatgaattcaatgaggtagagaaacaaatcggtaatgtgataaattggaccagagattctataacagaagtgtggtcatacaatgctgaactcttgatagcaatggagaaccagcatacaattgatctggctgattcagaaatggacaaactgtatgaacgggtgaaaagacagctgagagagaatgctgaagaggatggcactggttgctttgaaatattccacaagtgtgatgataactgtatggccagtattagaaataacacctatgatcacagaaaatacagggaagaggcaatgcaaaatagaatacagattgacccagtcaagctaagcagtggctacaaagatgtgatactttggtttagcttcggggcatcatgtttcatacttctagccattgtaatgggccttgtcttcatatgtgtaamgaatg
>EPI1101815_A_Hebei_24991_2017
atgaacactcaaaccctggtattcgctctgattgcgatcattccaacaaatgcagataaaatctgcctcggacaccatgccgtgtcaaacgggaccaaagtaaacacattaactgaaagaggagtggaagtcgtcaatgcaactgaaacagtggaacgaacaaacatccctaggatctgctcaaaagggaaacggacagttgacctcggtcaatgtggactcctggggacaatcactggaccacctcaatgtgaccaattcctagaattttcggccgatttaattattgagaggcgagaaggaagtgatgtctgttatcctggaaagttcgtgaatgaagaagctctgaggcaaattctcagagaatcaggcggaattgacaaggaaacaatggggttcacatacaatggaataagaaccaatggggtaaccagtgcatgtaagagatcaggatcttcattctatgcagaaatgaaatggctcctgtcaaacacagataatgctgcattccctcagatgactaaatcatataaaaatacaagaaaaagcccagctataatagtatgggggatccatcattccgtttcaactgcagagcaaaccaagctatatgggagtggaaacaaactggtgacagttgggagctctaattatcaacaatctttcgtaccgagtccaggagcgagaccacaagttaatggtctatccgggagaattgactttcattggctaatactaaatcccaatgatacagtcactttcagtttcaatggggcattcatagctccagaccgtgcaagcttcctgagaggaaaatctatgggaatccagagtggagtacaggttgatgccaattgtgaaggggactgctatcatagtggtgggacaataataagtaacttgccatttcagaacatagatagcagggcagttggaaaatgtccgagatatgttaagcaaaggagtctgctgcttgcaacagggatgaagaatgttcctgagattccaaagggaGGGGGGGGGGGGagaggcctatttggtgctatagcgggtttcattgaaaatggatgggaaggcctaattgatggttggtatggtttcagacatcagaatgcacagggagagggaactgctgcagattacaaaagcactcaatcggcaattgatcaaataacagggaaattaaaccggcttatagcaaaaaccaaccaacaatttgagttgatagacaatgaattcaatgaggtagagaagcaaattggtaatgtgataaattggaccagagattctataacagaagtgtggtcatacaatgctgaactcttgatagcaatggagaaccagcatacaattgatctggctgattcagaaatggacaaactgtatgaacgggtgaaaagacagctgagagagaatgctgaagaggatggcactggttgctttgaaatatttcacaagtgtgatgatgactgtatggccagtattagaaacaacacctatgatcacagaaaatacagggaagaggcaatgcaaaatagaatacagattgacccagtcaagctaagcagcggctacaaagatgtgatactttggtttagcttcggggcatcatgtttcatacttctagccattgtaatgggccttgtcttcatatgtgtgaagaatg
>EPI1101855_A_Hebei_27400_2017
atgaacactcaaatcctggtattcgctctgattgcgatcattccaacaaatgcagataaaatctgcctcggacaccatgccgtgtcaaacgggaccaaagtaaacacattaactgaaagaggagtggaagtcgtcaatgcaactgaaacagtggaacgaacaaacatccctaggatctgctcaaaagggaaacggacagttgacctcggtcaatgtggactcctggggacaatcactggaccacctcaatgtgaccaattcctagaattttcggccgatttaattattgagaggcgagaaggaagtgatgtctgttatcctggaaaattcgtgaatgaagaagctctgaggcaaattctcagagaatcaggcggaattgacaaggaaacaatggggttcacatacaatggaataagaaccaatggagtaaccagtgcatgtaagagatcaggatcttcattctatgcagaaatgaaatggctcctgtcaaacacagataatgctgcattcccgcagatgactaaatcatataaaaatacaagaaaaagcccagctataatagtatgggggatccatcattccgtttcaactgcagagcaaaccaagctatatgggagtggaaacaaactggtgacagttgggagctctaattatcaacaatctttcgtaccgagtccaggagcgagaccacaagttaatggtctatccgggagaattgactttcattggctaatactaaatcccaatgatacagtcactttcagtttcaatggggctttcatagctccagaccgtgcaagcttcctgagaggaaaatctatgggaatccagagtggagtacaggttgatgccaattgtgaaggggactgctatcatagtggtgggacaataataagtaacttgccatttcagaacatagatagcagggcagttggaaaatgtccgagatatgttaagcaaaggagtctgctgcttgcaacagggatgaagaatgttcctgagattccaaagggaGGGGGGGGGGGGagaggcctatttggtgctatagcgggtttcattgaaaatggatgggaaggcctaattgatggttggtatggtttcagacaccagaatgcacagggagagggaactgctgcagattacaaaagcactcaatcggcaattgatcaaataacagggaaattaaaccggcttatagcaaaaaccaaccaacaatttgagttgatagacaatgaattcaatgaggtagagaagcaaatcggtaatgtgataaattggaccagagattctataacagaaatgtggtcatacaatgctgaactcttgatagcaatggagaaccagcatacaattgatctggctgattcagaaatggacaaactgtatgaacgggtgaaaagacagctgagagagaatgctgaagaggatggcactggttgctttgaaatatttcacaagtgtgatgatgactgtatggccagtattagaaacaacacctatgatcacagaaaatacagggaagaggcaatgcaaaatagaatacagattgacccagtcaagctaagcagcggctacaaagatgtgatactttggtttagcttcggggcatcatgtttcatacttctagccattgtaatgggccttgtcttcatatgtgtgaagaatg
>EPI1101863_A_Hebei_27401_2017
atgaacactcaaatcctggtattcgctctgattgcgatcattccaacaaatgcagataaaatctgcctcggacaccatgccgtgtcaaacggaaccaaagtaaacacattaactgaaagaggagtggaagtcgtcaatgcaactgaaacagtggaacgaacaaacatccctaggatctgctcaaaagggaaacggacagttgacctcggtcaatgtggactcctggggacaatcactggaccacctcaatgtgaccaattcctagaattttcggccgatttaattattgagaggcgagaaggaagtgatgtctgttatcctggaaaattcgtgaatgaagaagctctgaggcaaattctcagagaatcaggcggaattgacaaggaaacaatggggttcacatacaatggaataagaaccaatggagtaaccagtgcatgtaagagatcaggatcttcattctatgcagaaatgaaatggctcctgtcaaacacagataatgctgcattcccgcagatgactaaatcatataaaaatacaagaaaaagcccagctataatagtatgggggatccatcattccgtttcaactgcagagcaaaccaagctatatgggagtggaaacaaactggtgacagttgggagctctaattatcaacaatctttcgtaccgagtccaggagcgagaccacaagttaatggtctatccgggagaattgactttcattggctaatactaaatcccaatgatacagtcactttcagtttcaatggggctttcatagctccagaccgtgcaagcttcctgagaggaaaatctatgggaatccagagtggagtacaggttgatgccaattgtgaaggggactgctatcatagtggtgggacaataataagtaacttgccatttcagaacatagatagcagggcagttggaaaatgtccgagatatgttaagcaaaggagtctgctgcttgcaacagggatgaagaatgttcctgagattccaaagggaGGGGGGGGGGGGagaggcctatttggtgctatagcgggtttcattgaaaatggatgggaaggcctaattgatggttggtatggtttcagacaccagaatgcacagggagagggaactgctgcagattacaaaagcactcaatcggcaattgatcaaataacagggaaattaaaccggcttatagcaaaaaccaaccaacaatttgagttgatagacaatgaattcaatgaggtagagaagcaaatcggtaatgtgataaattggaccagagattctataacagaaatgtggtcatacaatgctgaactcttgatagcaatggagaaccagcatacaattgatctggctgattcagaaatggacaaactgtatgaacgggtgaaaagacagctgagagagaatgctgaagaggatggcactggttgctttgaaatatttcacaagtgtgatgatgactgtatggccagtattagaaacaacacctatgatcacagaaaatacagggaagaggcaatgcaaaatagaatacagattgacccagtcaagctaagcagcggctacaaagatgtgatactttggtttagcttcggggcatcatgtttcatacttctagccattgtaatgggccttgtcttcatatgtgtgaagaatg
>EPI1101887_A_Hebei_27404_2017
atgaacactcaaatcctggtattcgctctgattgcgatcattccaacaaatgcagataaaatctgcctcggacaccatgccgtgtcaaacgggaccaaagtaaacacattaactgaaagaggagtggaagtcgtcaatgcaactgaaacagtggaacgaacaaacatccctaggatctgctcaaaagggaaacggacagttgacctcggtcaatgtggactcctggggacaatcactggaccacctcaatgtgaccaattcctagaattttcggccgatttaattattgagaggcgagaaggaagtgatgtctgttatcctggaaaattcgtgaatgaagaagctctgaggcaaattctcagagaatcaggcggaattgacaaggaaacaatggggttcacatacaatggaataagaaccaatggagtaaccagtgcatgtaagagatcaggatcttcattctatgcagaaatgaaatggctcctgtcaaacacagataatgctgcattcccgcagatgactaaatcatataaaaatacaagaaaaagcccagctataatagtatgggggatccatcattccgtttcaactgcagagcaaaccaagctatatgggagtggaaacaaactggtgacagttgggagctctaattatcaacaatctttcgtaccgagtccaggagcgagaccacaagttaatggtctatccgggagaattgacttccattggctaatactaaatcccaatgatacagtcactttcagtttcaatggggctttcatagctccagaccgtgcaagcttcctgagaggaaaatctatgggaatccagagtggagtacaggttgatgccaattgtgaaggggactgctatcatagtggtgggacaataataagtaacttgccatttcagaacatagatagcagggcagttggaaaatgtccgagatatgttaagcaaaggagtctgctgcttgcaacagggatgaagaatgttcctgagattccaaagggaGGGGGGGGGGGGagaggcctatttggtgctatagcgggtttcattgaaaatggatgggaaggcctaattgatggttggtatggtttcagacaccagaatgcacagggagagggaactgctgcagattacaaaagcactcaatcggcaattgatcaaataacagggaaattaaaccggcttatagcaaaaaccaaccaacaatttgagttgatagacaatgaattcaatgaggtagagaagcaaatcggtaatgtgataaattggaccagagattctataacagaaatgtggtcatacaatgctgaactcttgatagcaatggagaaccagcatacaattgatctggctgattcagaaatggacaaactgtatgaacgggtgaaaagacagctgagagagaatgctgaagaggatggcactggttgctttgaaatatttcacaagtgtgatgatgactgtatggccagtattagaaacaacacctatgatcacagaaaatacagggaagaggcaatgcaaaatagaatacagattgacccagtcaagctaagcagcggctacaaagatgtgatactttggtttagcttcggggcatcatgtttcatacttctagccattgtaatgggccttgtcttcatatgtgtgaagaatg
>EPI1101895_A_Hebei_27408_2017
atgaacactcaaatcctggtattcgctctgattgcgatcattccaacaaatgcagataaaatctgcctcggacaccatgccgtgtcaaacgggaccaaagtaaacacattaactgaaagaggagtggaagtcgtcaatgcaactgaaacagtggaacgaacaaacatccctaggatctgctcaaaagggaaacggacagttgacctcggtcaatgtggactcctggggacaatcactggaccacctcaatgtgaccaattcctagaattttcggccgatttaattattgagaggcgagaaggaagtgatgtctgttatcctggaaaattcgtgaatgaagaagctctgaggcaaattctcagagaatcaggcggaattgacaaggaaacaatggggttcacatacaatggaataagaaccaatggagtaaccagtgcatgtaagagatcaggatcttcattctatgcagaaatgaaatggctcctgtcaaacacagataatgctgcattcccgcagatgactaaatcatataaaaatacaagaaaaagcccagctataatagtatgggggatccatcattccgtttcaactgcagagcaaaccaagctatatgggagtggaaacaaactggtgacagttgggagctctaattatcaacaatctttcgtaccgagtccaggagcgagaccacaagttaatggtctatccgggagaattgactttcattggctaatactaaatcccaatgatacagtcactttcagtttcaatggggcttttatagctccagaccgtgcaagcttcctgagaggaaaatctatgggaatccagagtggagtacaggttgatgccaattgtgaaggggactgctatcatagtggtgggacaataataagtaacttgccatttcagaacatagatagcagggcagttggaaaatgtccgagatatgttaagcaaaggagtctgctgcttgcaacagggatgaagaatgttcctgagattccaaagggaGGGGGGGGGGGGagaggcctatttggtgctatagcgggtttcattgaaaatggatgggaaggcctaattgatggttggtatggtttcagacaccagaatgcacagggagagggaactgctgcagattacaaaagcactcaatcggcaattgatcaaataacagggaaattaaaccggcttatagcaaaaaccaaccaacaatttgagttgatagacaatgaattcaatgaggtagagaagcaaatcggtaatgtgataaattggaccagagattctataacagaaatgtggtcatacaatgctgaactcttgatagcaatggagaaccagcatacaattgatctggctgattcagaaatggacaaactgtatgaacgggtgaaaagacagctgagagagaatgctgaagaggatggcactggttgctttgaaatatttcacaagtgtgatgatgactgtatggccagtattagaaacaacacctatgatcacagaaaatacagggaagaggcaatgcaaaatagaatacagattgacccagtcaagctaagcagcggctacaaagatgtgatactttggtttagcttcggagcatcatgtttcatacttctagccgttgtaatgggccttgtcttcatatgtgtgaagaatg
>EPI1101919_A_Hebei_38604_2016
atgaacactcaaatcctggtattcgctctgattgcgatcattccaacaaatgcagataaaatctgcctcggacatcatgccgtatcaaacgggaccaaagtaaacacattaactgaaagaggagtggaagtcgtcaatgcaactgaaacagtggaacgaacaaacatccctaggatctgctcaaaagggaaacggacagttgacctcggtcaatgtggactcctggggacaatcactggaccacctcaatgtgaccaattcctagaattttcggccgatttaattattgagaggcgagaaggaagtgatgtctgttatcctgggaaattcgtaaatgaagaagctctgaggcaaattctcagagaatcaggcggaattgacaaggaaacaatggggttcacatacaatggaataagaactaatggagtaaccagtgcatgtaagagatcaggatcttcattctatgcagaaatgaaatggctcctgtcaaacacagataatgctgcattcccgcagatgactaagtcatataaaaatacaagaaaaagcccagctataatagtatgggggatccatcattccgtttcaactgcagagcaaaccaagctatatgggagtggaaacaaactggtgacagttgggagttctaattatcaacaatctttcgtaccgagtccaggagcgagaccacaagttaatggtctatccggaagaattgactttcattggctaatactaaatcccaatgatacagtcactttcagtttcaatggggctttcatagctccagaccgtgcaagcttcctgagaggaaaatctatgggaatccagagtgaagtacaggttgatgacaattgtgaaggggactgctatcatagtggtgggacaataataagtagcttgccatttcagaacatagatagcagggcagttggaaaatgtccgagatatgttaagcaaaggagtctgctgctggcaacagggatgaagaatgttcctgagattccaaagggaGGGGGGGGGGGGagaggcctatttggtgctatagcgggtttcattgaaaatggatgggaaggcctaattgatggttggtatggtttcagacaccagaatgcacagggagagggaactgctgcagattacaaaagcactcaatcggcaattgatcaaataacagggaaattaaaccggcttatagcaaaaaccaaccaacaatttgagttgatagacaatgaattcaatgaggtagagaagcaaatcggtaatgtgataaattggaccagagattctataacagaagtgtggtcatacaatgctgaactcttgatagcaatggagaaccagcatacaattgatctggctgattcagaaatggacaaactgtatgaacgagtgaaaagacagctgagagagaatgctgaagaggatggcactggttgctttgaaatatttcacaagtgtgatgatgactgtatggccagtattagaaacaacacctatgatcacagaaaatacagggaagaggcaatgcaaaatagaatacagattgacccagtcaagctaagcagcggctacaaagatgtgatactttggtttagcttcggggcatcatgtttcatacttctagccattgtaatgggccttgtcttcatatgtgtgaagaatg
>EPI1101927_A_Hebei_46586_2016
atgaacactcaaatcctggtattcgctctgattgcgatcattccaataaatgcagacaaaatttgcctcggacatcatgccgtgtcaaacggaaccaaagtaaacacattaactgaaagaggagtggaagtcgtcaatgcaactgaaacagtggaacgaacaaacgtcccccggatctgctcaaaagggaaaaggacagttgacctcggtcaatgtggactcctggggacaatcactggaccacctcaatgtgaccaattcctagaattttcggccgatttaattattgagaggcgagaaggaagtgatgtctgttatcctgggaaattcgtgaatgaagaagctctgaggcaaattctcagagaatcaggcggaatcgacaaggaaacaatgggattcacatacaatggaataagaactaatggagtaaccagtgcatgcaagagatcaggatcttcattctatgcagaaatgaaatggctcctgtcaaacacagataatgctgcattcccgcagatgactaagtcatataaaaatacaagaaaaagcccagctataatagtatgggggatccatcattccgtttcaactgcagagcaaaccaagctatatgggagtggaaacaaactggtgacagttgggagttctaattatcaacaatctttcgtaccgagtccaggagcgagaccacaagttaatggtctatctggaagaattgactttcattggctaatgctaaatcccaatgatacagtcactttcagtttcaatggggctttcatagctccagaccgtgcaagcttcctgagaggaaaatctatgggaatccagagtggagtacaggttgatgccaattgtgaaggggactgctatcatagtggtgggacaataataagtaacttgccatttcagaacatagatagcagggcagttgggaaatgtccgagatatgttaagcaaaggagtctgctgctggcaacagggatgaagaatgttcctgagattccaaagggaGGGGGGGGGGGGagaggcctatttggtgctatagcgggtttcattgaaaatggatgggaaggcctaattgatggttggtatggtttcagacaccagaatgcacagggagagggaactgctgcagattacaaaagcactcaatcggcaattgatcaaataacagggaaattaaaccggcttatagcaaaaaccaaccaacaatttgagttgatagacaatgaattcaatgaggtagagaaacaaatcggtaatgtgataaattggaccagagattccataacagaagtgtggtcatacaatgctgaactcttgatagcaatggagaaccagcatacaattgatctggctgattcagaaatggacaaactgtatgaacgagtgaaaagacagctgagagagaacgctgaagaggatggcactggttgctttgaaatattccacaagtgtgatgataactgtatggccagtattaggaataacacctatgatcacagaaaatacagggaagaggcaatgcaaaatagaatacagattgacccagtcaagctaagaagtggctacaaagatgtgatactttggtttagcttcggggcatcatgtttcatacttctagccattgtaatgggccttgtcttcatatgtgtaaagaatg
>EPI1101959_A_Henan_15338_2017
atggacactcaaatcctggtattcgctctgattgcgatcattccaacaaatgcagataaaatctgcctcggacatcatgccgtgtcaaacgggaccaaagtaaacacattaactgaaagaggagtggaagtcgtcaatgcaactgaaacagtggaacgaacaaacatccctaggatctgctcaaaagggaaacggacagttgacctcggtcaatgtgggctcctggggacaatcactggaccacctcaatgtgaccaattcctagaattttcggccgatttaattattgagaggcgagaaggaagtgatgtctgttatcctgggaaattcgtgaatgaagaagctctgaggcaaattctcagagaatcaggcggaattgacaaggaaacaatggggttcacatacaatggaataagaactaatggagtaaccagtgcatgtaagagatcaggatcttcattctatgcagaaatgaaatggctcctgtcaaacacagataatgctgcattcccgcagatgactaagtcatataaaaatacaagaaaaagcccagctataatagtatgggggatccatcattccgtttcaactgcagagcaaaccaagctatatgggagtggaaacaaactggtgacagttgggagttctaattatcaacaatctttcgtgccgagtccaggagcgagaccacaagttaatggtctatccggaagaattgactttcattggctaatactaaatcccaatgatacagtcactttcagtttcaatggggctttcatagctccagaccgtgcaagcttcctaagaggaaaatctatgggaatccagagtggagtacaggttgatgccaattgtgaaggggactgctatcatagtggtgggacaataataagtaacttgccatttcagaacatagatagcagggcagttggaaaatgtccgagatatgttaagcaaaggagtctgctgctggcaacagggatgaagaatgttcctgagattccaaagggaGGGGGGGGGGGGagaggactatttggtgctatagctggtttcattgaaaatggatgggaaggcctaattgatggttggtatggtttcagacaccagaacgcacagggagagggaactgctgcagattacaaaagcactcaatcggcaattgatcaaataacagggaaattaaaccggcttatagcaaaaaccaaccaacaatttgagttgatagacaatgaattcaatgaggtagagaagcaaatcggtaatgtgataaattggaccagagattctataacagaagtgtggtcatacaatgcagaactcttgatagcaatggagaaccagcatacaattgatctggctgattcagaaatggacaaactgtatgaacgagtgaaaagacagctgagagagaatgctgaagaggatggcactggttgctttgaaatatttcacaagtgtgatgatgactgtatggccagtatcagaaacaacacctatgatcacagaaaatacagggaagaggcaatgcaaaatagaatacagattgacccagtcaagctaagcagcggctacaaagatgtgatactttggtttagcttcggggcatcatgtttcatacttctagccattgtaatgggccttgtcttcatatgtgtgaagaatg
>EPI1101967_A_Henan_15339_2017
atgaacactcaaatcctggtattcgctctgattgcgatcattccaacaaatgcagataaaatctgcctcggacaccatgccgtgtcaaacgggaccaaagtaaacacattaactgaaagaggagtggaagtcgtcaatgcaactgaaacagtggaacgaacaaacatccctaggatctgctcaaaagggaaacggacagttgacctcggtcaatgtggactcctggggacaatcactggaccacctcaatgtgaccaattcctagaattttcggccgatttaattattgagaggcgagaaggaagtgatgtctgttatcctggaaaattcgtgaatgaagaagctctgaggcaaattctcagagaatcaggcggaattgacaaggaaacaatggggttcacatacaatggaataagaaccaatggagtaaccagtgcatgtaagagatcaggatcttcattctatgcagaaatgaaatggctcctgtcaaacacagataatgctgcattcccgcagatgaataaatcatataaaaatacaagaaaaagcccagctataatagtatgggggatccatcattccgtttcaactgcagagcaaaccaagctatatgggagtggaaacaaactggtgacagttgggagctctaattatcaacaatctttcgtaccgagtccaggagcgagaccacaagttaatggtctattcgggagaattgactttcattggctaatactaaatcccaatgatacagtcactttcagtttcaatggggctttcatagctccagaccgtgcaagcttcctgagaggaaaatctatgggaatccagagtggagtacaggttgatgccaattgtgaaggggactgctatcatagtggtgggacaataataagtaacttgccatttcagaacatagatagcagggcagttggaaaatgtccgagatatgttaagcaaaggagtctgctgcttgcaacagggatgaagaatgttcctgagattccaaagggaGGGGGGGGGGGGagaggcctatttggtgctatagcgggtttcattgaaaatggatgggaaggcctaattgatggttggtatggtttcagacaccagaatgcacagggagagggaactgctgcagattacaaaagcactcaatcggcaattgatcaaataacagggaaattaaaccggcttatagcaaaaaccaaccaacaatttgagttgatagacaatgaattcaatgaggtagagaagcaaatcggtaatgtgataaattggaccagagattctataacagaaatgtggtcatacaatgctgaactcttgatagcaatggagaaccagcatacaattgatctggctgattcagaaatggacaaactgtatgaacgggtgaaaagacagctgagagagaatgctgaagaggatggcactggttgctttgaaatatttcacaagtgtgatgatgactgtatggccagtattagaaacaacacctatgatcacagaaaatacagggaagaggcaatgcaaaatagaatacagattgacccagtcaagctaagcagcggctacaaagatgtgatactttggtttagcttcggggcatcatgtttcatacttctagccattgtaatgggccttgtcttcatatgtgtgaagaatg
>EPI1101975_A_Henan_17867_2017
atgaacactcaaatcctggtattcgctctgattgcgatcattccaacaaatgcagataaaatctgcctcggacatcatgccgtgtcaaacgggaccaaagtaaacacattaactgaaagaggagtggaagtcgtcaatgcaactgaaacagtggaacgaacaaacatccctaggatctgctcaaaagggaaactgacagttgacctcggtcaatgtgggctcctggggacaatcactggaccacctcaatgtgaccaattcctagaattttcggccgatttaattattgagaggcgagaaggaagtgatgtctgttatcctgggaaattcgtgaatgaagaagctctgaggcaaattctcagagaatcaggcggaattgacaaggaaacaatggggttcacatacaatggaataagaactaatggagtaaccagtgcatgtaagagatcaggatcttcattctatgcagaaatgaaatggctcctgtcaaacacagataatgctgcattcccgcagatgactaagtcatataaaaatacaagaaaaagcccagctataatagtatgggggatccatcattccgtttcaactgcagagcaaaccaagctatatgggagtggaaacaaactggtgacagttgggagttctaattatcaacaatctttcgtaccgagtccaggagcgagatcacaagttaatggtctatccggaagaattgactttcattggctaatactaaatcccaatgatacagtcactttcagtttcaatggggctttcatagctccagaccgtgcaagcttcctgagaggaaaatctatgggaatccagagtggagtacaggttgatgccaattgtgaaggggactgctatcatagtggtgggacaataataagtaacttgccatttcagaacatagatagcagggcagttggaaaatgtccgagatatgttaagcaaagaagtctgctgctggcaacagggatgaagaatgttcctgagattccaaagggaGGGGGGGGGGGGagaggcctatttggtgctatagctggtttcattgaaaatggatgggaaggcctaattgatggttggtatggtttcagacaccagaacgcacagggagagggaactgctgcagattacaaaagcactcaatcggcaattgatcaaataacagggaaattaaaccggcttatagcaaaaaccaaccaacaatttgagttgatagacaatgaattcaatgaggtagagaagcaaatcggtaatgtgataaattggaccagagattctataacagaagtgtggtcatacaatgcagagctcttgatagcaatggagaaccagcatacaattgatctggctgattcagaaatggacaaactgtatgaacgagtgaaaagacagctgagagagaatgctgaagaggatggcactggttgctttgaaatatttcacaagtgtgatgatgactgtatggccagtatcagaaacaacacctatgatcacagaaaatacagggaagaggcaatgcaaaatagaatacagattgacccagtcaagctaagcagcggctacaaagatgtgatactttggtttagcttcggggcatcatgtttcatacttctagccattgtaatgggccttgtcttcatatgtgtgaagaatg
>EPI1102031_A_Hubei_39269_2016
atgaacactcaaatcctggtattcgctctgattgcgatcattccaacaaatgcagataaaatctgcctcggacatcatgccgtgtcaaacgggaccaaagtaaacacattaactgaaagaggagtggaagtcgtcaatgcaactgaaacagtggaacgaacaaacatccctaggatctgctcaaaagggaaacggacagttgacctcggtcaatgtggactcctggggacaatcactggaccacctcaatgtgaccaattcctagaattttcggccgatttaattattgagaggcgagaaggaagtgatgtctgttatcctgggaaattcgtgaatgaagaagctctgaggcaaattctcagagaatcaggcggaattgacaaggaaacaatggggttcacatacaatggaataagaactaatggagtaaccagtgcatgtaagagatcaggatcttcattctatgcagaaatgaaatggctcctgtcaaacacagataatgctgcattcccgcagatgactaagtcatataaaaatacaagaaaaagcccagctataatagtatgggggatccatcattccgtttcaactgcagagcaaaccaagctatatgggagtggaaacaaactggtgacagttgggagttctaattatcaacaatctttcgtaccgagtccaggagcgagaccacaagttaatggtctatccggaagaattgactttcattggctaatactaaatcccaatgatacagtcactttcagtttcaatggggctttcatagctccagaccgtgcaagcttcctgagaggaaaatctatgggaatccagagtggagtacaggttgatgccaattgtgaaggggactgctatcatagtggtgggacaataataagtaacttgccatttcagaacatagatagcagggcagttggaaaatgtccgagatatgttaagcaaaggagtctgctgctggcaacagggatgaagaatgttcctgagattccaaagggaGGGGGGGGGGGGagaggcctatttggtgctatagcgggtttcattgaaaatggatgggaaggcctaattgatggttggtatggtttcagacaccagaatgcacagggagagggaactgctgcagattacaaaagcactcaatcggcaattgatcaaataacagggaaattaaaccggcttatagcaaaaaccaaccaacaatttgagttgatagacaatgaattcaatgaggtagagaaacaaatcggtaatgtgataaattggaccagagattctataacagaagtgtggtcatacaatgctgaactcttgatagcaatggagaaccagcatacaattgatctggctgattcagaaatggacaaactgtatgaacgagtgaaaagacagctgagagagaatgctgaagaggatggcactggttgctttgaaatatttcacaagtgtgatgatgactgtatggccagtattagaaacaacacctatgatcacagaaaatacagggaagaggcaatgcaaaatagaatacagattgacccagtcaagctaagcagcggctacaaagatgtgatactttggtttagcttcggggcatcatgtttcatacttctagccattgtaatgggccttgtcttcatatgtgtgaagaatg
>EPI1102039_A_Hunan_04135_2016
atgaacactcaaatcctggtattcgctctgattgcgatcattccaacaaatgcagataaaatctgcctcggacatcatgccgtgtcaaacgggaccaaagtaaacacattaactgaaagaggagtggaagtcgtcaatgcaactgaaacagtggaacgaacaaacatccctaggatctgctcaaaagggaaacggacagttgacctcggtcaatgtggactcctggggacaatcactggaccacctcaatgtgaccaattcctagaattttcggccgatttaattattgagaggcgagaaggaagtgatgtctgttatcctgggaaattcgtgaatgaagaagctctgaggcaaattctcagagaatcaggcggaattgacaaggaaacaatggggttcacatacaatggaataagaactaatggagtaaccagtgcatgtaagagatcaggatcttcattctatgcagaaatgaaatggctcctgtcaaacacagataatgctgcattcccgcagatgactaagtcatataaaaatacaagaaaaagcccagctataatagtatgggggatccatcattccgtttcaactgcagagcaaaccaagctatatgggagtggaaacaaactggtgacagttgggagttctaattatcaacaatctttcgtaccgagtccaggagcgagaccacaagttaatggtctatccggaagaattgactttcattggctaatactaaatcccaatgatacagtcactttcagtttcaatggggctttcatagctccagaccgtgcaagcttcctgagaggaaaatctatgggaatccagagtggagtacaggttgatgccaattgtgaaggggactgctatcatagtggtgggacaataataagtaacttgccatttcagaacatagatagcagggcagttggaaaatgtccgagatatgttaagcaaaggagtctgctgctggcaacagggatgaagaatgttcctgagattccaaagggaGGGGGGGGGGGGagaggcctatttggtgctatagcgggtttcattgaaaatggatgggaaggcctaattgatggttggtatggtttcagacaccagaatgcacagggagagggaactgctgcagattacaaaagcactcaatcggcaattgatcaaataacagggaaattaaaccggcttatagcaaaaaccaaccaacaatttgagttgatagacaatgaattcaatgaggtagagaagcaaatcggtaatgtgataaattggaccagagattctataacagaagtgtggtcatacaatgctgaactcttgatagcaatggagaaccagcatacaattgatctggctgattcagaaatggacaaactgtatgaacgagtgaaaagacagctgagagggaatgctgaagaggatggcactggttgctttgaaatatttcacaagtgtgatgatgactgtatggccagtattagaaacaacacctatgatcacagaaaatacagggaagaggcaatgcaaaatagaatacagattgacccagtcaagctaagcagcggctacaaagatgtgatactttggtttagcttcggggcatcatgtttcatacttctagccattgtaatgggccttgtcttcatatgtgtgaagaatg
>EPI1102047_A_Hunan_04137_2016
atgaacactcaaatcctggtattcgctctgattgcgatcattccaacaaatgcagataaaatctgcctcggacatcatgccgtgtcaaacgggaccaaagtaaacacattaactgaaagaggagtggaagtcgtcaatgcaactgaaacagtggaacgaacaaacatccctaggatctgctcaaaagggaaacggacagttgacctcggtcaatgtggactcctggggacaatcactggaccacctcaatgtgaccaattcctagaattttcggccgatttaattattgagaggcgagaaggaagtgatgtctgttatcctgggaaattcgtgaatgaagaagctctgaggcaaattctcagagaatcaggcggaattgacaaggaaacaatggggttcacatacaatggaataagaactaatggagtaaccagtgcatgtaagagatcaggatcttcattctatgcagaaatgaaatggctcctgtcaaacacagataatgctgcattcccgcagatgactaagtcatataaaaatacaagaaaaagcccagctataatagtatgggggatccatcattccgtttcaactgcagagcaaaccaagctatatgggagtggaaacaaactggtgacagttgggagttctaattatcaacaatctttcgtaccgagtccaggagcgagaccacaagttaatggtctatccggaagaattgactttcattggctaatactaaatcccaatgatacagtcactttcagtttcaatggggctttcatagctccagaccgtgcaagcttcctgagaggaaaatctatgggaatccagagtggagtacaggttgatgccaattgtgaaggggactgctatcatagtggtgggacaataataagtaacttgccatttcagaacatagatagcagggcagttggaaaatgtccgagatatgttaagcaaaggagtctgctgctggcaacagggatgaagaatgttcctgagattccaaagggaGGGGGGGGGGGGagaggcctatttggtgctatagcgggtttcattgaaaatggatgggaaggcctaattgatggttggtatggtttcagacaccagaatgcacagggagagggaactgctgcagattacaaaagcactcaatcggcaattgatcaaataacagggaaattaaaccggcttatagcaaaaaccaaccaacaatttgagttgatagacaatgaattcaatgaggtagagaagcaaatcggtaatgtgataaattggaccagagattctataacagaagtgtggtcatacaatgctgaactcttgatagcaatggagaaccagcatacaattgatctggctgattcagaaatggacaaactgtatgaacgagtgaaaagacagctgagagggaatgctgaagaggatggcactggttgctttgaaatatttcacaagtgtgatgatgactgtatggccagtattagaaacaacacctatgatcacagaaaatacagggaagaggcaatgcaaaatagaatacagattgacccagtcaagctaagcagcggctacaaagatgtgatactttggtttagcttcggggcatcatgtttcatacttctagccattgtaatgggccttgtcttcatatgtgtgaagaatg
>EPI1102055_A_Hunan_06196_2016
atgaacactcaaatcctggtattcgctctgattgcgatcattccaacaaatgcagataaaatctgcctcggacatcatgccgtgtcaaacgggaccaaagtaaacacattaactgaaagaggagtggaagtcgtcaatgcaactgaaacagtggaacgaacaaacatccctaggatctgctcaaaagggaaacggacagttgacctcggtcaatgtggactcctggggacaatcactggaccacctcaatgtgaccaattcctagaattttcggccgatttaattattgagaggcgagaaggaagtgatgtctgttatcctgggaaattcgtgaatgaagaagctctgaggcaaattctcagagaatcaggcggaattgacaaggaaacaatggggttcacatacaatggaacaagaactaatggagtaaccagtgcatgtaagagatcaggatcttcattctatgcagaaatgaaatggctcctgtcaaacacagataatgctgcattcccgcagatgactaagtcatataaaaatacaagaaaaagcccagctataatagtatgggggatccatcattccgtttcaactgcagagcaaaccaagctatatgggagtggaaacaaactggtgacagttgggagttctaattatcaacaatctttcgtaccgagtccaggagcgagaccacaagttaatggtctatccggaagaattgactttcattggctaatactaaatcccaatgatacagtcactttcagtttcaatggggctttcatagctccagaccgtgcaagcttcctgagaggaaaatctatgggaatccagagtggagtacaggttgatgccaattgtgaaggggactgctatcatagtggtgggacaataataagtaacttgccatttcagaacatagatagcagggcagttggaaaatgtccgagatatgttaagcaaaggagtctgctgctggcaacagggatgaagaatgttcctgagattccaaagggaGGGGGGGGGGGGagaggcctatttggtgctatagcgggtttcattgaaaatggatgggaaggcctaattgatggttggtatggtttcagacaccagaatgcacagggagagggaactgctgcagattacaaaagcactcaatcggcaattgatcaaataacagggaaattaaaccggcttatagcaaaaaccaaccaacaatttgagttgatagacaatgaattcaatgaggtagagaagcaaatcggtaatgtgataaattggaccagagattctataacagaagtgtggtcatacaatgctgaactcttgatagcaatggagaaccagcatacaattgatctggctgattcagaaatggacaaactgtatgaacgagtgaaaagacagctgagagggaatgctgaagaggatggcactggttgctttgaaatatttcacaagtgtgatgatgactgtatggccagtattagaaacaacacctatgatcacagaaaatacagggaagaggcaatgcaaaatagaatacagattgacccagtcaagctaagcagcggctacaaagatgtgatactttggtttagcttcggggcatcatgtttcatacttctagccattgtaatgggccttgtcttcatatgtgtgaagaatg
>EPI1102087_A_Hunan_06945_2017
atgaacactcaaatcctggtattcgctctgattgcgatcattccaacaaatgcagataaaatctgcctcggacaccatgccgtgtcaaacgggaccaaagtaaacacattaactgaaagaggagtggaagtcgtcaatgcaactgaaacagtggaacgaacaaacatccctaggatctgctcaaaagggaaacggacagttgacctcggtcaatgtggactcctggggacaatcactggaccacctcaatgtgaccaattcctagaattttcggccgatttaattattgagaggcgagaaggaagtgatgtctgttatcctggaaaattcgtgaatgaagaagctctgaggcaaattctcagagaatcaggcggaattgacaaggaaacaatggggttcacatacaatggaataagaaccaatggagtaaccagtgcatgtaagagatcaggatcttcattctatgcagaaatgaaatggctcctgtcaaacacagataatgctgcattcccgcagatgactaaatcatataaaaatacaagaaaaagcccagctataatagtatgggggatccatcattccgtttcaactgcagagcaaaccaagctatatgggagtggaaacaaactggtgacagttgggagctctaattatcaacaatctttcgtaccgagtccagaagtgagaccacaagttaatggtctatccgggagaattgactttcattggctaatactaaatcccaatgatacagtcactttcagtttcaatggggctttcatagctccagaccgtgcaagcttcctgagaggaaaatctatgggaatccagagtggagtacaggttgatgccaattgtgaaggggactgctatcatagtggtgggacaataataagtaacttgccatttcagaacatagatagcagggcagttggaaaatgtccgagatatgttaagcaaaggagtctgctgcttgcaacagggatgaagaatgttcctgagattccaaagggaGGGGGGGGGGGGagaggcctatttggtgctatagcgggtttcattgaaaatggatgggaaggcctaattgatggttggtatggtttcagacaccagaatgcacagggagagggaactgctgcagattacaaaagcactcaatcggcaattgatcaaataacagggaaattaaaccggcttatagcaaaaaccaaccaacaatttgagttgatagacaatgaattcaatgaggtagagaagcaaatcggtaatgtgataaattggaccagagattctataacagaaatgtggtcatacaatgctgaactcttgatagcaatggagaaccagcatacaattgatctggctgattcagaaatggacaaactgtatgaacgggtgaaaagacagctgagagagaatgctgaagaggatggcactggttgctttgaaatatttcacaagtgtgatgatgactgtatggccagtattagaaacaacacctatgatcacagaaaatacagggaagaggcaatgcaaaatagaatacagattgacccagtcaagctaagcagcggctacaaagatgtgatactttggtttagcttcggggcatcatgtttcatacttctagccattgtaatgggccttgtcttcatatgtgtgaagaatg
>EPI1102229_A_Hunan_17869_2017
atgaacactcaaatcctggtattcgctctgattgcgatcattccaacaaatgcagataaaatctgcctcggacaccatgccgtgtcaaacgggaccaaagtaaacacattaactgaaagaggagtggaagtcgtcaatgcaactgaaacagtggaacgaacaaacatccctaggatctgctcaaaagggaaacggacagttgacctcggtcaatgtggactcctggggacaatcactggaccacctcaatgtgaccaattcctagaattttcggccgatttaattattgagaggcgagaaggaagtgatgtctgttatcctggaaaattcgtgaatgaagaagctctgaggcaaattctcagagaatcaggcggaattgacaaggaaacaatggggttcacatacaatggaataagaaccaatggagtaaccagtgcatgtaagagatcaggatcttcattctatgcagaaatgaaatggctcctgtcaaacacagataatgctgcattcccgcagatgaataaatcatataaaaatacaagaaaaagcccagctataatagtatgggggatccatcattccgtttcaactgcagagcaaaccaagctatatgggagtggaaacaaactggtgacagttgggagctctaattatcaacaatctttcgtaccgagtccaggagcgagaccacaagttaatggtctatccgggagaattgactttcattggctaatactaaatcccaatgatacagtcactttcagtttcaatggggctttcatagctccagaccgtgcaagcttcctgagaggaaaatctatgggaatccagagtggagtacaggttgatgccaattgtgaaggggactgctatcatagtggtgggacaataataagtaacttgccatttcagaacatagatagcagggcagttggaaaatgtccgagatatgttaagcaaaggagtctgctgcttgcaacagggatgaagaatgttcctgagattccaaagggaGGGGGGGGGGGGagaggcctatttggtgctatagcgggtttcattgaaaatggatgggaaggcctaattgatggttggtatggtttcagacaccagaatgcacagggagagggaactgctgcagattacaaaagcactcaatcggcaattgatcaaataacagggaaactaaaccggcttatagcaaaaaccaaccaacaatttgagttgatagacaatgaattcaatgaggtagagaagcaaatcggtaatgtgataaattggaccagagattctataacagaaatgtggtcatacaatgctgaactcttgatagcaatggagaaccagcatacaattgatctggctgattcagaaatggacaaactgtatgaacgggtgaaaagacagctgagagagaatgctgaagaggatggcactggttgctttgaaatatttcacaagtgtgatgatgactgtatggccagtattagaaacaacacctatgatcacagaaaatacagggaagaggcaatgcaaaatagaatacagattgacccagtcaagctaagcagcggctacaaagatgtgatactttggtttagcttcggggcatcatgtttcatacttctagccattgtaatgggccttgtcttcatatgtgtgaagaatg
>EPI1102285_A_Jiangsu_24154_2017
atgaacactcaaatcctggtattcgctctgattgcgatcattccaacaaatgcagataaaatctgcctcggacaccatgccgtgtcaaacgggaccaaagtaaacacattaactgaaagaggagtggaagtcgtcaatgcaactgaaacagtggaacgaacaaacatccctaggatctgctcaaaagggaaacggacagttgacctcggtcaatgtggactcctggggacaatcactggaccacctcaatgtgaccaattcctagaattttcggccgatttaattattgagaggcgagaaggaagtgatgtctgttatcctggaaaattcgtgaatgaagaagctctgaggcaaattctcagagaatcaggcggaattgacaaggaaacaatggggttcacatacaatggaataagaaccaatggagtaaccagtgcatgtaagagatcaggatcttcattctatgcagaaatgaaatggctcctgtcaaacacagataatgctgcattcccgcagatgactaaatcatataaaaatacaagaaaaagcccagctataatagtatgggggatccatcattctgtttcaactgcagagcaaaccaagctatatgggagtggaaacaaactggtgacagttgggagctctaattatcaacaatctttcgtaccgagtccaggagcgagaccacaagttaatggtctatccgggagaattgactttcattggctaatactaaatcccaatgatacagtcactttcagtttcaatggggctttcatagctccagaccgtgcaagcttcctgagaggaaaatctatgggaatccagagtggagtacaggttgatgccaattgtgaaggggactgctatcatagtggtgggacaataataagtaacttgccatttcagaacatagatagcagggcagttggaaaatgtccgagatatgttaagcaaaggagtctgctgcttgcaacagggatgaagaatgttcctgagattccaaagggaGGGGGGGGGGGGagaggcctatttggtgctatagcgggtttcattgaaaatggatgggaaggcctaattgatggttggtatggtttcagacaccagaatgcacagggagagggaactgctgcagattacaaaagcactcaatcggcaattgatcaaataacagggaaattaaaccggcttatagcaaaaaccaaccaacaatttgagttgatagacaatgaattcaatgaggtagagaagcaaatcggtaatgtgataaattggaccagagattctataacagaaatgtggtcatacaatgctgaactcttgatagcaatggagaaccagcatacaattgatctggctgattcagaaatggacaaactgtatgaacgggtgaaaagacagctgagagagaatgctgaagaggatggcactggttgctttgaaatatttcacaagtgtgatgatgactgtatggccagtattagaaacaacacctatgatcacagaaaatacagggaagaggcaatgcaaaatagaatacagattgacccagtcaagctaagcagcggctacaaagatgtgatactttggtttagcttcggggcatcatgtttcatacttctagccattgtaatgggccttgtcttcatatgtgtgaagaatg
>EPI1102301_A_Jiangsu_24161_2017
atgaacactcaaatcctggtattcgctctgattgcgatcattccaacaaatgcagacaaaatctgcctcggacatcatgccgtgtcaaacgggaccaaagtaaacacattaactgaaagaggagtggaagtcgtcaatgcaactgaaacagtggaacgaacaaacatccctaggatctgctcaaaagggaaacggacagttgacctcggtcaatgtggactcctggggacaatcactggaccacctcaatgtgaccaattcctagaattttcggccgatttaattattgagaggcgagaaggaagtgatgtctgttatcctgggaaattcgtgaatgaagaagctctgaggcaaattctcagagaatcaggcggaattgacaaggagacaatggggttcacatacaatggaataagaactaatggagtaaccagtgcatgtaagaggtcaggatcttcattctatgcagaaatgaaatggctactgtcaaacacagataatgctgcattcccgcagatgactaagtcatataaaaatacaagaaaaagcccagctataatagtatgggggatccatcattccgtttcaactgcagagcaaaccaagctatatgggagtggaaacaaactggtgacagttgggagttctaattatcaacaatctttcgtaccgagtccaggagcgagaccacaagttaatggtctatccggaagaattgactttcattggctaatactaaatcccaatgatacagtcactttcagtttcaatggggctttcatagctccagaccgtgcaagcttcctgagaggaaaatctatgggaatccagagtggagtacaggttgatgccaattgtgaaggggactgctatcacagtggtgggacaataataagtaacttgccatttcagaacatagatagcagggcagttgggaaatgtccgagatatgttaagcaaaggagtctgctgctggcaacagggatgaagaatgttcctgagattccaaagggaGGGGGGGGGGGGagaggcctatttggtgctatagcgggtttcattgaaaatggatgggaaggcctaattgatggttggtatggtttcagacaccagaatgcgcagggagagggaactgctgcagattacaaaagcactcaatcggcaattgatcaaataacagggaaattaaaccggcttatagcaaaaaccaaccaacaatttgagttgatagacaatgaattcaatgaggtagagaagcaaatcggtaatgtgataaattggaccagagattctataacagaagtgtggtcatacaatgctgaactcttgatagcaatggagaaccagcatacaattgatctggctgattcagaaatggacaaactgtatgaacgggtgaaaagacagctgagagagaatgctgaagaggatggcactggttgctttgaaatatttcacaagtgtgatgatgactgtatggccagtattagaaacaacacctatgatcacagaaaatacagggaagaggcaatgcaaaatagaatacagattgacccagtcaagctaagcagcggttacaaagatgtgatactttggtttagcttcggggcatcatgtttcatacttctagccattgtaatgggccttgtcttcatatgtgtgaagaatg
>EPI1102309_A_Jiangsu_33446_2015
atgaacactcaaatcctggtattcgctctgattgcgattattccaacaaatgcagataaaatctgcctcggacatcatgccgtgtcaaacggaaccaaagtaaacacattaactgaaagaggagtggaagtcgtcaatgcaactgaaacagtggaacgaacaaacatccccaggatctgctcaaaagggaaaaggacagttgacctcggtcaatgtggactcctggggacaatcactggaccacctcaatgtgaccaattcctagaattttcggccgatttaattattgagaggcgagaaggaagtgatgtctgttatcctgggaaattcgtgaatgaagaagctctgaggcaaattctcagagaatcaggcggacttgacaaggaagcaatgggattcacatacaatggaataagaactaatggagcaaccagtgcatgtaggagatcaggatcttcattctatgcagaaatgaaatggctcctgtcaaacacagataatgctgcattcccgcagatgactaagtcatataaaaatacaagaaaaagcccagctataatagtatgggggatccatcattccgtttcaactgcagagcaaaccaagctatatgggagtggaaacaaactggtgacagttgggagttctaattatcaacaatctttcgtaccgagtccaggagcgagaccacaagttaatggtctatttggaagaattgactttcattggctaatgctaaatcccaatgatacagtcaccttcagtttcaatggggctttcatagctccagaccgtgcaagcttcctgagaggaaaatctatgggagtccagagtggagtacaggttgatgccaattgtgaaggggactgctatcatagtggagggacaataataagtaacttgccatttcagaacgtaaatagcagggcagttggaaaatgtccgagatatgttaagcaaaggagtctgctgctggcaacagggatgaagaatgttcctgagattccaaagggaGGGGGGGGGGGGagaggcctatttggtgctatagcgggtttcattgaaaatggatgggaaggcctaattgatggttggtatggtttcagacaccagaatgcacagggagagggaactgctgcagattacaaaagcacccaatcggcaattgatcaaataacagggaaattaaaccgacttatagcaaaaaccaaccaacaatttgagttgatagacaatgaattcaatgaggtagagaagcaaatcggtaatgtgataaattggaccagagattctataacagaagtatggtcatacaatgctgaactcttggtagcaatggagaaccagcatacaattgatctggctgattcagaaatggacaaactgtacgaacgagtgaaaagacagctgagagagaatgctgaagaagatggcactggttgctttgaaatatttcacaagtgtgatgatgactgtatggccagtattagaaataacacctatgatcacagaaaatacagggaagaggcaatgcaaaatagaatacagattgacccagtcaaactaagcagcggctacaaagatgtgatactttggtttagcttcggggcatcatgtttcatacttctagccattgtaatgggccttgtcttcatatgtgtaaagaatg
>EPI1102341_A_jiangsu_YY201602_2016
atgaacactcaaatcctggtattcgctctgattgcgatcattccaacaaatgcagataaaatctgcctcggacatcatgccgtgtcaaacgggaccaaagtaaacacattaactgaaagaggagtggaagtcgtcaatgcaactgaaacagtggaacgaacaaacatccctaggatctgctcaaaagggaaacggacagttgacctcggtcaatgtggactcctggggacaatcactggaccacctcaatgtgaccaattcctagaattttcggccgatttaattattgagaggcgagaaggaagtgatgtctgttatcctggaaaattcgtgaatgaagaagctctgaggcaaattctcagagaatcaggcggaattgacaaagaaacaatggggttcacatacaatggaataagaaccaatggagtaaccagtgcatgtaagagatcaggatcttcattctatgcagaaatgaaatggctcctgtcaaacacagataatgctgcattcccgcagatgactaaatcatataaaaatacaagaaaaagcccagctataatagtatgggggatccatcattccgtttcaactgcagagcaaaccaagctatatgggagtggaaacaaactggtgacagttgggagctctaattatcaacaatctttcgtaccgagtccaggagcgagaccacaagttaatggtctatccgggagaattgactttcattggctaatactaaatcccaatgatacagtcactttcagtttcaatggggctttcatagctccagaccgtgcaagcttcctgagaggaaaatctatgggaatccagagtggagtacaggttgatgccaattgtgaaggggactgctatcatagtggtgggacaataataagtaacttgccatttcagaacatagatagcagggcagttggaaaatgtccgagatatgttaagcaaaggagtctgctgctggcaacagggatgaagaatgttcctgagattccaaagggaGGGGGGGGGGGGagaggcctatttggtgctatagcgggtttcattgaaaatggatgggaaggcctgattgatggttggtatggtttcagacaccagaatgcacagggagagggaactgctgcagattacaaaagcactcaatcggcaattgatcaaataacagggaaattaaaccggcttatagcaaaaaccaaccaacaatttgagttgatagacaatgaattcaatgaggtagagaagcaaatcggtaatgtgataaattggaccagagattctataacagaagtgtggtcatacaatgctgaactcttgatagcaatggagaaccagcatacaattgatctggctgattcagaaatggacaaactgtatgaacgggtgaaaagacagctgagagagaatgctgaagaggatggcactggttgctttgaaatatttcacaagtgtgatgatgactgtatggccagtattagaaacaacacctatgatcacagaaaatacagggaagaggcaatgcaaaatagaatacagattgacccagtcaagctaagcagcggctacaaagatgtgatactttggtttagcttcggggcatcatgtttcatacttctagccattgtaatgggccttgtcttcatatgtgtgaagaatg
>EPI1102349_A_Jiangxi_10661_2017
atgaacactcaaatcctggtattcgctctgattgcgatcattccaacaaatgcagataaaatctgcctcggacatcatgccgtgtcaaacgggaccaaagtaaacacattaactgaaagaggagtggaagtcgtcaatgcaactgaaacagtggaacgaacaaacatccctaggatctgctcaaaagggaaacggacagttgacctcggtcaatgtgggctcctggggacaatcactggaccacctcaatgtgaccaattcctagaattttcggccgatttaattattgagaggcgagaaggaagtgatgtctgttatcctgggaaattcgtgaatgaagaagctctgaggcaaattctcagagaatcaggcggaattgacaaggaaacaatggggttcacatacaatggaataagaactaatggagtaaccagtgcatgtaagagatcaggatcttcattctatgcagaaatgaaatggctcctgtcaaacacagataatgctgcattcccgcagatgactaagtcatataaaaatacaagaaaaagcccagctataatagtatgggggatccatcattccgtttcaactgcagagcaaaccaagctatatgggagtggaaacaaactggtgacagttgggagttctaattatcaacaatctttcgtaccgagtccaggagcgagaccacaagttaatggtctatccggaagaattgactttcattggctaatactaaatcccaatgatacagtcactttcagtttcaatggggctttcatagctccagaccgtgcaagcttcctgagaggaaaatctatgggaatccagagtggagtacaggttgatgccaattgtgaaggggactgctatcatagtggtgggacaataataagtaacttgccatttcagaacatagatagcagggcagttggaaaatgtccgagatatgttaagcaaaggagtctgctgctggcaacagggatgaagaatgttcctgagattccaaagggaGGGGGGGGGGGGagaggcctatttggtgctatagctggtttcattgaaaatggatgggaaggcctaattgatggttggtatggtttcagacaccagaacgcacagggagagggaactgctgcagattacaaaagcactcaatcggcaattgatcaaataacagggaaattaaaccggcttatagcaaaaaccaaccaacaatttgagttgatagacaatgaattcaatgaggtagagaagcaaatcggtaatgtgataaattggaccagagattctataacagaagtgtggtcatacaatgcagaactcttgatagcaatggagaaccagcatacaattgatctggctgattcagaaatggacaagctgtatgaacgagtgaaaagacagctgagagagaatgctgaagaggatggcactggttgctttgaaatatttcacaagtgtgatgatgactgtatggccagtatcagaaacaacacctatgatcacagaaaatacagggaagaggcaatgcaaaatagaatacagattgacccagtcaagctaagcagcggctacaaagatgtgatactttggtttagcttcggggcatcatgtttcatacttctagccattgtaatgggccttgtcttcatatgtgtgaagaatg
>EPI1102365_A_Jiangxi_10663_2017
atgaacactcaaatcctggtattcgctctgattgcgatcattccaacaaatgcagataaaatctgcctcggacatcatgccgtgtcaaacgggaccaaagtaaacacattaactgaaagaggagtggaagtcgtcaatgcaactgaaacagtggaacgaacaaacatccctaggatctgctcaaaagggaaacggacagttgacctcggtcaatgtgggctcctggggacaatcactggaccacctcaatgtgaccaattcctagaattttcggccgatttaattattgagaggcgagaaggaagtgatgtctgttatcctgggaaattcgtgaatgaagaagctctgaggcaaattctcagagaatcaggcggaattgacaaggaaacaatggggttcacatacaatggaataagaactaatggagtaaccagtgcatgtaagagatcaggatcttcattctatgcagaaatgaaatggctcctgtcaaacacagataatgctgcattcccgcagatgactaagtcatataaaaatacaagaaaaagcccagctataatagtatgggggatccatcattccgtttcaactgcagagcaaaccaagctatatgggagtggaaacaaactggtgacagttgggagttctaattatcaacaatctttcgtaccgagtccaggagcgagaccacaagttaatggtctatccggaagaattgactttcattggctaatactaaatcccaatgatacagtcactttcagtttcaatggggctttcatagctccagaccgtgcaagcttcctgagaggaaaatctatgggaatccagagtggagtacaggttgatgccaattgtgaaggggactgctatcatagtggtgggacaataataagtaacttgccatttcagaacatagatagcagggcagttggaaaatgtccgagatatgttaagcaaaggagtctgctgctggcaacagggatgaagaatgttcctgagattccaaagggaGGGGGGGGGGGGagaggcctatttggtgctatagctggtttcattgaaaatggatgggaaggcctaattgatggttggtatggtttcagacaccagaacgcacagggagagggaactgctgcagattacaaaagcactcaatcggcaattgatcaaataacagggaaattaaaccggcttatagcaaaaaccaaccaacaatttgagttgatagacaatgaattcaatgaggtagagaagcaaatcggtaatgtgataaattggaccagagattctataacagaagtgtggtcatacaatgcagaactcttgatagcaatggagaaccagcatacaattgatctggctgattcagaaatggacaagctgtatgaacgagtgaaaagacagctgagagagaatgctgaagaggatggcactggttgctttgaaatatttcacaagtgtgatgatgactgtatggccagtatcagaaacaacacctatgatcacagaaaatacagggaagaggcaatgcaaaatagaatacagattgacccagtcaagctaagcagcggctacaaagatgtgatactttggtttagcttcggggcatcatgtttcatacttctagccattgtaatgggccttgtcttcatatgtgtgaagaatg
>EPI1102381_A_Jiangxi_10666_2017
atgaacactcaaaccctggtattcgctctgattgcgatcattccaacaaatgcagataaaatctgcctcggacaccatgccgtgtcaaacgggaccaaagtaaacacattaactgaaagaggagtggaagtcgtcaatgcaactgaaacagtggaacgaacaaacatccctaggatctgctcaaaagggaaacggacagttgacctcggtcaatgtggactcctggggacaatcactggaccacctcaatgtgaccaattcctagaattttcggccgatttaattattgagaggagagaaggaagtgatgtctgttatcctggaaaattcgtgaatgaagaagctctgaggcaaattctcagagaatcaggcggaattgacaaggaaacaatggggttcacatacaatggaataagaaccaatggagtaaccagtgcatgtaagagatcaggatcttcattctatgcagaaatgaaatggctcctgtcaaacacagataatgctgcattcccgcagatgactaaatcatataaaaatacaagaaaaagcccagctataatagtatgggggatccatcattccgtttcaaccgcagagcaaaccaagctatatgggagtggaaacaaactggtgacagttgggagctctaattatcaacaatctttcgtaccgagtccaggagcgagaccacaagttaatggtctatccgggagaattgactttcattggctaatactaaatcccaatgatacagtcactttcagtttcaatggggctttcatagctccagaccgtgcaagcttcctgagaggaaaatctatgggaatccagagtggagtacaggttgatgccaattgtgaaggggactgctatcatagtggtgggacaataataagtaacttgccatttcagaacatagacagcagggcagttggaaaatgtccgagatatgttaagcaaaggagtctgctgcttgcaacagggatgaagaatgttcctgagattccaaagggaGGGGGGGGGGGGagaggcctatttggtgctatagcaggtttcattgaaaatggatgggaaggcctaattgatggttggtatggtttcagacatcagaatgcacagggagagggaactgctgcagattacaaaagcactcaatcggcaattgatcaaataacagggaaattaaaccggcttatagcaaaaaccaaccaacaatttgagttgatagacaatgaattcaatgaggtagagaagcaaatcggtaatgtgataaattggaccagagattctataacagaagtgtggtcatacaatgctgaactcttgatagcaatggagaaccagcatacaattgatctggctgattcagaaatggacaaactgtatgaacgggtgaaaagacagctgagagagaatgctgaagaggatggcactggttgctttgaaatatttcacaagtgtgatgatgactgtatggccagtattagaaacaacacctatgatcacagaaaatacagggaagaggcaatgcaaaatagaatacagattgacccagtcaagctaagcagcggctacaaagatgtgatactttggtttagcttcggggcatcatgtttcatacttctagccattgtaatgggccttgtcttcatatgtgtgaagaatg
>EPI1102389_A_Jiangxi_10667_2017
atgaacactcaaatcctggtattcgctctgattgcgatcattccaacaaatgcagacaaaatttgcctcggacatcatgccgtgtcaaacggaaccaaagtaaacacattaactgaaagaggagtggaagtcgtcaatgcaactgaaacggtggaacgaacaaatatcccccggatctgctcaaaagggaaaaggacagttgatctcggtcaatgtggactcctggggacaatcactggaccacctcaatgtgaccaattcctagaattttcggccgatttaattattgagaggcgagaaggaagtgatgtctgttatcctgggaaattcgtgaatgaagaagctctgaggcaaattctcagagaatcaggcggaatcgacaaggaagcaatgggattcacatacaatggaataagaactaatggagtaaccagtgcatgcaagagatcaggatcttcattctatgcagaaatgaaatggctcctgtcaaacacagataatgctgcattcccgcagatgactaagtcatataaaaatacaagaaaaagcccagctataatagtatgggggatccatcattccgtttcaactgcagagcaaaccaagctatatgggagtggaaacaaactggtgacagttgggagttctaattatcaacaatctttcgtaccgagtccaggagcgagaccacaagttaatggtctatctggaagaattgactttcattggctactgctaaatcccaatgatacagtcactttcagtttcaatggggctttcatagctccagaccgtgcaagcttcctgagaggaaaatctatgggaatccagagtggagtacaggttgatgccaattgtgaaggggattgctatcatagtggtgggacaataataagtaacttgccatttcagaacatagatagcaggacagttggaaaatgtccgagatatgttaaacaaaggagtctgctgctggcaacagggatgaagaatgttcctgagattccaaagggaGGGGGGGGGGGGagaggcctatttggtgctatagcgggtttcattgaaaatggatgggaaggactaattgatggttggtatggtttcagacaccagaatgcacagggagagggaactgctgcagattacaaaagcactcaatcggcaattgatcaaataacagggaaattaaaccggcttatagcaaaaaccaaccaacaatttgagttgatagacaatgaattcaatgaggtagagaaacaaatcggtaatgtgataaattggaccagagattctataacagaagtgtggtcatacaatgctgaactcttgatagcaatggagaaccagcatacaattgatctggctgattcagaaatggacaaactgtatgaacgggtgaaaagacagctgagagagaatgctgaagaggatggcactggttgctttgaaatattccacaagtgtgatgataactgtatggccagtattagaaataacacctatgatcacagaaaatacagggaagaggcaatgcaaaatagaatacagattgacccagtcaagctaagcagtggctacaaagatgtgatactttggtttagcttcggggcatcatgtttcatacttctagccattgtaatgggccttgtcttcatatgtgtaaagaatg
>EPI1102421_A_Jiangxi_10671_2017
atgaacactcaaatcctggtattcgctctgattgcgatcattccaacaaatgcagacaaaatttgcctcggacatcatgccgtgtcaaacggaaccaaagtaaacacattaactgaaagaggagtggaagtcgtcaatgcaactgaaacggtggaacgaacaaacatcccccggatctgctcaaaagggaaaaggacagttgatctcggtcaatgtggactcctggggacaatcactggaccacctcaatgtgaccaattcctagaattttcggccgatttaattattgagaggcgagaaggaagtgatgtctgttatcctgggaaatttgtgaatgaagaagctctgaggcaaattctcagagaatcaggcggaatcgacaaggaagcaatgggattcacatacaatggaataagaactaatggagtaaccagtgcatgcaagagatcaggatcttcattctatgcagaaatgaaatggctcctgtcaaacacagataatgctgcattcccgcagatgactaagtcatataaaaatacaagaaaaagcccagctataatagtatgggggatccatcattccgtttcaactgcagagcaaaccaagctatatgggagtggaaacaaactggtgacagttgggagttctaattatcaacaatctttcgtaccgagtccaggagcgagaccacaagttaatggtctatctggaagaattgactttcattggctactgctaaatcccaatgatacagtcactttcagtttcaatggggctttcatagctccagaccgtgcaagcttcctgagaggaaaatctatgggaatccagagtggagtacaggttgatgccaattgtgaaggggattgctatcatagtggtgggacaataataagtaacttgccatttcagaacatagatagcaggacagttggaaaatgtccgagatatgttaaacaaaggagtctgctgctggcaacagggatgaagaatgttcctgagattccaaagggaGGGGGGGGGGGGagaggcctatttggtgctatagcgggtttcattgaaaatggatgggaaggactaattgatggttggtatggtttcagacaccagaatgcacagggagagggaactgctgcagattacaaaagcactcaatcggcaattgatcaaataacagggaaattaaaccggcttatagcaaaaaccaaccaacaatttgagttgatagacaatgaattcaatgaggtagagaaacaaatcggtaatgtgataaattggaccagagattctataacagaagtgtggtcatacaatgctgaactcttgatagcaatggagaaccagcatacaattgatctggctgattcagaaatggacaaactgtatgaacgggtgaaaagacagctgagagagaatgctgaagaggatggcactggttgctttgaaatattccacaagtgtgatgataactgtatggccagtattagaaataacacctatgatcacagaaaatacagggaagaggcaatgcaaaatagaatacagattgacccagtcaagctaagcagtggctacaaagatgtgatactttggtttagcttcggggcatcatgtttcatacttctagccattgtaatgggccttgtcttcatatgtgtaaagaatg
>EPI1102437_A_Jiangxi_10673_2017
atgaacactcaaatcctggtattcgctctgattgcgatcattccaacaaatgcagacaaaatttgcctcggacatcatgccgtgtcaaacggaaccaaagtaaacacattaactgaaagaggagtggaagtcgtcaatgcaactgaaacagtggaacgaacaaacatcccccggatctgctcaaaagggaaaaggacagttgatctcggtcaatgtggactcctggggacaatcactggaccacctcaatgtgaccaattcctagaattttcggccgatttaattattgagaggcgagaaggaagtgatgtctgttatcctgggaaattcgtgaatgaagaagctctgaggcaaattctcagagaatcaggcggaatcgacaaggaagcaatgggattcacatacaatggaataagaactaatggagtaaccagtgcatgcaagagatcaggatcctcattctatgcagaaatgaaatggctcctgtcaaacacagataatgctgcattcccgcagatgactaagtcatataaaaatacaagaaaaagcccagctataatagtatgggggatccatcattccgtttcaactgcagagcaaaccaagctatatgggagtggaaacaaactggtgacagttgggagttctaattatcaacaatctttcgaaccgagtccaggagcgagaccacaagttaatggtctatctggaagaattgactttcattggctaatgctaaatcccaatgatacagtcactttcagtttcaatggggctttcatagctccagaccgtgcaagcttcctgagaggaaaatctatgggaatccagagtggagtacaggttgatgccaattgtgaaggggactgctatcatagtggtggaacaataataagtaacttgccatttcagaacatagatagcaggacagttggaaaatgtccgagatatgttaaacaaaggagtctgctgctggcaacagggatgaagaatgttcctgagattccaaagggaGGGGGGGGGGGGagaggcctatttggtgctatagcgggtttcattgaaaatggatgggaaggactaattgatggttggtatggtttcagacaccagaatgcacagggagagggaactgctgcagattacaaaagcactcaatcggcaattgatcaaataacagggaaattaaaccggcttatagcaaaaaccaaccatcaatttgagttgatagacaatgaattcaatgaggtagagaaacaaatcggtaatgtgataaattggaccagagattctataacagaagtgtggtcatacaatgctgaactcttgatagcaatggagaaccagcatacaattgatctggctgattcagaaatggacaaactgtatgaacgagtgaaaagacagctgagagagaatgctgaagaggatggcactggttgctttgaaatattccacaagtgtgatgatgactgtatggccagtattagaaataacacctatgatcacagaaaatacagggaagaggcaatgcaaaatagaatacagattgacccagtcaagctaagcagtggctacaaagatgtgatactttggtttagcttcggggcatcatgtttcatacttctagccattgtaatgggccttgtcttcatatgtgtaaagaatg
>EPI1102445_A_Jiangxi_10674_2017
atgaacactcaaatcctggtattcgctctgattgcgatcattccaacaaatgcagataaaatctgcctcggacatcatgccgtgtcaaacgggaccaaagtaaacacattaactgaaagaggagtggaagtcgtcaatgcaactgaaacagtggaacgaacaaacatccctaggatctgctcaaaagggaaacggacagttgacctcggtcaatgtgggctcctggggacaatcactggaccacctcaatgtgaccaattcctagaattttcggccgatttaattattgagaggcgagaaggaagtgatgtctgttatcctgggaaattcgtgaatgaagaagctctaaggcaaattctcagagaatcaggcggaattgacaaggaaacaatggggttcacatacaatggaataagaactaatggagtaaccagtgcatgtaagagatcaggatcttcattctatgcagaaatgaaatggctcctgtcaaacacagataatgctgcattcccgcagatgactaagtcatataaaaatacaagaaaaagcccagctataatagtatgggggatccatcattccgtttcaactgcagagcaaaccaagctatatgggagtggaaacaaactggtgacagttgggagttctaattatcaacaatctttcgtaccgagtccaggagcgagaccacaagttaatggtctatccggaagaattgactttcattggctaatactaaatcccaatgatacagtcactttcagtttcaatggggctttcatagctccagaccgtgcaagcttcctgagaggaaaatctatgggaatccagagtggagtacaggttgatgccaattgtgaaggggactgctatcatagtggtgggacaataataagtaacttgccatttcagaacatagatagcagggcagttggaaaatgtccgagatatgttaagcaaaggagtctgctgctggcaacagggatgaagaatgttcctgagattccaaagggaGGGGGGGGGGGGagaggcctatttggtgctatagctggtttcattgaaaatggatgggaaggcctaattgatggttggtatggtttcagacaccagaacgcacagggagagggaactgctgcagattacaaaagcactcaatcggcaattgatcaaataacagggaaattaaaccggcttatagcaaaaaccaaccaacaatttgagttgatagacaatgaattcaatgaggtagagaagcaaatcggtaatgtgataaattggaccagagattctataacagaagtgtggtcatacaatgcagaactcttgatagcaatggagaaccagcatacaattgatctggctgattcagaaatggacaagctgtatgaacgagtgaaaagacagctaagagagaatgctgaagaggatggcactggttgctttgaaatatttcacaagtgtgatgatgactgtatggccagtatcagaaacaacacctatgatcacagaaaatacagggaagaggcaatgcaaaatagaatacagattgacccagtcaagctaagcagcggctacaaagatgtgatactttggtttagcttcggggcatcatgtttcatacttctagccattgtaatgggccttgtcttcatatgtgtgaagaatg
>EPI1102453_A_Jiangxi_10675_2017
atgaacactcaaatcctggtattcgctctgattgcgatcattccaacaaatgcagacaaaatttgcctcggacatcatgccgtgtcaaacggaaccaaagtaaacacattaactgaaagaggagtggaagtcgtcaatgcaactgaaacggtggaacgaacaaacatcccccggatctgctcaaaagggaaaaggacagttgatctcggtcaatgtggactcctggggacaatcactggaccacctcaatgtgaccaattcctagaattttcggccgatttaattattgagaggcgagaaggaagtgatgtctgttatcctgggaaattcgtgaatgaagaagctctgaggcaaattctcagagaatcaggcggaatcgacaaggaagcaatgggattcacatacaatggaataagaactaatggagtaaccagtgcatgcaagagatcaggatcttcattctatgcagaaatgaaatggctcctgtcaaacacagataatgctgcattcccacagatgactaagtcatataaaaatacaagaaaaagcccagctataatagtatgggggatccatcattccgtttcaactgcagagcaaaccaagctatatgggagtggaaacaaactggtgacagttgggagttctaattatcaacaatctttcgtaccgagtccaggagcgagaccacaagttaatggtctatctggaagaattgactttcattggctactgctaaatcccaatgatacagtcactttcagtttcaatggggctttcatagctccagaccgtgcaagcttcctgagaggaaaatctatgggaatccagagtggagtacaggttgatgccaattgtgaaggggattgctatcatagtggtgggacaataataagcaacttgccatttcagaacatagatagcaggacagttggaaaatgtccgagatatgttaaacaaaggagtctgctgctggcaacagggatgaagaatgttcctgagattccaaagggaGGGGGGGGGGGGagaggcctatttggtgctatagcgggtttcattgaaaatggatgggaaggactaattgatggttggtatggtttcagacaccagaatgcacagggagagggaactgctgcagattacaaaagcactcaatcggcaattgatcaaataacagggaaattaaaccggcttatagcaaaaaccaaccaacaatttgagttgatagacaatgaattcaatgaggtagagaaacaaatcggtaatgtgataaattggaccagagattctataacagaagtgtggtcatacaatgctgaactcttgatagcaatggagaaccagcatacaattgatctggctgattcagaaatggacaaactgtatgaacgggtgaaaagacagctgagagagaatgctgaagaggatggcactggttgctttgaaatattccacaagtgtgatgataactgtatggccagtattagaaataacacctatgatcacagaaaatacagggaagaggcaatgcaaaatagaatacagattgacccagtcaagctaagcagtggctacaaagatgtgatactttggtttagcttcggggcatcatgtttcatacttctagccattgtaatgggccttgtcttcatatgtgtaaagaatg
>EPI1102477_A_Jiangxi_10679_2017
atgaacactcaaatcctggtattcgctctgattgcgatcattccaacaaatgcagacaaaatttgcctcggacatcatgccgtgtcaaacggaaccaaagtaaacacattaactgaaagaggagtggaagtcgtcaatgcaactgaaacagtggaacgaacaaacatcccccggatctgctcaaaagggaaaaggacagttgatctcggtcaatgtggactcctggggacaatcactggaccacctcaatgtgaccaattcctagaattttcggccgatttaattattgagaggcgagaaggaagtgatgtctgttatcctgggaaattcgtgaatgaagaagctctgaggcaaattctcagagaatcaggcggaatcgacaaggaagcaatgggattcacatacaatggaataagaactaatggagtaaccagtgcatgcaagagatcaggatcttcattctatgcagaaatgaaatggctcctgtcaaacacagataatgctgcattcccgcagatgactaagtcatataaaaatacaagaaaaagcccagctataatagtatgggggatccatcattccgtttcaactgcagagcaaaccaagctatatgggagtggaaacaaactggtgacagttgggagttctaattatcaacaatctttcgaaccgagtccaggagcgagaccacaagttaatggtctatctggaagaattgactttcattggctaatgctaaatcccaatgatacagtcactttcagtttcaatggggctttcatagctccagaccgtgcaagcttcctgagaggaaaatctatgggaatccagagtggagtacaggttgatgccaattgtgaaggggactgctatcatagtggtgggacaataataagtaacttgccctttcagaacatagatagcaggacagttggaaaatgtccgagatatgttaaacaaaggagtctgctgctggcaacagggatgaagaatgttcctgagattccaaagggaGGGGGGGGGGGGagaggcctatttggtgctatagcgggtttcattgaaaatggatgggaaggactaattgatggttggtatggtttcagacaccagaatgcacagggagagggaactgctgcagattacaaaagcactcaatcggcaattgatcaaataacagggaaattaaaccggcttatagcaaaaaccaaccatcaatttgagttgatagacaatgaattcaatgaggtagagaaacaaatcggtaatgtgataaattggaccagagattctataacagaagtgtggtcatacaatgctgaactcttgatagcaatggagaaccagcatacaattgatctggctgattcagaaatggacaaactgtatgaacgagtgaaaagacagctgagagagaatgctgaagaggatggcactggttgctttgaaatattccacaagtgtgatgatgactgtatggccagtattagaaataacacctatgatcacagaaaatacagggaagaggcaatgcaaaatagaatacagattgacccagtcaagctaagcagtggctacaaagatgtgatactttggtttagcttcggggcatcatgtttcatacttctagccattgtaatgggccttgtcttcatatgtgtaaagaatg
>EPI1102485_A_Jiangxi_10680_2017
atgaacactcaaaccctggtattcgctctgattgcgatcattccaacaaatgcagataaaatctgcctcggacaccatgccgtgtcaaacgggaccaaagtaaacacattaactgaaagaggagtggaagtcgtcaatgcaactgaaacagtggaacgaacaaacatccctaggatctgctcaaaagggaaacggacagttgacctcggtcaatgtggactcctggggacaatcactggaccaccccaatgtgaccaattcctagaattttcggccgatttaattattgagaggagagaaggaagtgatgtctgttatcctggaaaattcgtgaatgaagaagctctgaggcaaattctcagagaatcaggcggaattgacaaggaaacaatggggttcacatacaatggaataagaaccaatggagtaaccagtgcatgtaagagatcaggatcttcattctatgcagaaatgaaatggctcctgtcaaacacagataatgctgcattcccgcagatgactaaatcatataaaaatacaagaaaaagcccagctataatagtatgggggatccatcattccgtttcaactgcagagcaaaccaagctatatgggagtggaaacaaactggtgacagttgggagctctaattatcaacaatctttcgtaccgagtccaggagcgagaccacaagttaatggtctatccgggagaattgactttcattggctaatactaaatcccaatgatacagtcactttcagtttcaatggggctttcatagctccagaccgtgcaagcttcctgagaggaaaatctatgggaatccagagtggagtacaggttgatgccaattgtgaaggggactgctatcatagtggtgggacaataataagtaacttgccatttcagaacatagacagcagggcagttggaaaatgtccgagatatgttaagcaaaggagtctgctgcttgcaacagggatgaagaatgttcctgagattccaaagggaGGGGGGGGGGGGagaggcctatttggtgctatagcaggtttcattgaaaatggatgggaaggcctaattgatggttggtatggtttcagacatcagaatgcacagggagagggaactgctgcagattacaaaagcactcaatcggcaattgatcaaataacagggaaattaaaccggcttatagcaaaaaccaaccaacaatttgagttgatagacaatgaattcaatgaggtagagaagcaaatcggtaatgtgataaattggaccagagattctataacagaagtgtggtcatacaatgctgaactcttgatagcaatggagaaccagcatacaattgatctggctgattcagaaatggacaaactgtatgaacgggtgaaaagacagctgagagagaatgctgaagaggatggcactggttgctttgaaatatttcacaagtgtgatgatgactgtatggccagtattagaaacaacacctatgatcacagaaaatacagggaagaggcaatgcaaaatagaatacagattgacccagtcaagctaagcagcggctacaaagatgtgatactttggtttagcttcggggcatcatgtttcatacttctagccattgtaatgggccttgtcttcatatgtgtgaagaatg
>EPI1102517_A_Liaoning_14356_2017
atgaacactcaaaccctggtattcgctctgattgcgatcattccaacaaatgcagataaaatctgcctcggacaccatgccgtgtcaaacgggaccaaagtaaacacattaactgaaagaggagtggaagtcgtcaatgcaactgaaacagtggaacgaacaaacatccctaggatctgctcaaaagggaaacggacagttgacctcggtcaatgtggactcctggggacaatcactggaccacctcaatgtgaccaattcctagaattttcggccgatttaattattgagaggcgagaaggaagtgatgtctgttatcctggaaagttcgtgaatgaagaagctctgaggcaaattctcagagaatcaggcggaattgacaaggaaacaatggggttcacatacaatggaataagaaccaatggagtaaccagtgcatgtaagagatcaggatcttcattctatgcagaaatgaaatggctcctgtcaaacacagataatgctgcattccctcagatgactaaatcatataaaaatacaagaaaaagcccagctctaatagtatgggggatccatcattccgtttcaactgcagagcaaaccaagctatatgggagtggaaacaaactggtgacagttgggagctctaattatcaacaatctttcgtaccgagtccaggagcgagaccacaagttaatggtctatccgggagaattgactttcattggctaatactaaatcccaatgatacagtcactttcagtttcaatggggctttcatagctccagaccgtgcaagcttcctgagaggaaaatctatgggaatccagagtggagtacaggttgatgccaattgtgaaggggactgctatcatagtggtgggacaataataagtaacttgccatttcagaacatagatagcagggcagttgggaaatgtccgagatatgttaagcaaaggagtctgctgcttgcaacagggatgaagaatgttcctgagattccaaagggaGGGGGGGGGGGGagaggcctatttggtgctatagcgggtttcattgaaaatggatgggaaggcctaattgatggttggtatggtttcagacatcagaatgcacagggagagggaactgctgcagattacaaaagcactcaatcggcaattgatcaaataacagggaaattaaaccggcttatagcaaaaaccaaccaacaatttgagttgatagacaatgaattcaatgaggtagagaagcaaatcggtaatgtgataaattggaccagagattctataacagaagtgtggtcatacaatgctgaactcttgatagcaatggagaaccagcatacaattgatctggctgattcagaaatggacaaactgtatgaacgggtgaaaagacagctgagagagaatgctgaagaggatggcactggttgctttgaaatatttcacaagtgtgatgatgactgtatggccagtattagaaacaacacctatgatcacagaaaatacagggaagaggcaatgcaaaatagaatacagattgacccagtcaagctaagcagcggctacaaagatgtgatactttggtttagcttcggggcatcatgtttcatacttctagccattgtaatgggccttgtcttcatatgtgtgaagaatg
>EPI1102549_A_SDYT_01_2016
atgaacactcaaatcctggtattcgctctgattgcgatcattccaacaaatgcagataaaatatgcctcggacatcatgccgtgtcaaacgggaccaaagtaaacacattaactgaaagaggagtggaagtcgtcaatgcaactgaaacagtggaacgaacaaacatccctaggatctgctcaaaagggaaacggacagttgacctcggtcaatgtggactcctggggacaatcactggaccacctcaatgtgaccaattcctagaattttcggccgatttaattattgagaggcgagaaggaagtgatgtctgttatcctgggaaattcgtgaatgaagaagctctgaggcaaattctcagagaatcaggcggaattgacaaggaaacaatggggttcacatacaatggaataagaattaatggagtaaccagtgcatgtaagagatcaggatcttcattctatgcagaaatgaaatggctcctgtcaaacacagataatgctgcattcccgcagatgactaagtcatataaaaatacaagaaaaagcccagctataatagtatgggggatccatcattccgtttcaactgcagagcaaaccaagctatatgggagtggaaacaaactggtgacagttgggagttctaattatcaacaatctttcgtaccgagtccaggagcgagaccacaagttaatggtctatccggaagaattgactttcattggctaatactaaatcccaatgatacagtcactttcagtttcaatggggctttcatagctccagaccgtgcaagcttcctgagggggaaatctataggaatccagagtggagtacaggttgatgccaattgtgaaggggactgctatcatagtggtgggacaataataagtaacttgccatttcagaacatagatagcagggcagttggaaaatgtccgagatatgttaagcaaaggagtctgctgctggcaacagggatgaagaatgttcctgagattccaaagggaGGGGGGGGGGGGagaggcctatttggtgctatagcgggtttcattgaaaatggatgggaaggcctaattgatggttggtatggtttcagacaccagaatgcacagggagagggaactgctgcagattacaaaagcactcaatcggcaattgatcaaataacagggaaattaaaccggcttatagcaaaaaccaaccaacaatttgagttgatagacaatgaattcaatgaggtagagaagcaaatcggtaatgtgataaattggaccagagattctataacagaagtttggtcatacaatgctgaactcttgatagcaatggagaaccagcatacaattgatctggctgattcagaaatggacaaactgtatgaacgagtgaaaagacagctgagagagaatgctgaagaggatggcactggttgctttgaaatatttcacaagtgtgatgatgactgtatggccagtattagaaacaacacctatgatcacagaaaatacagggaagaggcaatgcaaaatagaatacagattgacccagtcaagctaagcagcggctacaaagatgtgatactttggtttagcttcggggcatcatgtttcatacttctagccattgtaatgggccttgtcttcatatgtgtgaagaatg
>EPI1102565_A_Shaanxi_29410_2017
atgaacactcaaatcctggtattcgctctgattgcgatcattccaacaaatgcagataaaatctgcctcggacaccatgccgtgtcaaacgggaccaaagtaaacacattaactgaaagaggagtggaagtcgtcaatgcaactgaaacagtggaacgaacaaacatccctaggatctgctcaaaagggaaacggacagttgacctcggtcaatgtggactcctggggacaatcactggaccacctcaatgtgaccaattcctagaattttcggccgatttaattattgagaggcgagaaggaagtgatgtctgttatcctggaaaattcgtgaatgaagaagctctgaggcaaattctcagagaatcaggcggaattgacaaggaaacaatggggttcacatacaatggaataagaaccaatggagtaaccagtgcatgtaagagatcaggatcttcattctatgcagaaatgaaatggctcctgtcaaacacagataatgctgcattcccgcagatgaataaatcatataaaaatacaagaaaaagcccagctataatagtatgggggatccatcattccgtttcaactgcagagcaaaccaagctatatgggagtggaaacaaactggtgacagttgggagctctaattatcaacaatctttcgtaccgagtccaggagcgagaccacaagttaatggtctatccgggagaattgactttcattggctaatactaaatcccaatgatacagtcactttcagtttcaatggggctttcatagctccagaccgtgcaagcttcctgagaggaaaatctatgggaatccagagtggagtacaggttgatgctaattgtgaaggggactgctatcatagtggtgggacaataataagtaacttgccatttcagaacatagatagcagggcagttggaaaatgtccgagatatgttaagcaaaggagtctgctgcttgcaacagggatgaagaatgttcctgagattccaaaggggGGGGGGGGGGGGagaggcctatttggtgctatagcgggtttcattgaaaatggatgggaaggcctaattgatggttggtatggtttcagacaccagaatgcacagggagagggaactgctgcagattacaaaagcactcaatcggcaattgatcaaataacagggaaattaaaccagcttatagcaaaaaccaaccaacaatttgagttgatagacaatgaattcaatgaggtagagaagcaaatcggtaatgtgataaattggaccagagattctataacagaaatgtggtcatacaatgctgaactcttgatagcaatggagaaccagcatacaattgatctggctgattcagaaatggacaaactgtatgagcgggtgaaaagacagctgagagagaatgctgaagaggatggcactggttgctttgaaatatttcacaagtgtgatgatgactgtatggccagtattagaaacaacacctatgatcacagaaaatacagggaagaggcaatgcaaaatagaatacagattgacccagtcaagctaagcagcggctacaaagatgtgatactttggtttagcttcggggcatcatgtttcatacttctagccattgtaatgggccttgtcttcatatgtgtaaagaatg
>EPI1102613_A_Shandong_21077_2017
atgaacactcaaatcctggtattcgctctgattgcgatcattccaacaaatgcagataaaatctgcctcggacaccatgccgtgtcaaacgggaccaaagtaaacacattaactgaaagaggagtggaagtcgtcaatgcaactgaaacagtggaacgaacaaacatccctaggatctgctcaaaagggaaacggacagttgacctcggtcaatgtggactcctggggacaatcactggaccacctcaatgtgaccaattcctagaattttcggccgatttaattgttgagaggcgagaaggaagtgatgtctgttatcctggaaaattcgtgaatgaagaagctctgaggcaaattctcagagaatcaggcggaattgacaaggaaacaatggggttcacatacaatggaacaagaaccaatggagtaaccagtgcatgtaagagatcaggatcttcattctatgcagaaatgaaatggctcctgtcaaacacagataatgctgcattcccgcagatgactaaatcatataaaaatacaagaaaaagcccagctataatagtatgggggatccatcattccgtttcaactgcagagcaaaccaagctatatgggagtggaaacaaactggtgacagttgggagctctaattatcaacaatctttcgtaccgagtccaggagcgagaccacaagttaatggtctatccgggagaattgactttcattggctaatactaaatcccaatgatacagtcactttcagtttcaatggggctttcatagctccagaccgtgcaagcttcctgagaggaaaatctatgggaatccagagtggagtacaggttgatgccaattgtgaaggggactgctatcatagtggtgggacaataataagtaacttgccatttcagaacatagatagcagggcagttggaaaatgtccgagatatgttaagcaaaggagtctgctgcttgcaacagggatgaagaatgttcctgagattccaaagggaGGGGGGGGGGGGagaggcctatttggtgctatagcgggtttcattgaaaatggatgggaaggcctaattgatggttggtatggtttcagacaccagaatgcacagggagagggaactgctgcagattacaaaagcactcaatcggcaattgatcagataacagggaaattaaaccggcttatagcaaaaaccaaccaacaatttgagttgatagacaatgaattcaatgaggtagagaagcaaatcggtaatgtgataaattggaccagagattctataacagaaatgtggtcatacaatgctgaactcttgatagcaatggagaaccagcatacaattgatctggctgattcagaaatggacaaactgtatgaacgggtgaaaagacagctgagagagaatgctgaagaggatggcactggttgctttgaaatatttcacaagtgtgatgatgactgtatggccagtattagaaacaacacctatgatcacagaaaatacagggaagaggcaatgcaaaatagaatacagattgacccagtcaagctaagcagcggctacaaagatgtgatactttggtttagcttcggggcatcatgtttcatacttctagccattgtaatgggccttgtcttcatatgtgtgaagaatg
>EPI1102653_A_Shanxi_26569_2017
atgaacactcaaaccctggtattcgctctgattgcgatcattccaacaaatgcagataaaatctgcctcggacaccatgccgtgtcaaacgggaccaaagtaaacacattaactgaaagaggagtggaagtcgtcaatgcaactgaaacagtggaacgaacaaacatccctaggatctgctcaaaagggaaacggacagttgacctcggtcaatgtggactcctggggacaatcactggaccacctcaatgtgaccaattcctagaattttcggccgatttaattattgagaggcgagaaggaagtgatgtctgttatcctggaaagttcgtgaatgaagaagctctgaggcaaattctcagagaatcaggcggaattgacaaggaaacaatggggttcacatacaatggaataagaaccaatggggtaaccagtgcatgtaagagatcaggatcttcattctatgcagaaatgaaatggctcctgtcaaacacagataatgctgcattccctcagatgactaaatcatataaaaatacaagaaaaagcccagccataatagtatgggggatccatcattccgtttcaactgcagagcaaaccaagctatatgggagtggaaacaaactggtgacagttgggagctctaattatcaacaatctttcgtaccgagtccaggagcgagaccacaagttaatggtctatccgggagaattgactttcattggctaatactaaatcccaatgatacagtcactttcagtttcaatggggcattcatagctccagaccgtgcaagcttcctgagaggaaaatctatgggaatccagagtggagtacaggttgatgccaattgtgaaggggactgctatcatagtggtgggacaataataagtaacttgccatttcagaacatagatagcagggcagttggaaaatgtccgagatatgttaagcaaaggagtctgctgcttgcaacagggatgaagaatgttcctgagattccaaagggaGGGGGGGGGGGGagaggcctatttggtgctatagcgggtttcattgaaaatggatgggaaggcctaattgatggttggtatggtttcagacatcagaatgcacagggagagggaactgctgcagattacaaaagcactcaatcggcaattgatcaaataacagggaaattaaaccggcttatagcaaaaaccaaccaacaatttgagttgatagacaatgaattcaatgaggtagagaagcaaatcggtaatgtgataaattggaccagagattctataacagaagtgtggtcatacaatgctgaactcttgatagcaatggagaaccagcatacaattgatctggctgattcagaaatggacaaactgtatgaacgggtgaaaagacagctgagagagaatgctgaagaggatggcactggttgctttgaaatatttcacaagtgtgatgatgactgtatggccagtattagaaacaacacctatgatcacagaaaatacagggaagaggcaatgcaaaatagaatacagattgacccagtcaagctaagcagcggctacaaagatgtgatactttggtttagcttcggggcatcatgtttcatacttctagccattgtaatgggccttgtcttcatatgtgtgaagaatg
>EPI1102661_A_Shanxi_26570_2017
atgaacactcaaaccctggtattcgctctgattgcgatcattccaacaaatgcagataaaatctgcctcggacaccatgccgtgtcaaacgggaccaaagtaaacacattaactgaaagaggagtggaagtcgtcaatgcaactgaaacagtggaacgaacaaacatccctaggatctgctcaaaagggaaacggacagttgacctcggtcaatgtggactcctggggacaatcactggaccacctcaatgtgaccaattcctagaattttcggccgatttaattattgagaggcgagaaggaagtgatgtctgttatcctggaaagttcgtgaatgaagaagctctgaggcaaattctcagagaatcaggcggaattgacaaggaaacaatggggttcacatacaatggaataagaaccaatggggtaaccagtgcatgtaagagatcaggatcttcattctatgcagaaatgaaatggctcctgtcaaacacagataatgctgcattccctcagatgactaaatcatataaaaatacaagaaaaagcccagccataatagtatgggggatccatcattccgtttcaactgcagagcaaaccaagctatatgggagtggaaacaaactggtgacagttgggagctctaattatcaacaatctttcgtaccgagtccaggagcgagaccacaagttaatggtctatccgggagaattgactttcattggctaatactaaatcccaatgatacagtcactttcagtttcaatggggcattcatagctccagaccgtgcaagcttcctgagaggaaaatctatgggaatccagagtggagtacaggttgatgccaattgtgaaggggactgctatcatagtggtgggacaataataagtaacttgccatttcagaacatagatagcagggcagttggaaaatgtccgagatatgttaagcaaaggagtctgctgcttgcaacagggatgaagaatgttcctgagattccaaagggaGGGGGGGGGGGGagaggcctatttggtgctatagcgggtttcattgaaaatggatgggaaggcctaattgatggttggtatggtttcagacatcagaatgcacagggagagggaactgctgcagattacaaaagcactcaatcggcaattgatcaaataacagggaaattaaaccggcttatagcaaaaaccaaccaacaatttgagttgatagacaatgaattcaatgaggtagagaagcaaatcggcaatgtgataaattggaccagagattctataacagaagtgtggtcatacaatgctgaactcttgatagcaatggagaaccagcatacaattgatctggctgattcagaaatggacaaactgtatgaacgggtgaaaagacagctgagagagaatgctgaagaggatggcactggttgctttgaaatatttcacaagtgtgatgatgactgtatggccagtattagaaacaacacctatgatcacagaaaatacagggaagaggcaatgcaaaatagaatacagattgacccagtcaagctaagcagcggctacaaagatgtgatactttggtttagcttcggggcatcatgtttcatacttctagccattgtaatgggccttgtcttcatatgtgtgaagaatg
>EPI1102685_A_Sichuan_09679_2017
atgaacactcaaatcctggtattcgctctgattgcgatcattccaacaaatgcagataaaatctgcctcggacaccatgccgtgtcaaacgggaccaaagtaaacacattaactgaaagaggagtggaagtcgtcaatgcaactgaaacagtggaacgaacaaacatccctaggatctgctcaaaagggaaacggacagttgacctcggtcaatgtggactcctggggacaatcactggaccacctcaatgtgaccaattcctagaattttcggccgatttaattattgagaggcgagaaggaagtgatgtctgttatcctggaaaattcgtgaatgaagaagctctgaggcaaattctcagagaatcaggcggaattgacaaggaaacaatggggttcacatacaatggaataagaaccaatggagtaaccagtgcatgtaagagatcaggatcttcattctatgcagaaatgaaatggctcctgtcaaacacagataatgctgcattcccgcagatgactaaatcatataaaaatacaagaaaaagcccagctataatagtatgggggatccatcattccgtttcaactgcagagcaaaccaagctatatgggagtggaaacaaactggtgacagttgggagctctaattatcaacaatctttcgtaccgagtccaggagcgagaccacaagttaatggtctatcagggagaattgactttcattggctaatactaaatcccaatgatacagtcactttcagtttcaatggggctttcatagctccagaccgtgcaagcttcctgagaggaaaatctatgggaatccagagtggagtacaggttgatgccaattgtgaaggggactgctatcatagtggtgggacaataataagtaacttgccatttcagaacatagatagcagggcagttggaaaatgtccgagatatgttaagcaaaggagtctgctgcttgcaacagggatgaagaatgttcctgagattccaaagggaGGGGGGGGGGGGagaggcctatttggtgctatagcgggtttcattgaaaatggatgggaaggcctaattgatggttggtatggtttcagacaccagaatgcacagggagagggaactgctgcagattacaaaagcactcgatcggcaattgatcaaataacagggaaattaaaccggcttatagcaaaaaccaaccaacaatttgagttgatagacaatgaattcaatgaggtagagaagcaaatcggtaatgtgataaattggaccagagattctataacagaaatgtggtcatacaatgctgaactcttgatagcaatggagaaccagcatacaattgatctggctgattcagaaatggacaaactgtatgaacgggtgaaaagacagctgagagagaatgctgaagaggacggcactggttgctttgaaatatttcacaagtgtgatgatgactgtatggccagtattagaaacaacacctatgatcacagaaaatacagggaagaggcaatgcaaaatagaatacagattgacccagtcaagctaagcagcggctacaaagatgtgatactttggtttagcttcggggcatcatgtttcatacttctagccattgtaatgggccttgtcttcatatgtgtgaagaatg
>EPI1102701_A_Sichuan_11020_2017
atgaacactcaaatcctggtattcgctctgattgcgatcattccaacaaatgcagataaaatctgcctcggacaccatgccgtgtcaaacgggaccaaagtaaacacattaactgaaagaggagtggaagtcgtcaatgcaactgaaacagtggaacgaacaaacatccctaggatctgctcaaaagggaaacggacagttgacctcggtcaatgtggactcctggggacaatcactggaccacctcaatgtgaccaattcctagaattttcggccgatttaattattgagaggcaagaaggaagtgatgtctgttatcctggaaaattcgtgaatgaagaagctctgaggcaaattctcagagaatcaggcggaattgacaaggaaacaatggggttcacatacaatggaataagaaccaatggagtaaccagtgcatgtaagagatcaggatcttcattctatgcagaaatgaaatggctcctgtcaaacacagataatgctgcattcccgcagatgactaaatcatataaaaatacaagaaaaagcccagctataatagtatgggggatccatcattccgtttcaactgcagagcaaaccaagctatatgggagtggaaacaaactggtgacagttgggagctctaattatcaacaatctttcgtaccgagtccaggagcgagaccacaagttaatggtctatcagggagaattgactttcattggctaatactaaatcccaatgatacagtcactttcagtttcaatggggctttcatagctccagaccgtgcaagcttcctgagaggaaaatctatgggaatccagagtggagtacaggttgatgccaattgtgaaggggactgctatcatagtggtgggacaataataagtaacttgccatttcagaacatagatagcagggcagttggaaaatgtccgaggtatgttaagcaaaggagtctgctgcttgcaacagggatgaagaatgttcctgagattccaaagggaGGGGGGGGGGGGagaggcctatttggtgctatagcgggtttcattgaaaatggatgggaaggcctaattgatggttggtatggtttcagacaccagaatgcacagggagagggaactgctgcagattacaaaagcactcaatcggcaattgatcaaataacagggaaattaaaccggcttatagcaaaaaccaaccaacaatttgagttgatagacaatgaattcaatgaggtagagaagcaaatcggtaatgtgataaattggaccagagattctataacagaaatgtggtcatacaatgctgaactcttgatagcaatggagaaccagcatacaattgatctggctgattcagaaatggacaaactgtatgaacgggtgaaaagacagctgagagagaatgctgaagaggatggcactggttgctttgaaatatttcacaagtgtgatgatgactgtatggccagtattagaaacaacacctatgatcacagaaaatacagggaagaggcaatgcaaaatagaatacagattgacccagtcaagctaagcagcggctacaaagatgtgatactttggtttagcttcggggcatcatgtttcatacttctagccattgtaatggggcttgtcttcatatgtgtgaagaatg
>EPI1102709_A_Sichuan_11021_2017
atgaacactcaaatcctggtattcgctctgattgcgatcattccaacaaatgcagataaaatctgcctcggacaccatgccgtgtcaaacgggaccaaagtaaacacattaactgaaagaggagtggaagtcgtcaatgcaactgaaacagtggaacgaacaaacatccctaggatctgctcaaaagggaaacggacagttgacctcggtcaatgtggactcctggggacaatcactggaccacctcaatgtgaccaattcctagaattttcggccgatttaattattgagaggcgagaaggaagtgatgtctgttatcctggaaaattcgtgaatgaagaagctctgaggcaaattctcagagaatcaggcggaattgacaaggaaacaatggggttcacatacaatggaataagaaccaatggagtaaccagtgcatgtaagagatcaggatcttcattctatgcagaaatgaaatggctcctgtcaaacacagataatgctgcattcccgcagatgactaaatcatataaaaatacaagaaaaagcccagctataatagtatgggggatccatcattccgtttcaactgcagagcaaaccaagctatatgggagtggaaacaaactggtgacagttgggagctctaattatcaacaatctttcgtaccgagtccaggagcgagaccacaagttaatggtctattagggagaattgactttcattggctaatactaaatcccaatgatacagtcactttcagtttcaatggggctttcatagctccagaccgtgcaagcttcctgagaggaaaatctatgggaatccagagtggagtacaggttgatgccaattgtgaaggggactgctatcatagtggtgggacaataataagtaacttgccatttcagaacatagatagcagggcagttggaaaatgtccgagatatgttaagcaaaggagtctgctgcttgcaacagggatgaagaatgttcctgagattccaaagggaGGGGGGGGGGGGagaggcctatttggtgctatagcgggtttcattgaaaatggatgggaaggcctaattgatggttggtatggtttcagacaccagaatgcacagggagagggaactgctgcagattacaaaagcactcaatcggcaattgatcaaataacagggaaattaaaccggcttatagcaaaaaccaaccaacaatttgagttgatagacaatgaattcaatgaggtagagaagcaaatcggtaatgtgataaattggaccagagattctataacagaaatgtggtcatacaatgctgaactcttgatagcaatggagaaccagcatacaattgatctggctgattcagaaatggacaaactgtatgaacgggtgaaaagacagctgagagagaatgctgaagaggatggcactggttgctttgaaatatttcacaagtgtgatgatgactgtatggccagtattagaaacaacacctatgatcacagaaaatacagggaagaggcaatgcaaaatagaatacagattgacccagtcaagctaagcagcggctacaaagatgtgatactttggtttagcttcggggcatcatgtttcatacttctagccattgtaatgggccttgtcttcatatgtgtgaagaatg
>EPI1102717_A_Sichuan_11022_2017
atgaacactcaaatcctggtattcgctctgattgcgatcattccaacaaatgcagataaaatctgcctcggacaccatgccgtgtcaaacgggaccaaagtaaacacattaactgaaagaggagtggaagtcgtcaatgcaactgaaacagtggaacgaacaaacatccctaggatctgctcaaaagggaaacggacagttgacctcggtcaatgtggactcctggggacaatcactggaccacctcaatgtgaccaattcctagaattttcggccgatttaattattgagaggcgagaaggaagtgatgtctgttatcctggaaaattcgtgaatgaagaagctctgaggcaaattctcagagaatcaggcggaattgacaaggaaacaatggggttcacatacaatggaataagaaccaatggagtaaccagtgcatgtaagagatcaggatcttcattctatgcagaaatgaaatggctcctgtcaaacacagataatgctgcattcccgcagatgactaaatcatataaaaatacaagaaaaagcccagctataatagtatgggggatccatcattccgtttcaactgcagagcaaaccaagctatatgggagtggaaacaaattggtgacagttgggagctctaattatcaacaatctttcgtaccgagtccaggagcgagaccacaagttaatggtctatccgggagaattgactttcattggctaatgctaaatcccaatgatacagtcactttcagtttcaatggggctttcatagctccagaccgtgcaagcttcctgagaggaaaatctatgggaatccagagtggagtacaggttgatgccaattgtgaaggggactgctatcatagtggtgggacaataataagtaacttgccatttcagaacatagatagcagggcagttggaaaatgtccgagatatgttaagcaaaggagtctgctgcttgcaacagggatgaagaatgttcctgagattccaaagggaGGGGGGGGGGGGagaggcctatttggtgctatagcgggtttcattgaaaatggatgggaaggcctaattgatggttggtatggtttcagacaccagaatgcacagggagagggaactgctgcagattacaaaagcactcaatcggcaattgatcaaataacagggaaattaaaccggcttatagcaaaaaccaaccaacaatttgagttgatagacaatgaattcaatgaggtagagaagcaaatcggtaatgtgataaattggaccagagattctataacagaaatgtggtcatacaatgctgaactcttgatagcaatggagaaccagcatacaattgatctggctgattcagaaatggacaaactgtatgaacgggtgaaaagacagctgagagagaatgctgaagaggatggcactggttgctttgaaatatttcacaagtgtgatgatgactgtatggccagtattagaaacaacacctatgatcacagaaaatacagggaagaggcaatgcaaaatagaatacagattgacccagtcaagctaagcagcggctacaaagatgtgatactttggtttagcttcggggcatcatgtttcatacttctagccattgtaatgggccttgtcttcatatgtgtgaagaatg
>EPI1102733_A_Sichuan_24974_2017
atgaacactcaaatcctggtattcgctctgattgcgatcattccaacaaatgcagataaaatctgcctcggacaccatgccgtgtcaaacgggaccaaagtaaacacattaactgaaagaggagtggaagtcgtcaatgcaactgaaacagtggaacgaacaaacatccctaggatctgctcaaaagggaaacggacagttgacctcggtcaatgtggactcctggggacaatcactggaccacctcaatgtgaccaattcctagaattttcggccgatttaattattgagaggcgagaaggaagtgatgtctgttatcctggaaaattcgtgaatgaagaagctctgaggcaaattctcagagaatcaggcggaattgacaaggaaacaatggggttcacatacaatggaataagaaccaatggagtaaccagtgcatgtaagagatcaggatcttcattctatgcagaaatgaaatggctcctgtcaaacacagataatgctgcattcccgcagatgactaaatcatataaaaatacaagaaaaagcccagctataatagtatgggggatccatcattccgtttcaactgcagagcaaaccaagctatatgggagtggaaacaaactggtgacagttgggagctctaattatcaacaatctttcgtaccgagtccaggagcgagaccacaagttaatggtctatcagggagaattgactttcattggctaatactaaatcccaatgatacagtcactttcagtttcaatggggctttcatagctccagaccgtgcaagcttcctgagaggaaaatctatgggaatccagagtggagtacaggttgatgccaattgtgaaggggactgctatcatagtggtgggacaataataagtaacttgccatttcagaacatagatagcagggcagttggaaaatgtccgagatatgttaagcaaaggagtctgctgcttgcaacagggatgaagaatgttcctgagattccaaagggaGGGGGGGGGGGGagaggcctatttggtgctatagcgggtttcattgaaaatggatgggaaggcctaattgatggttggtatggtttcagacaccagaatgcacagggagagggaactgctgcagattacaaaagcactcaatcggcaattgatcaaataacagggaaattaaaccggcttatagcaaaaaccaaccaacaatttgagttgatagacaatgaattcaatgaggtagagaagcaaatcggtaatgtgataaattggaccagagattctataacagaaatgtggtcatacaatgctgaactcttgatagcaatggagaaccagcatacaattgatctggctgattcagaaatggacaaactgtatgaacgggtgaaaagacagctgagagagaatgctgaagaggatggcactggttgctttgaaatatttcacaagtgtgatgatgactgtatggccagtattagaaacaacacctatgatcacagaaaatacagggaggaggcaatgcaaaatagaatacagattgacccagtcaagctaagcagcggctacaaagatgtgatactttggtttagcttcggggcatcatgtttcatacttctagccattgtaatgggccttgtcttcatatgtgtgaagaatg
>EPI1102741_A_Sichuan_24976_2017
atgaacactcaaatcctggtattcgctctgattgcgatcattccaacaaatgcagataaaatctgcctaggacaccatgccgtgtcaaacgggaccaaagtaaacacattaactgaaagaggagtggaagtcgtcaatgcaactgaaacagtggaacgaacaaacatccctaggatctgctcaaaagggaaacggacagttgacctcggtcaatgtggactcctggggacaatcactggaccacctcaatgtgaccaattcctagaattttcggccgatttaattattgagaggcgagaaggaagtgatgtctgttatcctggaaaattcgtgaatgaagaagctctgaggcaaattctcagagaatcaggcggaattgacaaggaaacaatggggttcacatacaatggaataagaaccaatggagtaaccagtgcatgtaagagatcaggatcttcattctatgcagaaatgaaatggctcctgtcaaacacagataatgctgcattcccgcagatgactaaatcatataaaaatacaagaaaaagcccagctataatagtatgggggatccatcattccgtttcaactgcagagcaaaccaagctatatgggagtggaaacaaactggtgacagttgggagctctaattatcaacaatctttcgtaccgagtccaggagcgagaccacaagttaatggtctatcagggagaattgactttcattggctaatactaaatcccaatgatacagtcactttcagtttcaatggggctttcatagctccagaccgtgcaagcttcctgagaggaaaatctatgggaatccagagtggagtacaggttgatgccaattgtgaaggggactgctatcatagtggtgggacaataataagtaacttgccatttcagaacatagatagcagggcagttggaaaatgtccgagatatgttaagcaaaggagtctgctgcttgcaacagggatgaagaatgttcctgagattccaaagggaGGGGGGGGGGGGagaggcctatttggtgctatagcgggtttcattgaaaatggatgggaaggcctaattgatggttggtatggtttcagacaccagaatgcacagggagagggaactgctgcagattacaaaagcactcaatcggcaattgatcaaataacagggaaattaaaccggcttatagcaaaaaccaaccaacaatttgagttgatagacaatgaattcagtgaggtagagaagcaaatcggtaatgtgataaattggaccagagattctataacagaaatgtggtcatacaatgctgaactcttgatagcaatggagaaccagcatacaattgatctggctgattcagaaatggacaaactgtatgaacgggtgaaaagacagctgagagagaatgctgaagaggatggcactggttgctttgaaatatttcacaagtgtgatgatgactgtatggccagtattagaaacaacacctatgatcacagaaaatacagggaagaggcaatgcaaaatagaatacagattgacccagtcaagctaagcagcggttacaaagatgtgatactttggtttagcttcggggcatcatgtttcatacttctagccattgtaatgggccttgtcttcatatgtgtgaagaatg
>EPI1102781_A_Sichuan_24983_2017
atgaacactcaaatcctggtattcgctctgattgcgatcattccaacaaatgcagataaaatctgcctcggacaccatgccgtgtcaaacgggaccaaagtaaacacattaactgaaagaggagtggaagtcgtcaatgcaactgaaacagtggaacgaacaaacatccctaggatctgctcaaaagggaaacggacagttgacctcggtcaatgtggactcctggggacaatcactggaccacctcaatgtgaccaattcctagaattttcggccgatttaattattgagaggcgagaaggaagtgatgtctgttatcctggaaaattcgtgaatgaagaagctctgaggcaaattctcagagaatcaggcggaattgacaaggaaacaatggggttcacatacaatggaataagaaccaatggagtaaccagtgcatgtaagagatcaggatcttcattctatgcagaaatgaaatggctcctgtcaaacacagataatgctgcattcccgcagatgactaaatcatataaaaatacaagaaaaagcccagctataatagtatgggggatccatcattccgtttcaactgcagagcaaaccaagctatatgggagtggaaacaaactggtgacagttgggagctctaattatcaacaatctttcgtaccgagtccaggagcgagaccacaagttaatggtctatcagggagaattgactttcattggctaatactaaatcccaatgatacagtcactttcagtttcaatggggctttcatagctccagaccgtgcaagcttcctgagaggaaaatctatgggaatccagagtggagtacaggttgatgccaattgtgaaggggactgctatcatagtggtgggacaataataagtaacttgccatttcagaacatagatagcagggcagttggaaaatgtccgagatatgttaagcaaaggagtctgctgcttgcaacagggatgaagaatgttcctgagattccaaagggaGGGGGGGGGGGGagaggcctatttggtgctatagcgggtttcattgaaaatggatgggaaggcctaattgatggttggtatggtttcagacaccagaatgcacagggagagggaactgctgcagattacaaaagcactcaatcggcaattgatcaaataacagggaaattaaaccggcttatagcaaaaaccaaccaacaatttgagttgatagacaatgaattcagtgaggtagagaagcaaatcggtaatgtgataaattggaccagagattctataacagaaatgtggtcatacaatgctgaactcttgatagcaatggagaaccagcatacaattgatctggctgattcagaaatggacaaactgtatgaacgggtgaaaagacagctgagagagaatgctgaagaggatggcactggttgctttgaaatatttcacaagtgtgatgatgactgtatggccagtattagaaacaacacctatgatcacagaaaatacagggaagaggcaatgcaaaatagaatacagattgacccagtcaagctaagcagcggttacaaagatgtgatactttggtttagcttcggggcatcatgtttcatacttctagccattgtaatgggccttgtcttcatatgtgtgaagaatg
>EPI1102789_A_Sichuan_24984_2017
atgaacactcaaatcctggtattcgctctgattgcgatcattccaacaaatgcagataaaatctgcctcggacaccatgccgtgtcaaacgggaccaaagtaaacacattaactgaaagaggagtggaagtcgtcaatgcaactgaaacagtggaacgaacaaacatccctaggatctgctcaaaagggaaacggacagttgacctcggtcaatgtggactcctggggacaatcactggaccacctcaatgtgaccaattcctagaattttcggccgatttaattattgagaggcgagaaggaagtgatgtctgttatcctggaaaattcgtgaatgaagaagctctgaggcaaattctcagagaatcaggcggaattgacaaggaaacaatggggttcacatacaatggaacaagaaccaatggagtaaccagtgcatgtaagagatcaggatcttcattctatgcagaaatgaaatggctcctgtcaaacacagataatgctgcattcccgcagatgactaaatcatataaaaatacaagaaaaagcccagctataatagtatgggggatccatcattccgtttcaactgcagagcaaaccaagctatatgggagtggaaacaaactggtgacagttgggagctctaattatcaacaatctttcgtaccgagtccaggagcgagaccacaagttaatggtctatcagggagaattgactttcattggctaatactaaatcctaatgatacagtcactttcagtttcaatggggctttcatagctccagaccgtgcaagcttcctgagaggaaaatctatgggaatccagagtggagtacaggttgatgctaattgtgaaggggactgctatcatagtggtgggacaataataagtaacttgccatttcagaacatagatagcagggcagttggaaaatgtccgagatatgttaagcaaaggagtctgctgcttgcaacagggatgaagaatgttcctgagattccaaagggaGGGGGGGGGGGGagaggcctatttggtgctatagcgggtttcattgaaaatggatgggaaggcctaattgatggttggtatggtttcagacaccagaatgcacagggagagggaactgctgcagattacaaaagcactcaatcggcaattgatcaaataacagggaaattaaaccggcttatagcaaaaaccaaccaacaatttgagttgatagacaatgaattcagtgaggtagagaagcaaatcggtaatgtgataaattggaccagagattctataacagaaatgtggtcatacaatgctgaactcttgatagcaatggagaaccagcatacaattgatctggctgattcagaaatggacaaactgtatgaacgggtgaaaagacagctgagagagaatgctgaagaggatggcactggttgctttgaaatatttcacaagtgtgatgatgactgtatggccagtattagaaacaacacctatgatcacagaaaatacagggaagaggcaatgcaaaatagaatacagattgacccagtcaagctaagcagcggttacaaagatgtgatactttggtttagcttcggggcatcatgtttcatacttctagccattgtaatgggccttgtcttcatatgtgtgaagaatg
>EPI1102877_A_Sichuan_27873_2017
atgaacactcaaatcctggtattcgctctgattgcgatcattccaacaaatgcagataaaatctgcctcggacaccatgccgtgtcaaacgggaccaaagtaaacacattaactgaaagaggagtggaagtcgtcaatgcaactgaaacagtggaacgaacaaacatccctaggatctgctcaaaagggaaacggacagttgacctcggtcaatgtggactcctggggacaatcactggaccacctcaatgtgaccaattcctagaattttcggccgatttaattattgagaggcgagaaggaagtgatgtctgttatcctggaaaattcgtgaatgaagaagctctgaggcaaattctcagagaatcaggcggaattgacaaggaaacaatggggttcacatacaatggaataagaaccaatggagtaaccagtgcatgtaagagatcaggatcttcattctatgcagaaatgaaatggctcctgtcaaacacagataatgctgcattcccgcagatgactaaatcatataaaaatacaagaaaaagcccagctataatagtatgggggatccatcattccgtttcaactgcagagcaaaccaagctatatgggagtggaaacaaactggtgacagttgggagctctaattatcaacaatctttcgtaccgagtccaggagcgagaccacaagttaatggtctatccgggagaattgacttccattggctaatactaaatcccaatgatacagtcactttcagtttcaatggggctttcatagctccagaccgtgcaagcttcctgagaggaaaatctatgggaatccagagtggagtacaggttgatgccaattgtgaaggggactgctatcatagtggtgggacaataataagtaacttgccatttcagaacatagatagcagggcagttggaaaatgtccgagatatgttaagcaaaggagtctgctgcttgcaacagggatgaagaatgttcctgagattccaaagggaGGGGGGGGGGGGagaggcctatttggtgctatagcgggtttcattgaaaatggatgggaaggcctaattgatggttggtatggtttcagacaccagaatgcacagggagagggaactgctgcagattacaaaagcactcaatcggcaattgatcaaataacagggaaattaaaccggcttatagcaaaaaccaaccaacaatttgagttgatagacaatgaattcaatgaggtagagaagcaaatcggtaatgtgataaattggaccagagattctataacagaaatgtggtcatacaatgctgaactcttgatagcaatggagaaccagcatacaattgatctggctgattcagaaatggacaaactgtatgaacgggtgaaaagacagctgagagagaatgctgaagaggatggcactggttgctttgaaatatttcacaagtgtgatgatgactgtatggccagtattagaaacaacacctatgatcacagaaaatacagggaagaggcaatgcaaaatagaatacagattgacccagtcaagctaagcagcggctacaaagatgtgatactttggtttagcttcggggcatcatgtttcatacttctagccattgtaatgggccttgtcttcatatgtgtgaagaatg
>EPI1102901_A_Sichuan_29765_2017
atgaacactcaaatcctggcattcgctctgattgcgatcattccaacaaatgcagataaaatctgcctcggacatcatgccgtgtcaaacgggaccaaagtaaacacattaactgaaagaggagtggaagtcgtcaatgcaactgaaacagtggaacgaacaaacatccctaggatctgctcaaaagggaaacggacagttgacctcggtcaatgtgggctcctggggacaatcactggaccacctcaatgtgaccaattcctagaattttcggccgatttaattattgagaggcgagaaggaagtgatgtctgttatcctgggaaattcgtgaatgaagaagctctgagacaaattctcagagagtcaggcggaatagacaaggaaacaatggggttcacatacaatggaataagaactaatggagtaaccagtgcatgtaagagatcaggatcttcattctatgcagagatgaaatggctcctgtcaaacacagataatgctgcattcccgcaaatgactaagtcatataaaaatacaagaaaaagcccagctataatagtatgggggatccatcattccgtttcaactgcagagcaaaccaagctatatgggagtggaaacaaactggtgacagttgggagttctaattatcaacaatctttcgtaccgagtccaggagcgagaccacaagttaatggtctatccggaagaattgactttcattggctaatactaaatcccaatgatacagtcactttcagtttcaatggggctttcatagctccagaccgtgcaagcttcctgagaggaaaatctatgggaatccagagtggagtacaggttgatgccaattgtgaagggaactgctatcatagtggtgggacaataataagtaacttgccatttcagaacatagatagcagggctgttggaaaatgtccgagatatgttaagcaaaggagtctgctgctggcgacagggatgaagaatgttcctgagattccaaagggaGGGGGGGGGGGGagaggcctatttggtgctatagctggtttcattgaaaatggatgggaaggcctaattgatggttggtatggtttcagacaccagaacgcacagggagagggaactgctgcagattacaaaagcactcaatcggcaattgatcaaataacagggaaattaaaccggcttatagcaaaaaccaaccaacaatttgagttgatagacaatgaattcaatgaggtagagaagcaaatcggtaatgtgataaattggaccagagattctataacagaagtgtggtcatacaatgcagaactcttgatagcaatggagaaccagcatacaattgatctggctgattcagaaatgaacaaactgtatgaacgagtgaaaagacagctgagagagaatgctgaagaggatggcactggttgctttgaaatatttcacaagtgtgatgatgactgtatggccagtatcagaaacaacacctatgatcacagaaaatacagggaagaggcaatgcaaaatagaatacagattgacccagtcaagctaagcagcggctacaaagatgtgatactttggtttagcttcggggcatcatgtttcatacttctagccattgtaatgggccttgtcttcatatgtgtgaagaatg
>EPI1102917_A_Tianjin_22164_2017
atgaacactcaaaccctggtattcgctctgattgcgatcattccaacaaatgcagataaaatctgcctcggacaccatgccgtgtcaaacgggaccaaagtaaacacattaactgaaagaggggtggaagtcgtcaatgcaactgaaacagtggaacgaacaaacatccctaggatctgctcaaaagggaaacggacagttgacctcggtcaatgtggactcctggggacaatcactggaccacctcaatgtgaccaattcctagaattttcggccgatttaattattgagaggcgagaaggaagtgatgtctgttatcctggaaagttcgtgaatgaagaagctctgaggcaaattctcagagaatcaggcggaattgacaaggaaacaatggggttcacatacaatggaataagaaccaatggagtaaccagtgcatgtaagagatcaggatcttcattctatgcagaaatgaaatggctcctgtcaaacacagataatgctgcattccctcagatgactaaatcatataaaaatacaagaaaaagcccagctataatagtatgggggatccatcattccgtttcaactgcagagcaaaccaagctatatgggagtggaaacaaactggtgacagttgggagctctaattatcaacaatctttcgtaccgagtccaggagcgagaccacaagttaatggtctatccgggagaattgactttcattggctaatactaaatcccaatgatacagtcactttcagtttcaatggggctttcatagctccagaccgtgcaagcttcctgagaggaaaatctatgggaatccagagtggagtacaggttgatgccaattgtgaaggggactgctatcatagtggtgggacaataataagtaacttgccatttcagaacatcgatagcagggcagttggaaaatgtccgagatatgttaagcaaaggagtctgctgcttgcaacagggatgaagaatgttcctgagattccaaagggaGGGGGGGGGGGGagaggcctatttggtgctatagcgggtttcattgaaaatggatgggaaggcctaattgatggttggtatggtttcagacatcagaatgcacagggagagggaactgctgcagattacaaaagtactcaatcggcaattgatcaaataacagggaaactaaaccggcttatagcaaaaaccaaccaacaatttgagttgatagacaatgaattcaatgaggtagagaagcaaatcggtaatgtgataaattggaccagagattctataacagaagtgtggtcatacaatgctgaactcttgatagcaatggagaaccagcatacaattgatctggctgattcagaaatggacaaactgtatgaacgggtgaaaagacaactgagagagaatgctgaagaggatggcactggttgctttgaaatatttcacaagtgtgatgatgactgtatggccagtattagaaacaacacctatgatcacagaaaatacagggaagaggcaatgcaaaatagaatacagattgacccagtcaagctaagcagcggctacaaagatgtgatactttggtttagcttcggggcatcatgtttcatacttctagccattgtaatgggccttgtcttcatatgtgtgaagaatg
>EPI1102925_A_Tianjin_31940_2017
atgaacactcaaatcctggtattcgctctgattgcgatcattccaacaaatgcagataaaatctgcctcggacaccatgccgtgtcaaacgggaccaaagtaaacacattaactgaaagaggagtggaagtcgtcaatgcaactgaaacagtggaacgaacaaacatccctaggatctgctcaaaagggaaacggacagttgacctcggtcaatgtggactcctggggacaatcactggaccacctcaatgtgaccaattcctagaattttcggccgatttaattattgagaggcgagaaggaagtgatgtctgttatcctggaaaattcgtgaatgaagaagctctgaggcaaattctcagagaatcaggcggaattgacaaggaaacaatggggttcacatacaatggaataagaaccaatggagtaaccagtgcatgtaagagatcaggatcttcattctatgcagaaatgaaatggctcctgtcaaacacagataatgctgcattcccgcagatgactaaatcatataaaaatacaagaaaaagcccagctataatagtatgggggatccatcattccgtttcaactgcagagcaaaccaagctatatgggagtggaaacaaactggtgacagttgggagctctaattatcaacaatctttcgtaccgagtccaggagcgagaccacaagttaatggtctatccgggagaattgactttcattggctaatactaaatcccaatgatacagtcactttcagtttcaatggggctttcatagctccagaccgtgcaagcttcctgagaggaaaatctatgggaatccagagtggagtacaggttgatgccaattgtgaaggggactgctatcatagtggtgggacaataataagtaacttgccatttcagaacatagatagcagggcagttggaaaatgtccgagatatgttaagcaaaggagtctgctgcttgcaacagggatgaagaatgttcctgagattccaaagggaGGGGGGGGGGGGagaggcctatttggtgctatagcgggtttcattgaaaatggatgggaaggcctaattgatggttggtatggtttcagacaccagaatgcacagggagagggaactgctgcagattacaaaagcactcaatcggcaattgatcaaataacagggaaattaaaccggcttatagcaaaaaccaaccaacaatttgagttgatagacaatgaattcaatgaggtagagaagcaaatcggtaatgtgataaattggaccagagattctataacagaaatgtggtcatacaatgctgaactcttgatagcaatggagaaccagcatacaattgatctggctgattcagaaatggacaaactgtatgaacgggtgaaaagacagctgagagagaatgctgaagaggatggcactggttgctttgaaatatttcacaagtgtgatgatgactgtatggccagtattagaaacaacacctatgatcacagaaaatacagggaagaggcaatgcaaaatagaatacagattgacccagtcaagctaagcagcggctacaaagatgtgatactttggtttagcttcggggcatcatgtttcatacttctagccattgtaatgggccttgtcttcatatgtgtgaagaatg
>EPI1102941_A_Yunnan_09678_2017
atgaacactcaaatcctggtattcgctctgattgcgatcattccaacaaatgcagacaaaatttgcctcggacatcatgccgtgtcaaacggaaccaaagtaaacacattaactgaaagaggagtggaagtcgtcaatgcaactgaaacggtggaacgaacaaacatcccccggatctgctcaaaagggaaaaggacagttgatctcggtcaatgtggactcctggggacaatcactggaccacctcaatgtgaccaattcctagaattttcggccgatttaattattgagaggcgagaaggaagtgatgtctgttatcctgggaaattcgtgaatgaagaagctctgaggcaaattctcagagaatcaggcggaatcgacaaggaagcaatgggattcacatacaatggaataagaactaatggagtaaccagtgcatgcaagagatcaggatcttcattctatgcagaaatgaaatggctcctgtcaaacacagataatgctgcattcccgcagatgactaagtcatataaaaatacaagaaaaagcccagctataatagtatgggggatccatcattccgtttcaactgcagagcaaaccaagctatatgggagtggaaacaaactggtgacagttgggagttctaattatcaacaatctttcgtaccgagtccaggagcgagaccacaagttaatggtctatctggaagaattgactttcattggctactgctaaatcccaatgatacagtcactttcagtttcaatggggctttcatagctccagaccgtgcaagcttcctgagaggaaaatctatgggaatccagagtggagtacaggttgatgccaattgtgaaggggattgctatcatagtggtgggacaataataagtaacttgccatttcagaacatagatagcaggacagttggaaaatgtccgagatatgttaaacaaaggagtctgctgctggcaacagggatgaagaatgttcctgagattccaaagggaGGGGGGGGGGGGagaggcctatttggtgctatagcgggtttcattgaaaatggatgggaaggactaattgatggttggtatggtttcagacaccagaatgcacagggagagggaactgctgcagattacaaaagcactcaatcggcaattgatcaaataacagggaaattaaaccggcttatagcaaaaaccaaccaacaatttgagttgatagacaatgaattcaatgaggtagagaaacaaatcggtaatgtgataaattggaccagagattctataacagaagtgtggtcatacaatgctgaactcttgatagcaatggagaaccagcatacaattgatctggctgattcagaaatggacaaactgtatgaacgggtgaaaagacagctgagagagaatgctgaagaggatggcactggttgctttgaaatattccacaagtgtgatgataactgtatggccagtattagaaataacacctatgatcacagaaaatacagggaagaggcaatgcaaaatagaatacagattgacccagtcaagctaagcagtggctacaaagatgtgatactttggtttagcttcggggcatcatgtttcatacttctagccattgtaatgggccttgtcttcatatgtgtaaagaatg
>EPI1102957_A_Yunnan_32293_2017
atgaacactcaaatcctggcactcgccctgattgtgatcactccaacaaatgcagacaaaatctgcctcggacatcatgccgtgtcaaacgggaccaaagtaaacacattaactgaaagaggagtggaagtcgtcaatgcaactgagacagtggaacgaacaaacatccctaggatctgctcaaaagggaaacggacagttgacctcggtcaatgtggactcctggggacaatcactggaccacctcaatgtgaccaattcctagaattttcggccgatttaattattgagaggcgagaaggaagtgatgtctgttatcctgggaaattcgtgaatgaagaagctctgaggcaaattctcagagaatcaggcggaattgacaaggaaacaatggggttcacatacaatggaataagaactaatggagtaaccagtgcatgtaagagatcaggatcttcattctatgcagaaatgaaatggctcctgtcaaacacagataatgctgcattcccgcagatgactaagtcatataaaaatacaagaaaaagcccagctataataatatgggggatccatcattccgtttcaactgcagagcaaaccaagctatatgggagtggaaacaaactggtgacagttgggagttctaattatcaacaatctttcgtaccgagtccaggagcaagaccacaagttaatggtctatccggaagaattgactttcattggctaatgctaaaccccaatgatacagtcactttcagtttcaatggggcgttcatagctccagatcgtgcaagcttcctgagaggaaaatctatgggaatccagagtggagtacaggttgatgccaattgtgaaggggactgctatcatagtggtgggacaataataagtaacttgccatttcagaacatagatagcagggcagttggaaaatgtccgagatatgttaagcaaaggagtctgctgctggcaacagggatgaagaatgttcctgagattccaaagggaGGGGGGGGGGGGagaggcctatttggtgctatagcgggtttcattgaaaatggatgggaaggcctaatcgatggttggtatggtttcagacaccagaatgcacagggagagggaactgctgcagattacaaaagcactcaatcggcaattgatcaaataacggggaaattaaaccggcttatagcaaaaaccaaccaacaatttgagttgatagacaatgaattcaatgaggtagagaagcaaatcggtaatgtgataaattggaccagagattctataacagaagtgtggtcatacaatgctgaactcttggtagcaatggagaaccagcatacaattgatctggctgattcagaaatggacaaactgtatgaacgggtaaaaagacagctgagagagaatgctgaagaggatggcactggttgctttgaaatatttcacaagtgtgatgatgactgtatggccagtattagaaacaacacctatgatcacagaaaatacagggaagaggcaatgcaaaatagaatacagattgacccagtcaagctaagcagcggctacaaagatgtgatactttggtttagcttcggggcatcatgtttcatacttctagccattgtaatgggccttgtcttcatatgtgtgaagaatg
>EPI1102997_A_zhejiang_23_2017
atgaacactcaaatcctggtattcgctctgattgcgatcattccaacaaatgcagacaaaatttgcctcggacatcatgccgtgtcaaacggaaccaaagtaaacacattaactgaaagaggagtggaagtcgtcaatgcaactgaaacggtggaacgaacaaacatcccccggatctgctcaaaagggaaaaggacagttgatctcggtcaatgtggactcctggggacaatcactggaccacctcaatgtgaccaattcctagaattttcggccgatttaattattgagaggcgagaaggaagtgatgtctgttatcctgggaaattcgtgaatgaagaagctctgaggcaaattctcagagaatcaggcggaatcgacaaggaagcaatgggattcacatacaatggaataagaactaatggagtaaccagtgcatgcaagagatcaggatcttcattctatgcagaaatgaaatggctcctgtcaaacacagataatgctgcattcccgcagatgactaagtcatataaaaatacaagaaaaagcccagctataatagtatgggggatccatcattccgtttcaaatgcagagcaaaccaagctatatgggagtggaaacaaactggtgacagttgggagttctaattatcaacaatctttcgtaccgagtccaggagcgagaccacaagttaatggtctatctggaagaattgactttcattggctactgctaaatcccaatgatacagtcactttcagtttcaatggggctttcatagctccagaccgtgcaagcttcctgagaggaaaatctatgggaatccagagtggagtacaggttgatgccaattgtgaaggggattgctatcatagtggtgggacaataataagtaacttgccatttcagaacatagatagcaggacagttggaaaatgtccgagatatgttaaacaaaggagtctgctgctggcaacagggatgaagaatgttcctgagattccaaagggaGGGGGGGGGGGGagaggcctatttggtgctatagcgggtttcattgaaaatggatgggaaggactaattgatggttggtatggtttcagacaccagaatgcacagggagagggaactgctgcagattacaaaagcactcaatcggcaattgatcaaataacagggaaattaaaccggcttatagcaaaaaccaaccaacaatttgagttgatagacaatgaattcaatgaggtagagaaacaaatcggtaatgtgataaattggaccagagattctataacagaagtgtggtcatacaatgctgaactcttgatagcaatggagaaccagcatacaattgatctggctgattcagaaatggacaaactgtatgaacgggtgaaaagacagctgagagagaatgctgaagaggatggcactggttgctttgaaatattccacaagtgtgatgataactgtatggccagtattagaaataacacctatgatcacagaaaatacagggaagaggcaatgcaaaatagaatacagattgacccagtcaagctaagcagtggctacaaagatgtgatactttggtttagcttcggggcatcatgtttcatacttctagccattgtaatgggccttgtcttcatatgtgtaaagaatg
>EPI1103005_A_zhejiang_24_2017
atgaacactcaaatcctggtattcgctctgattgcgatcattccaacaaatgcagataaaatctgcctcggacaccatgccgtgtcaaacgggaccaaagtaaacacattaactgaaagaggagtggaagtagtcaatgcaactgaaacagtggaacgaacaaacatccctaggatctgctcaaaagggaaacggacagttgacctcggtcaatgtggactcctggggacaatcactggaccacctcaatgtgaccaattcctagaattttcggccgatttaattattgagaggcgagaaggaagtgatgtctgttatcctggaaaattcgtgaatgaagaagctctgaggcaaattctcagagaatcaggcggaattgacaaggaaacaatggggttcacatacaatggaataagaaccaatggagtaaccagtgcatgtaagagatcaggatcttcattctatgcagaaatgaaatggctcctgtcaaacacagataatgctgcattcccgcagatgactaaatcatataaaaatacaagaaaaagcccagctataatagtatgggggatccatcattccgtttcaactgcagagcaaaccaagctatatgggagtggaaacaaactggtgacagttgggagctctaattatcaacaatctttcgtaccgagtccaggagcgagaccacaagttaatggtctatccgggagaattgactttcattggctaatactaaatcccaatgatacagtcactttcagtttcaatggggctttcatagctccagaccgtgcaagcttcctgagaggaaaatctatgggaatccagagtggagtacaggttgatgccaattgtgaaggggactgctatcatagtggtgggacaataataagtaacttgccatttcagaacatagatagcagggcagttggaaaatgtccgagatatgttaagcaaaggagtctgctgcttgcaacagggatgaagaatgttcctgagattccaaagggaGGGGGGGGGGGGagaggcctatttggtgctatagcgggtttcattgaaaatggatgggaaggcctaattgatggttggtatggtttcagacaccagaatgcacagggagagggaactgctgcagattacaaaagcactcaatcggcaattgatcaaataacagggaaattaaaccggcttatagcaaaaaccaaccaacaatttgagttgatagacaatgaattcaatgaggtagagaagcaaatcggtaatgtgataaattggaccagagattctataacagaaatgtggtcatacaatgctgaactcttgatagcaatggagaaccagcatacaattgatctggctgattcagaaatggacaaactgtatgaacgggtgaaaagacagctgagagagaatgctgaagaggatggcactggttgctttgaaatatttcacaagtgtgatgatgactgtatggccagtattagaaacaacacctatgatcacagaaaatacagggaagaggcaatgcaaaatcgaatacagattgacccagtcaagctaagcagcggctacaaagatgtgatactttggtttagcttcggggcatcatgtttcatacttctagccattgtaatgggccttgtcttcatatgtgtgaagaatg
>EPI1103021_A_Zhejiang_26_2017
atgaacactcaaatcctggtattcgctctgattgcgatcattccaacaaatgcagacaaaatttgcctcggacatcatgccgtgtcaaacggaaccaaagtaaacacattaactgaaagaggagtggaagtcgtcaatgcaactgaaacggtggaacgaacaaacatcccccggatctgctcaaaagggaaaaggacagttgatctcggtcaatgtggactcctggggacaatcactggaccacctcaatgtgaccaattcctagaattttcggccgatttaattattgagaggcgagaaggaagtgatgtctgttatcctgggaaattcgtgaatgaagaagctctgaggcaaattctcagagaatcaggcggaatcgacaaggaagcaatgggattcacatacaatggaataagaactaatggagtaaccagtgcatgcaagagatcaggatcttcattctatgcagaaatgaaatggctcctgtcaaacacagataatgctgcattcccgcagatgactaagtcatataaaaatacaagaaaaagcccagctataatagtatgggggatccatcattccgtttcaactgcagagcaaaccaagctatatgggagtggaaacaaactggtgacagttgggagttctaattatcaacaatctttcgtaccgagtccaggagcgagaccacaagttaatggtctatctggaagaattgactttcattggctactgctaaatcccaatgatacagtcactttcagtttcaatggggctttcatagctccagaccgtgcaagcttcctgagaggaaaatctatgggaatccagagtggagtacaggttgatgccaattgtgaaggggattgctatcatagtggtgggacaataataagtaacttgccatttcagaacatagatagcaggacagttggaaaatgtccgagatatgttaaacaaaggagtctgctgctggcaacagggatgaagaatgttcctgagattccaaagggaGGGGGGGGGGGGagaggcctatttggtgctatagcgggtttcattgaaaatggatgggaaggactaattgatggttggtatggtttcagacaccagaatgcacagggagagggaactgctgcagattacaaaagcactcaatcggcaattgatcaaataacagggaaattaaaccggcttatagcaaaaaccaaccaacaatttgagttgatagacaatgaattcaatgaggtagagaaacaaatcggtaatgtgataaattggaccagagattctataacagaagtgtggtcatacaatgctgaactcttgatagcaatggagaaccagcatacaattgatctggctgattcagaaatggacaaactgtatgaacgggtgaaaagacagctgagagagaatgctgaagaggatggcactggttgctttgaaatattccataagtgtgatgataactgtatggccagtattagaaataacacctatgatcacagaaaatacagggaagaggcaatgcaaaatagaatacagattgacccagtcaagctaagcagtggctacaaagatgtgatactttggtttagcttcggggcatcatgtttcatacttctagccattgtaatgggccttgtcttcatatgtgtaaagaatg
>EPI1103037_A_zhejiang_28_2017
atgaacactcaaatcctggtattcgctctgattgcgatcattccaacaaatgcagataaaatctgcctcggacaccatgccgtgtcaaacgggaccaaagtaaacacattaactgaaagaggagtggaagtcgtcaatgcaactgaaacagtggaacgaacaaacatccctaggatctgctcaaaagggaaacggacagttgacctcggtcaatgtggactcctggggacaatcactggaccacctcaatgtgaccaattcctagaattttcggccgatttaattattgagaggcgagaaggaagtgatgtctgttatcctggaaaattcgtgaatgaagaagctctgaggcaaattctcagagaatcaggcggaattgacaaggaaacaatggggttcacatacaatggaataagaaccaatggagtaaccagtgcatgtaagagatcaggatcttcattctatgcagaaatgaaatggctcctgtcaaacacagataatgctgcattcccgcagatgactaaatcatataaaaatacaagaaaaagcccagctataatagtatgggggatccatcattccgtttcaactgcagagcaaaccaagctatatgggagtggaaacaaactggtgacagttgggagctctaattatcaacaatctttcgtaccgagtccaggagcgagaccacaagttaatggtctatccgggagaattgactttcattggctaatactaaatcccaatgatacagtcactttcagtttcaatggggctttcatagctccagaccgtgcaagcttcctgagaggaaaatctatgggaatccagagtggagtacaggttgatgccaattgtgaaggggactgctatcatagtggtgggacaataataagtaacttgccatttcagaacatagatagcagggcagttggaaaatgtccgagatatgttaagcaaaggagtctgatgcttgcaacagggatgaagaatgttcctgagattccaaagggaGGGGGGGGGGGGagaggcctatttggtgctatagcgggtttcattgaaaatggatgggaaggcctaattgatggttggtatggtttcagacaccagaatgcacagggagagggaactgctgcagattacaaaagcactcaatcggcaattgatcaaataacagggaaattaaaccggcttatagcaaaaaccaaccaacaatttgagttgatagacaatgaattcaatgaggtagagaagcaaatcggtaatgtgataaattggaccagagattctataacagaaatgtggtcatacaatgctgaactcttgatagcaatggagaaccagcatacaattgatctggctgattcagaaatggacaaactgtatgaacgggtgaaaagacagctgagagagaatgctgaagaggatggcactggttgctttgaaatatttcacaagtgtgatgatgactgtatggccagtattagaaacaacacctatgatcacagaaaatacagggaagaggcaatgcaaaatcgaatacagattgacccagtcaagctaagcagcggctacaaagatgtgatactttggtttagcttcggggcatcatgtttcatacttctagccattgtaatgggccttgtcttcatatgtgtgaagaatg
>EPI1103069_A_Zhejiang_33_2017
atgaacactcaaatcctggtattcgctctgattgcgatcattccaacaaatgcagacaaaatttgcctcggacatcatgccgtgtcaaacggaaccaaagtaaacacattaactgaaagaggagtggaagtcgtcaatgcaactgaaacggtggaacgaacaaacatcccccggatctgctcaaaagggaaaaggacagttgatctcggtcaatgtggactcctggggacaatcactggaccacctcaatgtgaccaattcctagaattttcggccgatttaattattgagaggcgagaaggaagtgatgtctgttatcctgggaaattcgtgaatgaagaagctctgaggcaaattctcagagaatcaggcggaatcgacaaggaagcaatgggattcacatacaatggaataagaactaatggagtaaccagtgcatgcaagagatcaggatcttcattctatgcagaaatgaaatggctcctgtcaaacacagataatgctgcattcccgcagatgactaagtcatataaaaatacaagaaaaagcccagctataatagtatgggggatccatcattccgtttcaactgcagagcaaaccaagctatatgggagtggaaacaaactggtgacagttgggagttctaattatcaacaatctttcgtaccgagtccaggagcaagaccacaagttaatggtctatctggaagaattgactttcattggctactgctaaatcccaatgatacagtcactttcagtttcaatggggctttcatagctccagaccgtgcaagcttcctgagaggaaaatctatgggaatccagagtggagtacaggttgatgccaattgtgaaggggattgctatcatagtggtgggacaataataagtaacttgccctttcagaacatagatagcaggacagttggaaaatgtccgagatatgttaagcaaaggagtctgctgctggcaacagggatgaagaatgttcctgagattccaaagggaGGGGGGGGGGGGagaggcctatttggtgctatagcgggtttcattgaaaatggatgggaaggactaattgatggttggtatggtttcagacaccagaatgcacagggagagggaactgctgcagattacaaaagcactcaatcggcaattgatcaaataacagggaaattaaaccggcttatagcaaaaaccaaccaacaatttgagttgatagacaatgaattcaatgaggtagagaaacaaatcggtaatgtgataaattggaccagagattctataacagaagtgtggtcatacaatgctgaactcttgatagcaatggagaaccagcatacaattgatctggctgattcagaaatggacaaactgtatgaacgggtgaaaagacagctgagagagaatgctgaagaggatggcactggttgctttgaaatattccacaagtgtgatgataactgtatggccagtattagaaataacacctatgatcacagaaaatatagggaagaggcaatgcaaaatagaatacagattgacccagtcaagctaagcagtggctacaaagatgtgatactttggtttagcttcggggcatcatgtttcatacttctagccattgtaatgggccttgtcttcatatgtgtaaagaatg
>EPI1103085_A_Zhejiang_35_2017
atgaacactcaaatcctggtattcgctctgattgcgatcattccaacaaatgcagataaaatttgcctcggacatcatgccgtgtcaaacggaaccaaagtaaacacattaactgaaagaggagtggaagtcgtcaatgcaactgaaacggtggaacgaacaaacatcccccggatctgctcaaaagggaaaaggacagttgatctcggtcaatgtggactcctagggacaatcactggaccacctcaatgtgaccaattcctagaattttcggccgatttaattattgagaggcgagaaggaagtgatgtctgttatcctgggaaattcgtgaatgaagaagctctgaggcaaattctcagagaatcaggcggaatcgacaaggaagcaatgggattcacatacaatggaataagaactaatggagtaaccagtgcatgcaagagatcaggatcttcattctatgcagaaatgaaatggctcctgtcaaacacagataatgctgcattcccgcagatgactaagtcatataaaaatacaagaaaaagcccagctataatagtatgggggatccatcattccgtttcaaatgcagagcaaaccaagctatatgggagtggaaacaaactggtgacagttgggagttctaattatcaacaatctttcgtaccgagtccaggagcgagaccacaagttaatggtctatctggaagaattgactttcattggctactgctaaatcccaatgatacagtcactttcagtttcaatggggctttcatagctccagaccgtgcaagcttcctgagaggaaaatctatgggaatccagagtggagtacaggttgatgccaattgtgaaggggattgctatcatagtggtgggacaataataagtaacttgccatttcagaacatagatagcaggacagttggaaaatgtccgagatatgttaaacaaaggagtctgctgctggcaacagggatgaagaatgttcctgagattccaaagggaGGGGGGGGGGGGagaggcctatttggtgctatagcgggtttcattgaaaatggatgggaaggactaattgatggttggtatggtttcagacaccagaatgcacagggagagggaactgctgcagattacaaaagcactcaatcggcaattgatcaaataacagggaaattaaaccggcttatagcaaaaaccaaccaacaatttgagttgatagacaatgaattcaatgaggtagagaaacaaatcggtaatgtgataaattggaccagagattctataacagaagtgtggtcatacaatgctgaactcttgatagcaatggagaaccagcatacaattgatctggctgattcagaaatggacaaactgtatgaacgggtgaaaagacagctgagagagaatgctgaagaggatggcactggttgctttgaaatattccacaagtgtgatgataactgtatggccagtattagaaataacacctatgatcacagaaaatacagggaagaggcaatgcaaaatagaatacagattgacccagtcaagctaagcagtggctacaaagatgtgatactttggtttagcttcggggcatcatgtttcatacttctagccattgtaatgggccttgtcttcatatgtgtaaagaatg
>EPI1103093_A_Zhejiang_36_2017
atgaacactcaaatcctggtattcgctctgattgcgatcattccaacaaatgcagacaaaatttgcctcggacatcatgccgtgtcaaacggaaccaaagtaaacacattaactgaaagaggagtggaagtcgtcaatgcaactgaaacggtggaacgaacaaacatcccccggatctgctcaaaagggaaaaggacagttgatctcggtcaatgtggactcctggggacaatcactggaccacctcaatgtgaccaattcctagaattttcggccgatttaattattgagaggcgagaaggaagtgatgtctgttatcctgggaaattcgtgaatgaagaagctctgaggcaaattctcagagaatcaggcggaatcgacaaggaagcaatgggattcacatacaatggaataagaactaatggagtaaccagtgcatgcaagagatcaggatcttcattctatgcagaaatgaaatggctcctgtcaaacacagataatgctgcattcccgcagatgactaagtcatataaaaatacaagaaaaagcccagctataatagtatgggggatccatcattccgtttcaactgcagagcaaaccaagctatatgggagtggaaacaaactggtgacagttgggagttctaattatcaacaatctttcgtaccgagtccaggagcgagaccacaagttaatggtctatttggaagaattgactttcattggctactgctaaatcccaatgatacagtcactttcagtttcaatggggctttcatagctccagaccgtgcaagcttcctgagaggaaaatctatgggaatccagagtggagtacaggttgatgccaattgtgaaggggattgctatcatagtggtgggacaataataagtaacttgccatttcagaacatagatagcaggacagttggaaaatgtccgagatatgttaaacaaaggagtctgctgctggcaacagggatgaagaatgttcctgagattccaaagggaGGGGGGGGGGGGagaggcctatttggtgctatagcgggtttcattgaaaatggatgggaaggactaattgatggttggtatggtttcagacaccagaatgcacagggagagggaactgctgcagattacaaaagcactcaatcggcaattgatcaaataacagggaaattaaaccggcttatagcaaaaaccaaccaacaatttgagttgatagacaatgaattcaatgaggtagagaaacaaatcggtaatgtgataaattggaccagagattctataacagaagtgtggtcatacaatgctgaactcttgatagcaatggagaaccagcatacaattgatctggctgattcagaaatggacaaactgtatgaacgggtgaaaagacagctgagagagaatgctgaagaggatggcactggttgctttgaaatattccacaagtgtgatgataactgtatggccagtattagaaataacacctatgatcacagaaaatacagggaagaggcaatgcaaaatagaatacagattgacccagtcaagctaagcagtggctacaaagatgtgatactttggtttagcttcggggcatcatgtttcatacttctagccattgtaatgggccttgtcttcatatgtgtaaagaatg
>EPI1103239_A_Jiangsu_08190_2017
atgaacactcaaaccctggtattcgctctgattgcgatcattccaacaaatgcagataaaatctgcctcggacaccatgccgtgtcaaacgggaccaaagtaaacacattaactgaaagaggagtggaagtcgtcaatgcaactgaaacagtggaacgaacaaacatccctaggatctgctcaaaagggaaacggacagttgacctcggtcaatgtggactcctggggacaatcactggaccacctcaatgtgaccaattcctagaattttcggccgatttaattattgagaggcgagaaggaagtgatgtctgttatcctggaaagttcgtgaatgaagaagctctgaggcaaattctcagagaatcaggcggaattgacaaggaaacaatggggttcacatacaatggaataagaaccaatggagtaaccagtgcatgtaagagatcaggatcttcattctatgcagaaatgaaatggctcctgtcaaacacagataatgctgcattccctcagatgactaaatcatataaaaatacaagaaaaagcccagctataatagtatgggggatccatcattccgtttcaactgcagagcaaaccaagctatatgggagtggaaacaaactggtgacagttgggagctctaattatcaacaatctttcgtaccgagtccaggagcgagaccacaagttaatggtctatccgggagaattgactttcattggctaatactaaatcccaatgatacagtcactttcagtttcaatggggctttcatagctccagaccgtgcaagcttcctgagaggaaaatctatgggaatccagagtggagtacaggttgatgccaattgtgaaggggactgctatcatagtggtgggacaataataagtaacttgccatttcagaacatagatagcagggcagttggaaaatgtccgagatatgttaagcaaaggagtctgctgcttgcaacagggatgaagaatgttcctgagattccaaagggaGGGGGGGGGGGGagaggcctatttggtgctatagcgggtttcattgaaaatggatgggaaggcctaattgatggttggtatggtttcagacatcagaatgcacagggagagggaactgctgcagattacaaaagcactcaatcggcaattgatcaaataacagggaaattaaaccggcttatagcaaaaaccaaccaacaatttgagttgatagacaatgaattcaatgaggtagagaagcaaatcggtaatgtgataaattggaccagagattctataacagaagtgtggtcatacaatgctgaactcttgatagcaatggagaaccagcatacaattgatctggctgattcagaaatggacaaactgtatgaacgggtgaaaagacagctgagagagaatgctgaagaggatggcactggttgctttgaaatatttcacaagtgtgatgatgactgtatggccagtattagaaacaacacctatgatcacagaaaatacagggaagaggcaatgcaaaatagaatacagattgacccagtcaagctaagcagcggctacaaagatgtgatactttggtttagcttcggggcatcatgtttcatacttctagccattgtaatgggccttgtcttcatatgtgtgaagaatg
>EPI1103250_A_Jiangsu_08191_2017
atgaacactcaaaccctggtattcgctctgattgcgatcattccaacaaatgcagataaaatctgcctcggacaccatgccgtgtcaaacgggaccaaagtaaacacattaactgaaagaggagtggaagtcgtcaatgcaactgaaacagtggaacgaacaaacatccctaggatctgctcaaaagggaaacggacagttgacctcggtcaatgtggactcctggggacaatcactggaccacctcaatgtgaccaattcctagaattttcggccgatttaattattgagaggagagaaggaagtgatgtctgttatcctggaaaattcgtgaatgaagaagctctgaggcaaattctcagagaatcaggcggaattgacaaggaaacaatggggttcacatacaatggaataagaaccaatggagtaaccagtgcatgtaagagatcaggatcttcattctatgcagaaatgaaatggctcctgtcaaacacagataatgctgcattcccgcagatgactaaatcatataaaaatacaagaaaaagcccagctataatagtatgggggatccatcattccgtttcaactgcagagcaaaccaagctatatgggagtggaaacaaactggtgacagttgggagctctaattatcaacaatctttcgtaccgagtccaggagcgagaccacaagttaatggtctatccgggagaattgactttcattggctaatactaaatcccaatgatacagtcactttcagtttcaatggggctttcatagctccagaccgtgcaagcttcctgagaggaaaatctatgggaatccagagtggagtacaggttgatgccaattgtgaaggggactgctatcatagtggtgggacaataataagtaacttgccatttcagaacatagacagcagggcagttggaaaatgtccgagatatgttaagcaaaggagtctgctgcttgcaacagggatgaagaatgttcctgagattccaaagggaGGGGGGGGGGGGagaggcctatttggtgctatagcaggtttcattgaaaatggatgggaaggcctaattgatggttggtatggtttcagacatcagaatgcacagggagagggaactgctgcagattacaaaagcactcaatcggcaattgatcaaataacagggaaattaaaccggcttatagcaaaaaccaaccaacaatttgagttgatagacaatgaattcaatgaggtagagaagcaaatcggtaatgtgataaattggaccagagattctataacagaagtgtggtcatacaatgctgaactcttgatagcaatggagaaccagcatacaattgatctggctgattcagaaatggacaaactgtatgaacgggtgaaaagacagctgagagagaatgctgaagaggatggcactggttgctttgaaatatttcacaagtgtgatgatgactgtatggccagtattagaaacaacacctatgatcacagaaaatacagggaagaggcaatgcaaaatagaatacagattgacccagtcaagctaagcagcggctacaaagatgtgatactttggtttagcttcggggcatcatgtttcatacttctagccattgtaatgggccttgtcttcatatgtgtgaagaatg
>EPI1103304_A_Jiangsu_08197_2017
atgaacactcaaatcctggtattcgctctgattgcgatcattccaacaaatgcagataaaatctgcctcggacaccatgccgtgtcaaacgggaccaaagtaaacacattaactgaaagaggagtggaagtcgtcaatgcaactgaaacagtggaacgaacaaacatccctaggatctgctcaaaagggaaacggacagttgacctcggtcaatgtggactcctggggacaatcactggaccacctcaatgtgaccaattcctagaattttcggccgatttaattatcgagaggcgagaaggaagtgatgtctgttatcctggaaaattcgtgaatgaagaagctctgaggcaaattctcagagaatcaggcggaattgacaaggaaacaatggggttcacatacaatggaataagaaccaatggagtaaccagtgcatgtaagagatcaggatcttcattctatgcagaaatgaaatggctcctgtcaaacacagataatgctgcattcccgcagatgactaaatcatataaaaatacaagaaaaagcccagctataatagtatgggggatccatcattccgtttcaactgcagagcaaaccaagctatatgggagtggaaacaaactggtgacagttgggagctctaattatcaacaatctttcgtaccgagtccaggagcgagaccacaagttaatggtctatccgggagaattaactttcattggctaatactaaatcccaatgatacagtcactttcagtttcaatggggctttcatagctccagaccgtgcaagcttcctgagaggaaaatctatgggaatccagagtggagtacaggttgatgccaattgtgaaggggactgctatcatagtggtgggacaataataagtaacttgccatttcagaacatagatagcagggcagttggaaaatgtccgagatatgttaagcaaaggagtctgctgcttgcaacagggatgaagaatgttcctgagattccaaagggaGGGGGGGGGGGGagaggcctatttggtgctatagcgggtttcattgaaaatggatgggaaggcctaattgatggttggtatggtttcagacaccagaatgcacagggagagggaactgctgcagattacaaaagcactcaatcggcaattgatcaaataacagggaaattaaaccggcttatagcaaaaaccaaccaacaatttgagttgatagacaatgaattcaatgaggtagagaagcaaatcggtaatgtgataaattggaccagagattctataacagaaatgtggtcatacaatgctgaactcttgatagcaatggagaaccagcatacaattgatctggctgattcagaaatggacaaactgtatgaacgggtgaaaagacagctgagagagaatgctgaagaggatggcactggttgctttgaaatatttcacaagtgtgatgatgactgtatggccagtattagaaacaacacctatgatcacagaaaatacagggaagaggcaatgcaaaatagaatacagattgacccagtcaagctaagcagcggctacaaagatgtgatactttggtttagcttcggggcatcatgtttcatacttctagccattgtaatgggccttgtcttcatatgtgtgaagaatg
>EPI1103323_A_Jiangsu_08201_2017
atgaacactcaaatcctggtattcgctctgattgcgatcattccaacaaatgcagataaaatctgcctcggacaccatgccgtgtcaaacgggaccaaagtaaacacattaactgaaagaggagtggaagtcgtcaatgcaactgaaacagtggaacgaacaaacatccctaggatctgctcaaaagggaaacggacagttgacctcggtcaatgtggactcctggggacaatcactggaccacctcaatgtgaccaattcctagaattttcggccgatttaattattgagaggcgagaaggaagtgatgtctgttatcctggaaaattcgtgaatgaagaagctctgaggcaaattctcagagaatcaggcggaattgacaaggaaacaatggggttcacatacaatggaataagaaccaatggagtaaccagtgcatgtaagagatcaggatcttcattctatgcagaaatgaaatggctcctgtcaaacacagataatgctgcattcccgcagatgactaaatcatataaaaatacaagaaaaagcccagctataatagtatgggggatccatcattccgtttcaactgcagagcaaaccaagctatatgggagtggaaacaaactggtgacagttgggagctctaattatcaacaatctttcgtaccgagtccaggagcgagaccacaagttaatggtctatccgggagaattgactttcattggctaatactaaatcccaatgatacagtcactttcagtttcaatggggctttcatagctccagaccgtgcaagcttcctgagaggaaaatctatgggaatccagagtggagtacaggttgatgccaattgtgaaggggactgctatcatagtggtgggacaataataagtaacttgccatttcagaacatagatagcagggcagttggaaaatgtccgagatatgttaagcaaaggagtctgctgcttgcaacagggatgaagaatgttcctgagattccaaagggaGGGGGGGGGGGGagaggcctatttggtgctatagcgggtttcattgaaaatggatgggaaggcctaattgatggttggtatggtttcagacaccagaatgcacagggagagggaactgctgcagattacaaaagcactcaatcggcaattgatcaaataacagggaaattaaaccggcttatagcaaaaaccaaccaacaatttgagttgatagacaatgaattcaatgaggtagagaagcaaatcggtaatgtgataaattggaccagagattctataacagaaatgtggtcatacaatgctgaactcttgatagcaatggagaaccagcatacaattgatctggctgattcagaaatggacaaactgtatgaacgggtgaaaagacagctgagagagaatgctgaagaggatggcactggttgctttgaaatatttcacaagtgtgatgatgactgtatggccagtattagaaacaacacctatgatcacagaaaatacagggaagaggcaatgcaaaatagaatacagattgacccagtcaagctaagcagcggctacaaagatgtgatactttggtttagcttcggggcatcatgtttcatacttctagccattgtaatgggccttgtcttcatatgtgtgaagaatg
>EPI1103347_A_Jiangsu_08204_2016
atgaacactcaaatcctggtattcgctctgattgcgatcattccaacaaatgcagataaaatctgcctcggacaccatgccgtgtcaaacggaaccaaagtaaacacattaactgaaagaggagtggaagtcgtcaatgcaactgaaacagtggaacgaacaaacatccctaggatctgctcaaaagggaagcggacagttgacctcggtcaatgtggactcctggggacaatcactggaccacctcaatgtgaccaattcctagaattttcggccgatttaattattgagaggcgagaaggaagtgatgtctgttatcctggaaaattcgtgaatgaagaagctctgaggcaaattctcagagaatcaggcggaattgacaaggaaacaatggggttcacatacaatggaataagaaccaatggagtaaccagtgcatgtaagagatcaggatcttcattctatgcagaaatgaaatggctcctgtcaaacacagataatgctgcattcccgcagatgactaaatcatataaaaatacaagaaaaagcccagctataatagtatgggggatccatcattccgtttcaactgcagagcaaaccaagctatatgggagtggaaacaaactggtgacagttgggagctctaattatcaacaatctttcgtaccgagtccaggagcgagaccacaagttaatggtctatccgggagaattgactttcattggctaatactaaatcccaatgatacagtcactttcagtttcaatggggctttcatagctccagaccgtgcaagcttcctgagaggaaaatctatgggaatccagagtggagtacaggttgatgccaattgtgaaggggactgctatcatagtggtgggacaataataagtaacttgccatttcagaacatagatagcagggcagttggaaaatgtccgagatatgttaagcaaaggagtctgctgcttgcaacagggatgaagaatgttcctgagattccaaagggaGGGGGGGGGGGGagaggcctatttggtgctatagcgggtttcattgaaaatggatgggaaggcctaattgatggttggtatggtttcagacaccagaatgcacagggagagggaactgctgcagattacaaaagcactcaatcggcaattgatcaaataacagggaaattaaaccggcttatagcaaaaaccaaccaacaatttgagttgatagacaatgaattcaatgaagtagagaagcaaatcggtaatgtgataaattggaccagagattctataacagaagtgtggtcatacaatgctgaactcttgatagcaatggagaaccagcatacaattgatctggctgattcagaaatggacaaactgtatgaacgggtgaaaagacagctgagagagaatgctgaagaggatggcactggttgctttgaaatatttcacaagtgtgatgatgactgtatggccagtattagaaacaacacctatgatcacagaaaatacagggaagaggcaatgcaaaatagaatacagattgacccagtcaagctaagcagcggctacaaagatgtgatactttggtttagcttcggggcatcatgtttcatacttctagccattgtaatgggccttgtcttcatatgtgtgaagaatg
>EPI1103364_A_Jiangsu_08207_2016
atgaacactcaaatcctggtattcgctctgattgcgatcattccaacaaatgcagacaaaatctgcctcggacatcatgccgtgtcaaacgggaccaaagtaaacacattaactgaaagaggagtggaagttgtcaatgcaactgaaacagtggaacgaacaaacatccctaggatctgctcaaaagggaaacggacagttgacctcggtcaatgtggactcctggggacaatcactggaccacctcaatgtgaccaattcctagaattttcggccgatttaattattgagaggcgagaaggaagtgatgtctgttatcctggaaaattcgtgaatgaagaagctctgaggcaaattctcagagaatcaggcggaattgacaaggaaacaatggggttcacatacaatggaataagaaccaatggagtaaccagtgcatgtaagagatcaggatcttcattctatgcagaaatgaaatggctcctgtcaaacacagataatgctgcattcccgcagatgactaaatcatataaaaatacaagaaaaagcccagctataatagtatgggggatccatcattccgtttcaactgcagagcaaaccaagctatatgggagtggaaacaaactggtgacagttgggagctctaattatcaacaatctttcgtaccgagtccaggagcgagaccacaagttaatggtctatccggaagaattgactttcattggctaatactgaatcccaatgatacagtcactttcagtttcaatggggctttcatagctccagaccgtgcaagcttcctgagaggaaaatctatgggaatccagagtggagtacaggttgatgccaattgtgaaggggactgctatcatagtggtgggacaataataagtaacttgccatttcagaacatagatagcagggcaattggaaaatgtccgagatatgttaagcaaaggagtctgctgctggcaacagggatgaagaatgttcctgagattccaaagggaGGGGGGGGGGGGagaggcctatttggtgctatagcgggtttcattgaaaatggatgggaaggcctaattgatggttggtatggtttcagacaccagaatgcacagggagagggaactgctgcagattacaaaagcactcaatcggcaattgatcaaataacagggaaattaaaccggcttatagcaaaaaccaaccaacaatttgagttgatagacaatgaattcaatgaggtagagaagcaaatcggtaatgtgataaattggaccagagattctataacagaagtgtggtcatacaatgctgaactcttgatagcaatggagaaccagcatacaattgatctggctgattcagaaatggacaaactgtatgaacgagtgaaaagacagctgagagagaatgctgaagaggatggcactggttgctttgaaatatttcacaagtgtgatgatgactgtatggccagtattagaaacaacacctatgatcacaaaaaatacagggaagaggcaatgcaaaatagaatacagattgacccagtcaagctaagcagcggctacaaagatgtgatactttggtttagcttcggggcatcatgtttcatacttctagccattgtaatgggccttgtcttcatatgtgtgaagaatg
>EPI1103374_A_Jiangsu_11582_2017
atgaacactcaaatcctggtattcgctctgattgcgatcattccaacaaatgcagataaaatctgcctcggacaccatgccgtgtcaaacgggaccaaagtaaacacattaactgaaagaggagtggaagtcgtcaatgcaactgaaacagtggaacgaacaaacatccctaggatctgctcaaaagggaaacggacagttgacctcggtcaatgtggactcctggggacaatcactggaccacctcaatgtgaccaattcctagaattttcggccgatttaattattgagaggcgagaaggaagtgatgtctgttatcctggaaaattcgtgaatgaagaagctctgaggcaaattctcagagaatcaggcggaattgacaaggaaacaatggggttcacatacaatggaataagaaccaatggagtaaccagtgcatgtaagagatcaggatcttcattctatgcagaaatgaaatggctcctgtcaaacacagataatgctgcattcccgcagatgactaaatcatataaaaatacaagaaaaagcccagctataatagtatgggggatccatcattccgtttcaactgcagagcaaaccaagctatatgggagtggaaacaaactggtgacagttgggagctctaattatcaacaatctttcgtaccgagtccaggagcgagaccacaagttaatggcctatccgggagaattgactttcattggctaatactaaatcccaatgatacagtcactttcagtttcaatggggctttcatagctccagaccgtgcaagcttcctgagaggaaaatctatgggaatccagagtggagtacaggttgatgccaattgtgaaggggactgctatcatagtggtgggacaataataagtaacttgccatttcagaacatagatagcagggcagttggaaaatgtccgagatatgttaagcaaaggagtctgctgcttgcaacagggatgaagaatgttcctgagattccaaagggaGGGGGGGGGGGGagaggcctatttggtgctatagcgggtttcattgaaaatggatgggaaggcctaattgatggttggtatggtttcagacaccagaatgcacagggagagggaactgctgcagattacaaaagcactcaatcggcaattgatcaaataacagggaaattaaaccggcttatagcaaaaaccaaccaacaatttgagttgatagacaatgaattcaatgaggtagagaagcaaatcggtaatgtgataaattggaccagagattctataacagaagtgtggtcatacaatgctgaactcttgatagcaatggagaaccagcatacaattgatctagctgattcagaaatggacaaactgtatgaacgggtgaaaagacagctgagagagaatgctgaagaggatggcactggttgctttgaaatatttcacaagtgtgatgatgactgtatggccagtattagaaacaacacctatgatcacagaaaatacagggaagaggcaatgcaaaatagaatacagattgacccagtcaagctaagcagcggctacaaagatgtgatactttggtttagcttcggggcatcatgtttcatacttctagccattgtaatgggccttgtcttcatatgtgtgaagaatg
>EPI1103815_A_Jiangsu_06464_2017
atgaacactcaaatcctggtattcgctctgattgcgatcattccaacaaatgcagacaaaatctgcctcggacatcatgccgtgtcaaacgggaccaaagtaaacacattaactgaaagaggagtggaagtcgtcaatgcaactgaaacagtggaacgaacaaacatccctaggatctgctcaaaaggaaaacggacagttgacctcggtcaatgtggactcctggggacaatcactggaccacctcaatgtgaccaattcctagaattttcggccgatttaattattgagaggcgagaaggaagtgatgtctgttatcctgggaaattcgtgaatgaagaagctctgaggcaaattctcagagaatcaggcggaattgacaaggagacaatggggttcacatacaatggaataagaactaatggagtaaccagtgcatgtaagaggtcaggatcttcattctatgcagaaatgaaatggctcctgtcaaacacagataatgctgcattcccgcagatgactaagtcatataaaaatacaagaaaaagcccagctataatagtatgggggatccatcattccgtttcaactgcagagcaaaccaagctatatgggagtggaaacaaactggtgacagttgggagttctaattatcaacaatctttcgtaccgagcccaggagcgagaccacaagttaatggtctatccggaagaattgactttcattggctaatactaaatcccaatgatacagtcactttcagtttcaatggggctttcatagctccagaccgtgcaagcttcctgagaggaaaatctatgggaatccagagtggagtacaggttgatgccaattgtgaaggggactgctatcatagtggtgggacaataataagtaacttgccatttcagaacatagatagcagggcagttggaaaatgtccgagatatgttaagcaaaggagtctgctgctggcaacagggatgaagaatgttcctgagattccaaagggaGGGGGGGGGGGGagaggcctatttggtgctatagcgggtttcattgaaaatggatgggaaggcctaattgatggttggtatggtttcagacaccagaatgcgcagggagagggaactgctgcagattacaaaagcactcaatcggcaattgatcaaataacagggaaattaaaccggcttatagcaaaaaccaaccaacaatttgagttgatagacaatgaattcaatgaggtagagaagcaaattggtaatgtgataaattggaccagagattctataacagaagtgtggtcatacaatgctgaactcttgatagcaatggagaaccagcatacaattgatctggctgattcagaaatggacaaactgtatgaacgggtgaaaagacagctgagagagaatgctgaagaggatggcactggttgctttgaaatatttcacaagtgtgatgatgactgtatggccagtattagaaacaacacctatgatcacagaaaatacagggaagaggcaatgcaaaatagaatacagattgacccagtcaagctaagcagcggctacaaagatgtgatactttggtttagcttcggggcatcatgtttcatacttctagccattgtaatgggccttgtcttcatatgtgtgaagaatg
>EPI1103823_A_Jiangsu_08167_2016
atgaacactcaaatcctggtattcgctctgattgcgatcattccaacaaatgcagataaaatctgcctcggacatcatgccgtgtcaaacggaaccaaagtaaacacattaactgaaagaggagtggaggtcgtcaatgcgactgaaacagtggaacgaacaaacatccctaggatctgctcaaaagggaaacggacagttgacctcggtcaatgtggactcctggggacaatcactggaccacctcaatgtgaccaattcctagaattttcggccgatttaattattgagaggcgagaaggaagtgatgtctgttatcctgggaaattcgtgaatgaagaagctctgaggcaaattctcagagaatcaggcggaattgacaaggaaacaatggggttcacatacaatggaataagaactaatggagtaaccagtgcatgtaagagatcaggatcttcattctatgcagaaatgaaatggctcctgtcaaacacagataatgctgcattcccgcaaatgactaagtcatataaaaatacaagaaaaagcccagctataatagtatgggggatccatcattccgtttcaactgcagagcaaaccaagctatatgggagtggaaacaaactggtgacagttgggagttctaattatcaacaatcttttgtaccgagtccaggagcgagaccacaagttaatggtctatccggaagaattgactttcattggctaatactaaatcccaatgatacagtcactttcagtttcaatggggctttcatagctccagaccgtgcaagcttcctgagaggaaaatctatgggaatccagagtggagtacaggttgatgccaattgtgaaggggactgctatcatagtggtgggacaataataagtaacttgccatttcagaacatagatagcagggcagttggaaaatgtccgagatatgttaagcaaaagagtctgctgctggcaacagggatgaagaatgttcctgagattccaaagggaGGGGGGGGGGGGagaggcctatttggtgctatagcgggtttcattgaaaatggatgggaaggcctaattgatggttggtatggtttcagacaccagaatgcacagggagagggaactgctgcagattacaaaagcactcaatcggcaattgatcaaataacagggaaattaaaccggcttatagcaaaaaccaaccaacaatttgagttgatagacaatgaattcaatgaggtagagaagcaaatcggtaatgtgataaattggaccagagattctataacagaagtgtggtcatacaatgctgaactcttgatagcaatggagaaccagcatacgattgatctggctgattcagaaatggacaaactgtatgaacgagtgaaaagacagctgagagagaatgctgaagaggatggcactggttgctttgaaatatttcacaagtgtgatgatgactgtatggccagtattagaaacaacacctatgatcacagaaaatacagggaagaggcaatgcaaaatagaatacagattgacccagtcaagctaagcagcggctacaaagatgtgatactttggtttagcttcggggcatcatgtttcatacttctagccattgtaatgggccttgtcttcatatgtgtgaagaatg
>EPI1103855_A_Jiangsu_08179_2016
atgaacactcaaatcctggtattcgctctgattgcgatcattccaacaaatgcagataaaatctgcctcggacatcatgccgtgtcaaacgggaccaaagtaaacacattaactgaaagaggagtggaagtcgtcaatgcaactgaaacagtggaaagaacaaacatccctaggatctgctcaaaagggaaacggacagttgacctcggtcaatgtggactcctggggacaatcactggaccacctcaatgtgaccaattcctagaattttcggccgatttaattattgagaggcgagaaggaagtgatgtctgttatcctggaaaattcgtgaatgaagaagctctgaggcaaattctcagagaatcaggcggaattgacaaggaaacaatggggttcacatacaatggaataagaaccaatggagtaaccagtgcatgtaagagatcaggatcttcattctatgcagaaatgaaatggctcctgtcaaacacagataatgctgcattcccgcagatgactaaatcatataaaaatacaagaaaaagcccagctataatagtatgggggatccatcattccgtttcaactgcagagcaaaccaagctatatgggagtggaaacaaactggtgacagttgggagctctaattatcaacaatccttcgtaccgagtccaggagcgagaccacaagttaatggtctatctggaagaattgactttcattggctaatactaaatcccaatgatacagtcactttcagtttcaatggggctttcatagctccagaccgtgcaagcttcctgagagggaaatctatgggaatccagagtggagtacaggttgatgccaattgtgaaggggactgctatcatagtggtgggacaataataagtaacttgccatttcagaacatagatagcagggcagttggaaaatgtccgagatatgttaagcaaaggagtctgctgctggcaacagggatgaagaatgttcctgagattccaaagggaGGGGGGGGGGGGagaggcctatttggtgctatagcgggtttcattgaaaatggatgggaaggcctaattgatggttggtatggtttcagacaccagaatgcacagggagagggaactgctgcagattacaaaagcactcaatcggcaattgatcaaataacagggaaattaaaccggcttatagcaaaaaccaaccaacaatttgagttgatagacaatgaattcaatgaggtagagaagcaaatcggtaatgtgataaattggaccagagattctataacagaagtgtggtcatacaatgctgaactcttgatagcaatggagaaccagcatacaattgatctggctgattcagaaatggacaaactgtatgaacgggtgaaaagacagctgagagagaatgctgaagaggatggcactggttgctttgaaatatttcacaagtgtgatgatgactgtatggccagtattagaaacaacacctacgatcacagaaaatacagggaagaggcaatgcaaaatagaatacagattgacccagtcaagctaagtagcggctacaaagatgtgatactttggtttagcttcggggcatcatgtttcatacttctagccattgtaatgggccttgtcttcatatgtgtgaagaatg
>EPI1103871_A_Jiangsu_08184_2016
atgaacactcaaatcctggtattcgctctgattgcgatcattccaacaaatgcagataaaatctgcctcggacatcatgccgtgtcaaacggaaccaaagtaaacacattaactgaaagaggagtggaggtcgtcaatgcgactgaaacagtggaacgaacaaacatccctagaatctgctcaaaagggaaacggacagttgacctcggtcaatgtggactcctggggacaatcactggaccacctcaatgtgaccaattcctagaattttcggccgatttaattattgagaggcgagaaggaagtgatgtctgttatcctgggaaattcgtgaatgaagaagctctgaggcaaattctcagagaatcaggtggaattgacaaggaaacaatggggttcacatacaatggaataagaactaatggagtaaccagtgcatgtaagagatcaggatcttcattctatgcagaaatgaaatggctcctgtcaaacacagataatgctgcattcccgcaaatgactaagtcatataaaaatacaagaaaaagcccagctataatagtatgggggatccatcattccgtttcaactgcagagcaaaccaagctatatgggagtggaaacaaactggtgacagttgggagttctaattatcaacaatcttttgtaccgagtccaggagcgagaccacaagttaatggtctatccggaagaattgactttcattggctaatactaaatcccaatgatacagtcactttcagtttcaatggggctttcatagctccagaccgtgcaagcttcctgagaggaaaatctatgggaatccagagtggagtacaggttgatgccaattgtgaaggggactgctatcatagtggtgggacaataataagtaacttgccatttcagaacatagatagcagggcagttggaaaatgtccgagatatgttaagcaaaagagtctgctgctggcaacaggaatgaagaatgttcctgagattccaaagggaGGGGGGGGGGGGagaggcctatttggtgctatagcgggtttcattgaaaatggatgggaaggcctaattgatggttggtatggtttcagacaccagaatgcacagggagagggaactgctgcagattacaaaagcactcaatcggcaattgatcaaataacagggaaattaaaccggcttatagcaaaaaccaaccaacaatttgagttgatagacaatgaattcaatgaggtagagaagcaaatcggtaatgtgataaattggaccagagattctataacagaagtgtggtcatacaatgctgaactcttgatagcaatggagaaccagcatacgattgatctggctgattcagaaatggacaaactgtatgaacgagtgaaaagacagctgagagagaatgctgaagaggatggcactggttgctttgaaatatttcacaagtgtgatgatgactgtatggccagtattagaaacaacacctatgatcacagaaaatacagggaagaggcaatgcaaaatagaatacagattgacccagtcaagctaagcagcggctacaaagatgtgatactttggtttagcttcggggcatcatgtttcatacttctagccattgtaatgggccttgtcttcatatgtgtgaagaatg
>EPI1103879_A_Inner_Mongolia_29169_2017
atgaacactcaaatcctggtattcgctctgattgcgatcattccaacaaatgcagataaaatatgcctcggacaccatgccgtgtcaaacgggaccaaagtaaacacattaactgaaagaggagtggaagtcgtcaatgcaactgaaacagtggaacgaacaaacatccctaggatctgctcaaaagggaaacggacagttgacctcggtcaatgtggactcctggggacaatcactggaccacctcaatgtgaccaattcctagaattttcggccgatttaattattgagaggcgagaaggaagtgatgtctgttatcctggaaaattcgtgaatgaagaagctctgaggcaaattctcagagaatcaggcggaattgacaaggaaacaatggggttcacatacaatggaataagaaccaatggagtaaccagtgcatgtaagagatcaggatcttcattctatgcagaaatgaaatggctcctgtcaaacacagataatgctgcattcccgcagatgactaaatcatataaaaatacaagaaaaagcccagctataatagtatgggggatccatcattccgtttcaactgcagagcaaaccaagctatatgggagtggaaacaaactggtgacagttgggagctctaattatcaacaatctttcgtaccgagtccaggagcgagaccacaagttaatggtctatccgggagaattgactttcattggctaatactaaatcccaatgatacagtcactttcagtttcaatggggctttcatagctccagaccgcgcaagcttcctgagaggaaaatctatgggaatccagagtggagtacaggttgatgccaattgtgaaggggactgctatcatagtggtgggacaataataagtaacttgccatttcagaacatagatagcagggcagttggaaaatgtccgagatatgttaagcaaaggagtctgctgcttgcaacagggatgaagaatgttcctgagattccaaagggaGGGGGGGGGGGGagaggcctatttggtgctatagcgggtttcattgaaaatggatgggaaggcctaattgatggttggtatggtttcagacaccagaatgcacagggagagggaactgctgcagattacaaaagcactcaatcggcaattgatcaaataacagggaaattaaaccggcttatagcaaaaaccaaccaacaatttgagttgatagacaatgaattcaatgaggtagagaagcaaatcggtaatgtgataaattggaccagagattctataacagaaatgtggtcatacaatgctgaactcttgatagcaatggagaaccagcatacaattgatctggctgattcagaaatggacaaactgtatgaacgggtgaaaagacagctgagagagaatgctgaagaggatggcactggttgctttgaaatatttcacaagtgtgatgatgactgtatggccagtattagaaacaacacctatgatcacagaaaatacagggaagaggcaatgcaaaatagaatacagattgacccagtcaagctaagcagcggctacaaagatgtgatactttggtttagcttcggggcatcatgtttcatacttctagccattgtaatgggccttgtcttcatatgtgtgaagaatg
>EPI1103887_A_Jiangsu_03753_2016
atgaacactcaaatcctggtattcgctctgattgcgatcattccaacaaatgcagacaaaatctgcctcggacatcatgccgtgtcaaacggaaccaaagtgaatacattaactgaaagaggagtggaagtcgtcaatgcaactgaaacagtggaacgaacaaacatccccaggatctgctcaaaagggaaaaggacagttgacctcggtcaatgtggactcttggggataatcactggaccacctcaatgtgaccaattcctagaattttcggccgatttaattattgagaggcgagaaggaagtgatgtctgttatcctgggaaattcgtgaatgaagaagctctgaggcaaattctcagagaatcaggcggaattgacaaggaagcaatgggattcacatacaatggaataagaactaatggagtaaccagtgcatgtaagagatcaggatcttcattttatgcagaaatgaaatggctcctgtcaaacacagataatgctgcattcccgcagatgactaagtcatataaaaatacaagaaaaagcccagctataatagtatgggggatccatcattccgtttcaactgcagaacaaaccaagctatatgggagtggaaacaaactggtgacagttgggagttctaattatcaacaatctttcgtaccgagtccaggagcgagaccacaagttaatggtctatctggaagaattgactttcattggctaatgctaaatcccaatgatacagtcactttcagtttcaatggggctttcatagctccagaccgtgcaagcttcctgagaggaaaatctatgggaatccagagtggagtacaggttgatgccaattgtgaaggggactgctatcatagtggtgggacaataataagtaacttgccatttcagaacatagatagcagggcagttggaaaatgtccgagatatgttaagcaaaggagtctgctgctggcaacagggatgaagaatgttcctgagattccaaagggaGGGGGGGGGGGGagaggcctatttggtgctatagcgggtttcattgaaaatggatgggaaggcctaattgatggttggtatggtttcagacaccagaatgcacagggagagggaactgctgcagattacaaaagcactcaatcggcaattgatcaaataacagggaaattaaaccggcttatagcaaaaaccaaccaacaatttgaattgatagacaatgaattcaatgaggtagagaagcaaatcggtaatgtgataaattggaccagagattctataacagaagtgtggtcgtacaatgctgaactcttggtagcaatggagaaccagcatacaattgatctggctgattcagaaatggacaaactgtacgaacgagtgaaaagacagctgagagagaatgctgaagaggatggcactggttgctttgaaatatttcacaagtgtgatgatgactgtatggccagtattagaaataacacttatgatcacagaaaatacagggaagaggcaatgcaaaatagaatacagattgacccagtcaaactaagcagcggctacaaagatgtgatactttggtttagcttcggggcatcatgtttcatacttctagccattgtaatgggccttgtcttcatatgtgtaaagaatg
>EPI1103927_A_Jiangsu_06456_2017
atgaacactcaaaccctggtattcgctctgattgcgatcattccaacaaatgcagataaaatctgcctcggacaccatgccgtgtcaaacgggaccaaagtaaacacattaactgaaagaggagtggaagtcgtcaatgcaactgaaacagtggaacgaacaaacatccctaggatctgctcaaaagggaaacggacagttgacctcggtcaatgtggactcctggggacaatcactggaccacctcaatgtgaccaattcctagaattttcggccgatttaattattgagaggcgagaaggaagtgatgtctgttatcctggaaagttcgtgaatgaagaagctctgaggcaaattctcagagaatcaggcggaattgacaaggaaacaatggggttcacatacaatggaataagaaccaatggagtaaccagtgcatgtaagagatcaggatcttcattctatgcagaaatgaaatggctcctgtcaaacacagataatgctgcattccctcagatgactaaatcatataaaaatacaagaaaaagcccagctataatagtatgggggatccatcattccgtttcaactgcagagcaaaccaagctatatgggagtggaaacaaactggtgacagttgggagctctaattatcaacaatctttcgtaccgagtccaggagcgagaccacaagttaatggtctatccgggagaattgactttcattggctaatactaaatcccaatgatacagtcactttcagtttcaatggggctttcatagctccagaccgtgcaagcttcctgagaggaaaatctatgggaatccagagtggagtacaggttgatgccaattgtgaaggggactgctatcatagtggtgggacaataataagtaacttgccatttcagaacatagatagcagggcagttggaaaatgtccgagatatgttaagcaaaggagtctgctgcttgcaacagggatgaagaatgttcctgagattccaaagggaGGGGGGGGGGGGagaggcctatttggtgctatagcgggtttcattgaaaatggatgggaaggcctaattgatggttggtatggtttcagacatcagaatgcacagggagagggaactgctgcagattacaaaagcactcaatcggcaattgatcaaataacagggaaattaaaccggcttatagcaaaaaccaaccaacaatttgagttgatagacaatgaattcaatgaggtagagaagcaaatcggtaatgtgataaattggaccagagattctataacagaagtgtggtcatacaatgctgaactcttgatagcaatggagaaccagcatacaattgatctggctgattcagaaatggacaaactgtatgaacgggtgaaaagacagctgagagagaatgctgaagaggatggcactggttgctttgaaatatttcacaagtgtgatgatgactgtatggccagtattagaaacaacacctatgatcacagaaaatacagggaagaggcaatgcaaaatagaatacagattgacccagtcaagctaagcagcggctacaaagatgtgatactttggtttagcttcggggcatcatgtttcatacttctagccattgtaatgggccttgtcttcatatgtgtgaagaatg
>EPI1103959_A_Hunan_25355_2017
atgaacactcaaatcctggtattcgctctgattgcgatcattccaacaaatgcagataaaatctgcctcggacatcatgccgtgtcaaacgggaccaaagtaaacacattaactgaaagaggagtggaagtcgtcaatgcaactgaaacagtggaacgaacaaacatccctaggatctgctcaaaagggaaactgacagttgacctcggtcaatgtgggctcctggggacaatcactggaccacctcaatgtgaccaattcctagaattttcggccgatttaattattgagagacgagaaggaagtgatgtctgttatcctgggaaattcgtgaatgaagaagctctgaggcaaattctcagagaatcaggcggaattgacaaggaaacaatggggttcacatacaatggaataagaactaatggagtaaccagtgcatgtaagagatcaggatcttcattctatgcagaaatgaaatggctcctgtcaaacacagataatgctgcattcccgcagatgactaagtcatataaaaatacaagaaaaagcccagctataatagtatgggggatccatcattccgtttcaactgcagagcaaaccaagctatatgggagtggaaacaaactggtgacagttgggagttctaattatcaacaatctttcgtaccgagtccaggagcgagaccacaagttaatggtctatccggaagaattgactttcattggctaatactaaatcccaatgatacagtcactttcagtttcaatggggctttcatagctccagaccgtgcaagcttcctgagaggaaaatctatggggatccagagtggagtacaggttgatgccaattgtgaaggggactgctatcatagtggtgggacaataataagtaacttgccatttcagaacatagatagcagggcagttggaaaatgtccgagatatgttaagcaaagaagtctgctgctggcaacagggatgaagaatgttcctgagattccaaagggaGGGGGGGGGGGGagaggcctatttggtgctatagctggtttcattgaaaatggatgggaaggcctaattgatggttggtatggtttcagacaccagaacgcacagggagagggaactgctgcagattacaaaagcactcaatcggcaattgatcaaataacagggaaattaaaccggcttatagcaaaaaccaaccaacaatttgagttgatagacaatgaattcaatgaggtagagaagcaaatcggtaatgtgataaattggaccagagattctataacagaagtgtggtcatacaatgcagaactcttgatagcaatggagaaccagcatacaattgatctggctgattcagaaatggacaaactgtatgaacgagtgaaaagacagctgagagagaatgctgaagaggatggcactggttgctttgaaatatttcacaagtgtgatgatgactgtatggccagtatcagaaacaacacctatgatcacagaaaatacagggaagaagcaatgcaaaatagaatacagattgacccagtcaagctaagcagcggctacaaagatgtgatactttggtttagcttcggggcatcatgtttcatacttctagccattgtaatgggccttgtcttcatatgtgtgaagaatg
>EPI1103967_A_Hunan_25356_2017
atgaacactcaaatcctggtattcgctctgaccgcgatcattacaacaaatgccgataaaatctgcctcggacatcatgccgtgtcaaacggaaccaaagtaaacacattaactgaaagaggagtggaagtcgtcaatgcaactgaaacagtggaacgagcaagcatccccaggatctgctcaaaagggaaaaggacaattgacctcggtcaatgtggactcctggggacaatcactggaccacctcaatgtgaccaattcctagaattttcggccgatttaattattgagaggcgagaaggaagtgatgtctgttatcctgggaaattcgtgaatgaagaagctctgaggcaagttctcagagaatcaggcggaattgacaaggaagcaatgggattcacatacaatggaataagaactaatggggtaaccagtgcatgtaagagatcaggatcttcattctatgcagaaatgaaatggctcctgtcaaacacagataatgctgcattcccacagatgactaagtcatataaaaatacaagaaaaagcccagctataatagtatgggggatccatcattccgtttcaactgcagagcaaaccaagctatatgggagtggaaacaaactggtgacagttgggagttctaattatcaacaatctttcgtaccgagtccaggagcgagaccacaagttaatggtctatctggaagaattgattttcattggctaatgctaaatcccaatgatacagtcactttcagtttcaatggggctttcatagctccagaccgtgcaagttttttgagaggaaaatctatgggaatccagagtggagtgcaggttgatgccaattgtgaaggggactgctatcatagtggagggacaataataagtagcttgccatttcagaacatagatagcagggcagttggaaaatgcccgagatatgttaagcaaaggagtctgctgctagcaacagggatgaagaacgttcctgagattccaaagggaGGGGGGGGGGGGagaggcctatttggtgccatagcgggtttcattgaaaatggatgggaaggcctaattgatggttggtatggtttcagacaccagaatgcacagggagagggaactgctgcagattacaaaagcactcaatcggcaattgatcaaataacaggaaaattaaaccggcttatagcaaaaaccaaccaacaatttgagttgatagacaatgaattcaatgaggtagagaagcaaatcggtaatgtgataaattggaccagagattctataacagaagtgtggtcatacaatgctgaactcttggtagcaatggagaaccagcatacaattgatctggctgattcagaaatgggcaaactgtacgaacgagtgaaaagacagctgagagagaatgctgaagaagatggcactggttgctttgaaatatttcacaagtgtgatgatgactgtatggccagtattagaaataacacctatgaccacagaaaatacagggaagaggcaatgcaaaatagaatacagattgacccagtcaaattaagcagcggctacaaagatgtgatactttggtttagcttcggggcatcatgtttcatacttctagccattgtaatgggccttgtcttcatatgtgttaagaatg
>EPI1103991_A_Hunan_25362_2017
atgaacactcaaatcctggtattcgctctgattgcgatcattccaacaaatgcagataaaatctgcctcggacatcatgccgtgtcaaacgggaccaaagtaaacacattaactgaaagaggagtggaagtcgtcaatgcaactgaaacagtggaacgaacaaacatccctaggatctgctcaaaagggaaacggacagttgacctcggtcaatgtggactcctggggacaatcactggaccacctcaatgtgaccaattcctagaattttcggccgatttaattattgagaggcgagaaggaagtgatgtctgttatcctgggaaattcgtgaatgaagaagctctgaggcaaattctcagagaatcaggcggaattgacaaggaaacaatggggttcacatacaatggaataagaactaatggagtaaccagtgcatgtaagagatcaggatcttcattctatgcagaaatgaaatggctcctgtcaaacacagataatgctgcattcccgcagatgactaagtcatataaaaatacaagaaaaaacccagctataattgtatgggggatccatcattccgtttcaactgcagagcaaaccaagctatatgggagtggaaacaaactggtgacagttgggagttctaattatcaacaatctttcgtaccgagtccaggagcgagaccacaagttaatggtctatccggaagaattgactttcattggctaatactaaatcccaatgatacagtcactttcagtttcaatggggctttcatagctccagaccgtgcaagcttcctgagaggaaaatctatgggaatccagagtggagtacaggttgatgccaattgtgaaggggactgctatcatagtggtgggacaataataagtaacttgccatttcagaacatagatagcagggcagttggaaaatgtccgagatatgttaagcaaaggagtctactgctggcaacagggatgaagaatgtacctgagattccaaagggaGGGGGGGGGGGGagaggcctatttggtgctatagcgggtttcattgaaaatggatgggaaggcctaattgatggttggtatggtttcagacaccagaatgcacagggagagggaactgctgcagattacaaaagcactcaatcggcaattgatcaaatagcagggaaattaaaccggcttatagccaaaaccaaccaacaatttgagctgatagacaatgaattcaatgaggtagagaagcaaattggtaatgtgataaattggaccagggattctataacagaagtgtggtcatacaatgctgaactcttgatagcaatggagaaccagcatacaattgatctggctgattcagaaatggacaaactgtatgagcgggtgaaaagacagctgagagagaatgctgaagaggatggcactggttgctttgaaatatttcacaagtgtgatgatgactgtatggccagtattagaaacaacacctatgatcacagaaaatatagggaagaggcaatgcaaaatagaatacagattgacccagtcaagctaagcagcggctacaaagatgtgatactttggtttagcttcggggcatcatgtttcatacttctagccattgtaatgggccttgtcttcatatgtgtgaagaatg
>EPI1103999_A_Hunan_25363_2017
atgaacactcaaatcctggtattcgctctgattgcgatcattccaacaaatgcagataaaatctgcctcggacatcatgccgtgtcaaacgggaccaaagtaaacacattaactgaaagaggagtggaagtcgtcaatgcaactgaaacagtggaacgaacaaacatccctaggatctgctcaaaagggaaactgacagttgacctcggtcaatgtgggctcctggggacaatcactggaccacctcaatgtgaccaattcctagaattttcggccgatttaattattgagagacgagaaggaagtgatgtctgttatcctgggaaattcgtgaatgaagaagctctgaggcaaattctcagagaatcaggcggaattgacaaggaaacaatggggttcacatacaatggaataagaactaatggagtaaccagtgcatgtaagagatcaggatcttcattctatgcagaaatgaaatggctcctgtcaaacacagataatgctgcattcccgcagatgactaagtcatataaaaatacaagaaaaagcccagctataatagtatgggggatccatcattccgtttcaactgcagagcaaaccaagctatatgggagtggaaacaaactggtgacagttgggagttctaattatcaacaatctttcgtaccgagtccaggagcgagaccacaagttaatggtctatccggaagaattgactttcattggctaatactaaatcccaatgatacagtcactttcagtttcaatggggctttcatagctccagaccgtgcaagcttcctgagaggaaaatctatggggatccagagtggagtacaggttgatgccaattgtgaaggggactgctatcatagtggtgggacaataataagtaacttgccatttcagaacatagatagcagggcagttggaaaatgtccgagatatgttaagcaaagaagtctgctgctggcaacagggatgaagaatgttcctgagattccaaagggaGGGGGGGGGGGGagaggcctatttggtgctatagctggtttcattgaaaatggatgggaaggcctaattgatggttggtatggtttcagacaccagaacgcacagggagagggaactgctgcagattacaaaagcactcaatcggcaattgatcaaataacagggaaattaaaccggcttatagcaaaaaccaaccaacaatttgagttgatagacaatgaattcaatgaggtagagaagcaaatcggtaatgtgataaattggaccagagattctataacagaagtgtggtcatacaatgcagaactcttgatagcaatggagaaccagcatacaattgatctggctgattcagaaatggacaaactgtatgaacgagtgaaaagacagctgagagagaatgctgaagaggatggcactggttgctttgaaatatttcacaagtgtgatgatgactgtatggccagtatcagaaacaacacctatgatcacagaaaatacagggaagaagcaatgcaaaatagaatacagattgacccagtcaagctaagcagcggctacaaagatgtgatactttggtttagcttcggggcatcatgtttcatacttctagccattgtaatgggccttgtcttcatatgtgtgaagaatg
>EPI1104015_A_Hunan_25365_2017
atgaacactcaaatcctggtattcgctctgattgcgatcattccaacaaatgcagataaaatctgcctcggacaccatgccgtgtcaaacgggaccaaagtaaacacattaactgaaagaggagtggaagtcgtcaatgcaactgaaacagtggaacgaacaaacatccctaggatctgctcaaaagggaaacggacagttgacctcggtcaatgtggactcctggggacaatcactggaccacctcaatgtgaccaattcctagaattttcggccgatttaattattgagaggcgagaaggaagtgatgtctgttatcctggaaaattcgtgaatgaagaagctctgaggcaaattctcagagaatcaggcggaattgacaaggaaacaatggggttcacatacaatggaataagaaccaatggagtaaccagtgcatgtaagagatcaggatcttcattctatgcagaaatgaaatggctcctgtcaaacacagataatgctgcattcccgcagatgaataaatcatataaaaatacaagaaaaagcccagctataatagtatgggggatccatcattccgtttcaactgcagagcaaaccaagctatatgggagtggaaacaaactggtgacagttgggagctctaattatcaacaatctttcgtaccgagtccaggagcgagaccacaagttaatggtctatccgggagaattgactttcattggctaatactaaatcccaatgatacagtcactttcagtttcaatggggctttcatagctccagaccgtgcaagcttcctgagaggaaaatctatgggaatccagagtggagtacaggttgatgccaattgtgaaggggactgctatcatagtggtgggacaataataagtaacttgccatttcagaacatagatagcagggcagttggaaaatgtccgagatatgttaagcaaaggagtctgctgcttgcaacagggatgaagaatgttcctgagattccaaagggaGGGGGGGGGGGGagaggcctatttggtgctatagcgggtttcattgaaaatggatgggaaggcctaattgatggttggtatggtttcagacaccagaatgcacagggagagggaactgctgcagattacaaaagcactcaatcggcaattgatcaaataacagggaaattaaaccggcttatagcaaaaaccaaccaacaatttgagttgatagacaatgaattcaatgaggtagagaagcaaatcggtaatgtgataaattggaccagagattctataacagaaatgtggtcatacaatgctgaactcttgatagcaatggagaaccaacatacaattgatctggctgattcagaaatggacaaactgtatgaacgggtgaaaagacagctgagagagaatgctgaagaggatggcactggttgctttgaaatatttcacaagtgtgatgatgactgtatggccagtattagaaacaacacctatgatcacagaaaatacagggaagaggcaatgcaaaatagaatacagattgacccagtcaagctaagcagcggctacaaagatgtgatactttggtttagcttcggggcatcatgtttcatacttctagccattgtaatgggccttgtcttcatatgtgtgaagaatg
>EPI1104127_A_Hubei_09912_2017
atgaacactcaaatcctggtattcgctctgattgcgatcattccaacaaatgcagataaaatctgcctcggacaccatgccgtgtcaaacgggaccaaagtaaacacattaactgaaagaggagtggaagtcgtcaatgcaactgaaacagtggaacgaacaaacatccctaggatctgctcaaaagggaaacggacagttgacctcggtcaatgtggactcctggggacaatcactggaccacctcaatgtgaccaattcctagaattttcggccgatttaattattgagaggcgagaaggaagtgatgtctgttatcctggaaaattcgtgaatgaagaagctctgaggcaaattctcagagaatcaggcggaattgacaaggaaacaatggggttcacatacaatggaataagaaccaatggagtaaccagtgcatgtaagagatcaggatcttcattctatgcagaaatgaaatggctcctgtcaaacacagataatgctgcattcccgcagatgactaaatcatataaaaatacaagaaaaagcccagctataatagtatgggggatccatcattccgtttcaactgcagagcaaaccaagctatatgggagtggaaacaaactggtgacagttgggagctctaattatcaacaatctttcgtaccgagtccaggagcgagaccacaagtcaatggtctatccgggagaattgactttcattggctaatactaaatcccaatgatacagtcactttcagtttcaatggggctttcatagctccagaccgtgcaagcttcctgagaggaaaatctatgggaatccagagtggagtacaggttgatgccaattgtgaaggggactgctatcatagtggtgggacaataataagtaacttgccatttcagaacatagatagcagggcagttggaaaatgtccgagatatgttaagcaaaggagtctgctgcttgcaacagggatgaagaatgttcctgagattccaaagggaGGGGGGGGGGGGagaggcctatttggtgctatagcgggtttcattgaaaatggatgggaaggcctaattgatggttggtatggtttcagacaccagaatgcacagggagagggaactgctgcagattacaaaagcactcaatcggcaattgatcaaataacagggaaattaaaccggcttatagcaaaaaccaaccaacaatttgagttgatagacaatgaattcaatgaggtagagaagcaaatcggtaatgtgataaattggaccagagattctctaacagaaatgtggtcatacaatgctgaactcttgatagcaatggagaaccagcatacaattgatctggctgattcagaaatggacaaactgtatgaacgggtgaaaagacagctgagagagaatgctgaagaggatggcactggttgctttgaaatatttcacaagtgtgatgatgactgtatggccagtattagaaacaacacctatgatcacagaaaatacagggaagaggcaatgcaaaatagaatacagattgacccagtcaagctaagcagcggctacaaagatgtgatactttggtttagcttcggggcatcatgtttcatacttctagccattgtaatgggccttgtcttcatatgtgtgaagaatg
>EPI1104135_A_Hubei_09913_2017
atgaacactcaaatcctggtattcgctctgattgcgatcattccaacaaatgcagataaaatctgcctcggacaccatgccgtgtcaaacgggaccaaagtaaacacattaactgaaagaggagtggaagtcgtcaatgcaactgaaacagtggaacgaacaaacatccctaggatctgctcaaaagggaaacggacagttgacctcggtcaatgtggactcctggggacaatcactggaccacctcaatgtgaccaattcctagaattttcggccgatttaattattgagaggcgagaaggaagtgatgtctgttatcctggaaaattcgtgaatgaagaagctctgaggcaaattctcagagaatcaggcggaattgacaaggaaacaatggggttcacatacaatggaataagaaccaatggagtaaccagtgcatgtaagagatcaggatcttcattctatgcagaaatgaaatggctcctgtcaaacacagataatgctgcattcccgcagatgactaaatcatataaaaatacaagaaaaagcccagctataatagtatgggggatccatcattccgtttcaactgcagagcaaaccaagctatatgggagtggaaacaaactggtgacagttgggagctctaattatcaacaatctttcgtaccgagtccaggagcgagaccacaagttaatggtctatccgggagaattgactttcattggctaatactaaatcccaatgatacagtcactttcagtttcaatggggctttcatagctccagaccgtgcaagcttcctgagaggaaaatctatgggaatccagagtggagtacaggttgatgccaattgtgaaggggactgctatcatagtggtgggacaataataagtaacttgccatttcagaacatagatagcagggcagttggaaaatgtccgagatatgttaagcaaaggagtctgctgcttgcaacagggatgaagaatgttcctgagattccaaagggaGGGGGGGGGGGGagaggcctatttggtgctatagcgggtttcattgaaaatggatgggaaggcctaattgatggttggtatggtttcagacaccagaatgcacagggagagggaactgctgcagattacaaaagcactcaatcggcaattgatcaaataacagggaaattaaaccggcttatagcaaaaaccaaccaacaatttgagttgatagacaatgaattcaatgaggtagagaagcaaatcggtaatgtgataaattggaccagagattctataacagaaatgtggtcatacaatgctgaactcttgatagcaatggagaaccagcatacaattgatctggctgattcagaaatggacaaactgtatgaacgggtgaaaagacagctgagagagaatgctgaagaggatggcactggttgctttgaaatatttcacaagtgtgatgatgactgtatggccagtattagaaacaacacctatgatcacagaaaatacagggaagaggcaatgcaaaatagaatacagattgacccagtcaagctaagcagcggctacaaagatgtgatactttggtttagcttcggggcatcatgtttcatacttctagccattgtaatgggccttgtcttcatatgtgtgaagaatg
>EPI1145176_A_Ordos_Inner_Mongolia_0526_2017
atgaacactcaaatcctggtattcgctctgattgcgatcattccaacaaatgcagacaaaatctgcctcggacatcatgccgtgtcaaacggaaccaaagtaaacacattaactgaaaaaggagtggaagtcgtcaatgcaactgaaacagtggaacgaacaaacacccccaggatctgctcaaaagggaaaaggacagttgacctcggtcaatgtggactcctggggacaatcactggaccacctcaatgtgaccaattcctagaattttcggccgatttaattattgagaggcgaggaggaagtgatgtctgttatcctggaaaattcgtgaatgaagaagctctgaggcaaattctcagagaatcaggcggaattgacaaggaacccatgggattcacatacaatggaataagaactaatggggtgaccagtgcatgtaggagatcaggatcttcattctatgcagaaatgaaatggctcctgtcaaacacagataatgctgcattcccgcagatgactaagtcatataaaaatacaagagaaagcccagctatagtagtatgggggatccatcattccgtttcaactgcagagcaaaccaagctatatgggagtggaaacaaactggtgacagttgggagttctaattatcaacaatctttcgtaccgagtccaggagcaagaccacaagttaatggtcaatctggaagaattgactttcattggctaatactaaatcccaatgatacagtcactttcagtttcaatggggctttcatagctccagatcgtgcaagcttcctgagaggaaaatctatgggaatccagagtggagtacaggttgatgccaattgtgaaggggactgctatcatagtggagggacaataataagtaacttgccatttcagaacatagatagcagggcagttggaaaatgtccgagatatgttaagcaaaggagtcttctgctggcaacagggatgaagaatgttcctgaggttccaaagagaaaacggactgcgagaggcctatttggtgctatagcgggtttcattgaaaatggatgggaaggcctaattgatggttggtatggtttcagacaccagaatgcacagggagagggaactgctgcagattacaaaagcactcaatcggcaattgatcaaataacagggaaattaaaccggcttatagcaaaaaccaaccaacaatttaagttgatagacaatgaattcaatgaggtagagaagcaaatcggtaatgtgataaattggaccagagattctataacagaagtatggtcatacaatgctgaactcttggtggcaatggagaaccagcatacaattgatctggctgattcagaaatggacaaactgtacgaacgagtgaaaagacagttgagagagaatgctgaagaagacggcacgggttgctttgaaatatttcacaagtgtgatgatgactgtatggccagtattagaaataacacctatgatcacagaaaatacagagaagaggcaatgcaaaatagaatacagattgacccagtcaaactaagcagcggctacaaagatgtgatactttggtttagcttcggggcatcatgtttcatacttctagccattgtaatgggccttgtcttcatatgtgtgaagaatg
>EPI1145177_A_Ordos_Inner_Mongolia_0526_2017
atgaacactcaaatcctggtattcgctctgattgcgatcattccaacaaatgcagacaaaatctgcctcggacatcatgccgtgtcaaacggaaccaaagtaaacacattaactgaaaaaggagtggaagtcgtcaatgcaactgaaacagtggaacgaacaaacacccccaggatctgctcaaaagggaaaaggacagttgacctcggtcaatgtggactcctggggacaatcactggaccacctcaatgtgaccaattcctagaattttcggccgatttaattattgagaggcgaggaggaagtgatgtctgttatcctggaaaattcgtgaatgaagaagctctgaggcaaattctcagagaatcaggcggaattgacaaggaacccatgggattcacatacaatggaataagaactaatggggtgaccagtgcatgtaggagatcaggatcttcattctatgcagaaatgaaatggctcctgtcaaacacagataatgctgcattcccgcagatgactaagtcatataaaaatacaagagaaagcccagctatagtagtatgggggatccatcattccgtttcaactgcagagcaaaccaagctatatgggagtggaaacaaactggtgacagttgggagttctaattatcaacaatctttcgtaccgagtccaggagcaagaccacaagttaatggtcaatctggaagaattgactttcattggctaatactaaatcccaatgatacagtcactttcagtttcaatggggctttcatagctccagatcgtgcaagcttcctgagaggaaaatctatgggaatccagagtggagtacaggttgatgccaattgtgaaggggactgctatcatagtggagggacaataataagtaacttgccatttcagaacatagatagcagggcagttggaaaatgtccgagatatgttaagcaaaggagtcttctgctggcaacagggatgaagaatgttcctgaggttccaaagagaaaacggactgcgagaggcctatttggtgctatagcgggtttcattgaaaatggatgggaaggcctaattgatggttggtatggtttcagacaccagaatgcacagggagagggaactgctgcagattacaaaagcactcaatcggcaattgatcaaataacagggaaattaaaccggcttatagcaaaaaccaaccaacaatttaagttgatagacaatgaattcaatgaggtagagaagcaaatcggtaatgtgataaattggaccagagattctataacagaagtatggtcatacaatgctgaactcttggtggcaatggagaaccagcatacaattgatctggctgattcagaaatggacaaactgtacgaacgagtgaaaagacagttgagagagaatgctgaagaagacggcacgggttgctttgaaatatttcacaagtgtgatgatgactgtatggccagtattagaaataacacctatgatcacagaaaatacagagaagaggcaatgcaaaatagaatacagattgacccagtcaaactaagcagcggctacaaagatgtgatactttggtttagcttcggggcatcatgtttcatacttctagccattgtaatgggccttgtcttcatatgtgtgaagaatg
>EPI1160157_A_Inner_Mongolia_Tongliao29169_2017
atgaacactcaaatcctggtattcgctctgattgcgatcattccaacaaatgcagataaaatatgcctcggacaccatgccgtgtcaaacgggaccaaagtaaacacattaactgaaagaggagtggaagtcgtcaatgcaactgaaacagtggaacgaacaaacatccctaggatctgctcaaaagggaaacggacagttgacctcggtcaatgtggactcctggggacaatcactggaccacctcaatgtgaccaattcctagaattttcggccgatttaattattgagaggcgagaaggaagtgatgtctgttatcctggaaaattcgtgaatgaagaagctctgaggcaaattctcagagaatcaggcggaattgacaaggaaacaatggggttcacatacaatggaataagaaccaatggagtaaccagtgcatgtaagagatcaggatcttcattctatgcagaaatgaaatggctcctgtcaaacacagataatgctgcattcccgcagatgactaaatcatataaaaatacaagaaaaagcccagctataatagtatgggggatccatcattccgtttcaactgcagagcaaaccaagctatatgggagtggaaacaaactggtgacagttgggagctctaattatcaacaatctttcgtaccgagtccaggagcgagaccacaagttaatggtctatccgggagaattgactttcattggctaatactaaatcccaatgatacagtcactttcagtttcaatggggctttcatagctccagaccgcgcaagcttcctgagaggaaaatctatgggaatccagagtggagtacaggttgatgccaattgtgaaggggactgctatcatagtggtgggacaataataagtaacttgccatttcagaacatagatagcagggcagttggaaaatgtccgagatatgttaagcaaaggagtctgctgcttgcaacagggatgaagaatgttcctgagattccaaagggaGGGGGGGGGGGGagaggcctatttggtgctatagcgggtttcattgaaaatggatgggaaggcctaattgatggttggtatggtttcagacaccagaatgcacagggagagggaactgctgcagattacaaaagcactcaatcggcaattgatcaaataacagggaaattaaaccggcttatagcaaaaaccaaccaacaatttgagttgatagacaatgaattcaatgaggtagagaagcaaatcggtaatgtgataaattggaccagagattctataacagaaatgtggtcatacaatgctgaactcttgatagcaatggagaaccagcatacaattgatctggctgattcagaaatggacaaactgtatgaacgggtgaaaagacagctgagagagaatgctgaagaggatggcactggttgctttgaaatatttcacaagtgtgatgatgactgtatggccagtattagaaacaacacctatgatcacagaaaatacagggaagaggcaatgcaaaatagaatacagattgacccagtcaagctaagcagcggctacaaagatgtgatactttggtttagcttcggggcatcatgtttcatacttctagccattgtaatgggccttgtcttcatatgtgtgaagaatg
>EPI1295344_A_Xinjiang_04062_2018
atgaacactcaaaccctggtattcgctctgattgcgatcattccaacaaatgcagataaaatatgcctcggacaccatgccgtgtcaaacgggaccaaagtaaacacattaactgaaagaggagtggaagtcgtcaatgcaactgaaacagtggaacgaacaaacatccctaggatctgctcaaaagggaaacggacagttgacctcggtcaatgtggactcctggggacaatcactggaccacctcaatgtgaccaattcctagaattttcggccgatttaattattgagaggcgggaaggaagtgatgtctgttatcctggaaagttcgtgaatgaagaagctctgagacaaattctcagagaatcaggcggaattgacaaggaaacaatggggttcacatacaatggaataagaaccaatggggtaaccagtgcatgtaagagatcaggatcttcattctatgcagaaatgaaatggctcctgtcaaacacagataatgctgcattccctcagatgactaaatcatataaaaatacaagaaaaagcccagccataatagtatgggggatccatcattccgtttcaactgcagagcaaaccaagctatatgggagtggaaacaaactggtgacagttgggagctctaattatcaacaatctttcgtaccgagtccaggagcgagaccacaagttaatggtctatccgggagaattgactttcattggctgatactaaatcccaatgatacagtcactttcagtttcaatggggcattcatagctccagaccgtgcaagcttcctgagaggaaaatctatgggaatccagagtggagtacaggttgatgccaattgtgaaggggactgctatcatagtggtgggacaataataagtaacttgccatttcagaacatagatagcagggcagttggaaaatgtccgagatatgttaagcaaaggagtctgctgcttgcaacagggatgaagaatgttcctgagattccaaagggaGGGGGGGGGGGGagaggcctatttggtgctatagcgggtttcattgaaaatggatgggagggcctaattgatggttggtatggtttcagacatcagaatgcacagggagagggaactgctgcagattacaaaagcactcaatcggcaattgatcaaataacagggaaattaaaccggcttatagcaaaaaccaaccaacaatttgagttgatagacaatgaattcaatgaggtagagaagcaaatcggtaatgtgataaattggaccagagattctataacagaagtgtggtcatacaatgctgaactcttgatagcaatggagaaccagcatacaattgatctggctgattcagaaatggacaaactgtatgaacgggtgaaaagacagctgagagagaatgctgaagaggatggcactggttgctttgaaatatttcacaagtgtgatgatgactgtatggccagtattagaaacaacacctatgatcacagaaaatacagggaagaggcaatgcaaaatagaatacagattgacccagtcaagctaagcagcggctacaaagatgtgatactttggtttagcttcggggcatcatgtttcatacttctagccattgtaatgggccttgtcttcatatgtgtgaagaatg
>EPI1302537_A_Guangdong_GZ8H001_2017
atgaacactcaaatcctggtattcgctctgattgcgatcattccaacaaatgcagacaaaatctgcctcggacatcatgccgtgtcaaacggaaccaaagtaaacacattaactgaaagaggagtggaagtcgtcaatgcaactgaaacagtggaacgaacaaacacccccaggatctgctcaaaagggaaaaggacagttgacctcggtcaatgtggactcctggggacaatcactggaccacctcaatgtgaccaattcctagaattttcggccgatttaattattgagaggcgagaaggaagtgatgtctgttatcctggaaaattcgtgaatgaagaagctttgaggcaaattctcagagaatcaggcggaattgacaaggaacccatgggattcacatacaatggaataagaactaatggggtgaccagtgcatgtaggagatcaggatcttcattctatgcagaaatgaaatggctcctgtcaaacacaaataatactgcattcccgcagatgactaagtcatataaaaatacaaaagaaagcccagctataatagtatgggggatccatcattccgtttcaactgcagagcaaaccaagctatatgggagtggaaacaagctggtgacagttgggagttctaattatcaacaatttttcgtaccgagtccaggagcaagaccacaagttaatggtcaatctggaagaattgactttcattggctaatactaaatcccaatgatacagtcactttcagtttcaatggggctttcatagctccagaccgtgcaagcttcctgagaggaaaatctatgggaatccagagtagagtacaggttgatgccaattgtgaaggggactgctatcatagtggagggacaataataagtaacttgccatttcagaacatagatagcagggcagttggaaaatgtccgagatatgttaagcaaaggagtcttctgctggcaacagggatgaagaatgttcctgaggttccaaagagaaaacggactgcgagaggcctatttggtgctatagcgggtttcattgaaaatggatgggaaggcctaattgatggttggtatggtttcagacaccagaatgcacagggagagggaactgctgcagattacaaaagcactcaatcggcaattgatcaaataacagggaaattaaaccggcttatagcaaaaaccaaccaacaatttaagttgatagacaatgaattcaatgaggtagagaagcaaatcggtaatgtgataaattggaccagagattctataacagaagtatggtcatacaatgctgaactcttggtggcaatggagaaccagcatacaattgatctggctgattcagaaatggacaaactgtacgaacgagtgaaaagacagctgagagagaatgctgaagaagacggcacgggttgctttgaaatatttcacaagtgtgatgatgactgtatggccagtattagaaataacacctatgatcacagaaaatacagagaagaggcaatgcaaaatagaatacagattgacccagtcaaactaagcagcggctacaaagatgtgatactttggtttagcttcggggcatcatgtttcatacttctagccattgtaatgggccttgtcttcatatgtgtgaagaatg
>EPI1335760_A_Hong_Kong_4553_2016
atgaacactcaaatcctggtattcgctctgattgcgatcattccaacaaatgcagataaaatctgcctcggacatcatgccgtgtcaaacgggacaaaagtaaacacattaactgaaagaggagtggaagtcgtcaatgcaactgaaacagtggaacgaacaaacatccctaggatctgctcaaaagggaaacggacagttgacctcggtcaatgtggactcctggggacaatcactggaccacctcaatgtgaccaattcctagaattttcagccgatttaattattgagaggcgagaaggaagtgatgtctgttatcctgggaaattcgtgaatgaagaagctctgaggcaaattctcagagaatcaggcggaattgacaaggaaacaatggggttcacatacaatggaataagaactaatggagtaaccagtgcatgtaagagatcaggatcttcattctatgcagaaatgaaatggctcctgtcaaacacagataatgctgcattcccgcagatgactaagtcatataaaaatacaagaaaaagcccagctataatagtatgggggatccatcattccgtttcaactgcagagcaaaccaagctatatgggagtggaaacaaactggtgacagttgggagttctaattatcaacaatctttcgtaccgagtccaggagcgagaccacaagttaatggtctatccggaagaattgactttcattggctaatactaaatcccaatgatacagtcactttcagtttcaatggggctttcatagctccagaccgtgcaagcttcctgagaggaaaatctatgggaatccagagtggtgtacaggttgatgccaattgtgaaggggactgctatcatagtggtgggacaataataagtaacttgccatttcagaacatagatagcagggcagttggaaaatgtccgagatatgttaagcaaaggagtctgctgctggcaacagggatgaagaatgttcctgagattccaaagggaGGGGGGGGGGGGagaggcctatttggtgctatagcgggtttcattgaaaatggatgggaaggcctaattgatggttggtatggtttcagacaccagaatgcacagggagagggaactgctgcagattacaaaagcactcaatcggcaattgatcaaataacagggaaattaaaccggctcatagcaaaaaccaaccaacaatttgagttgatagacaatgaattcaatgaggtagagaagcaaatcggtaatgtgataaattggaccagagattctataacagaagtgtggtcatacaatgctgaactcttgatagcaatggagaaccagcatacaattgatctggctgattcagaaatggacaaactgtatgaacgagtgaaaagacagctgagagagaatgctgaagaggatggcactggttgctttgaaatatttcacaagtgtgatgatgactgtatggccagtattagaaacaacacctatgatcacagaaaatacagggaagaggcaatgcaaaatagaatacagattgacccagtcaagctaagcagcggctacaaagatgtgatactttggtttagcttcggggcatcatgtttcatacttctagccattgtaatgggccttgtcttcatatgtgtgaagaatg
>EPI1335768_A_Hong_Kong_61_2016
atgaacattcaaatcctggcattcgccctgattgcgatcattccaacagatgcagacaaaatctgcctcggacatcatgccgtgtcaaacggaaccaaagtaaacacattgactgaaagaggagtggaagtcgtcaatgcaactgaaacagtggaacgaacaaacatccccaggatctgctcaaaagggaaaaggacagttgaccttggtcaatgtggactcctggggacaatcactggaccacctcaatgtgaccaattcctagaattttcagccgatttaattattgagaggcgagaaggaagtgatgtctgttatcctgggaaattcgtgaatgaagaagctctgaggcaaattctcagaaaatcaggaggaattgacaaggaagcaatgggattcacatatagtggaataagaactaatggagcaaccagtgcatgtaggagatcaggatcttcattctatgcagaaatgaaatggctcctgtcaaacacagataatgctgcattcccgcaaatgactaagtcatataaaaatacaagaaaaagcccagctataatagtatgggggatccaccattccgtatcaactgcagagcaaaccaagctatatgggagtggaaacaaactggtgacagttgggagttctaattatcaacaatcttttgtaccgagtccaggagcgagaccacaagttaatggtttatctggaagaattgactttcattggctaatattaaatcccaatgatacagtcactttcagtttcaatggggctttcatagctccagaccgtgcaagcttcctgagaggaaaatctatgggaatccagagtggagtacaggttgatgccgattgtgaaggggactgctatcatagtggagggacaataataagtaaattgccatttcagaacatagatagcagggcagttggaaaatgcccgagatatgttaaacaaaggagtctgctgctagcaacagggatgaagaatgttcctgagattccaaagggaGGGGGGGGGGGGagaggcctatttggtgctatagcgggtttcattgaaaatggatgggaaggcctaattaatggttggtatggtttcagacaccagaatgcacagggagagggaactgctgcagattacaaaagcactcaatcggcaattgatcaaataacagggaaattaaaccggcttatagaaaaaaccaaccaacaatttgaattgatagacaatgaattcaatgaggtagagaagcaaattggtaatgtgataaactggaccagagattctataacagaagtgtggtcatacaatgctgaactcttggtagcaatggagaaccagcatacaattgatctggctgattcagaaatggacaaactgtacgaacgagtgaaaagacaactgagagagaatgctgaagaagatggcactggctgctttgaaatatttcacaagtgtgatgatgactgtatggccagcattaggaataacacctatgatcacagcaaatacagggaagaggcaatgcagaatagaatacagattgacccagtcaaactaagcagcggctacaaagatgtgatactttggtttagcttcggggcatcatgtttcatacttctagccattgtaatgggccttgtcttcatatgtgtaaagaatg
>EPI1355657_A_Xinjiang_35340_2017
atgaacactcaaatcctggtattcgctctgattgcgatcattccaacaaatgcagataaaatctgcctcggacaccatgccgtgtcaaacgggaccaaagtaaacacattaactgaaagaggagtggaagtcgtcaatgcaactgaaacagtggaacgaacaaacatccctaggatctgctcaaaagggaaacggacagttgacctcggtcaatgtggactcctggggacaatcactggaccacctcaatgtgaccaattcctagagttttcggccgatttaattattgagaggcgggaaggaagtgatgtctgttatcctggaaagttcgtgaatgaagaagctctgaggcaaattctcagagaatcaggcggaattgataaggaaacaatggggttcacatacaatggaataagaaccaatggggtaaccagtgcatgtaagagatcaggatcttcattctatgcagaaatgaaatggctcctgtcaaacacagataatgctgcattccctcagatgactaaatcatataaaaatacaagaaaaagcccagccataatagtatgggggatccatcattccgtttcaactgcagagcaaaccaagctatatgggagtggaaacaaactggtgacagttgggagctctaattatcaacaatctttcgtaccgagtccaggagcgagaccacaagttaatggtctatccgggagaattgactttcattggctaatactaaatcccaatgatacagtcactttcagtttcaatggggcattcatagctccagaccgtgcaagcttcctgagaggaaaatctatgggaatccagagtggagtacaggttgatgccaattgtgaaggggactgctatcatagtggtgggacaataataagtaacttgccatttcagaacatagatagcagggcagttggaaaatgtccgagatatgttaagcaaaggagtctgctgcttgcaacagggatgaagaatgttcctgagattccaaagggaGGGGGGGGGGGGagaggcctatttggtgctatagcgggtttcattgaaaatggatgggagggcctaattgatggttggtatggtttcagacatcagaatgcacagggagagggaactgctgcagattacaaaagcactcaatcggcaattgatcaaataacagggaaattaaaccggcttatagcaaaaaccaaccaacaatttgagttgatagacaatgaattcaatgaggtagagaagcaaatcggtaatgtgataaattggaccagagattctataacagaagtgtggtcatacaatgctgaactcttgatagcaatggagaaccagcatacaattgatctggctgattcagaaatggacaaactgtatgaacgggtgaaaagacagctgagagagaatgctgaagaggatggcactggttgctttgaaatatttcacaagtgtgatgatgactgtatggccagtattagaaacaacacctatgatcacagaaaatacagggaagaggcaatgcaaaatagaatacagattgacccagtcaagctaagcagcggctacaaagatgtgatactttggtttagcttcggggcatcatgtttcatacttctagccattgtaatgggccttgtcttcatatgtgtgaagaatg
>EPI1355665_A_Xinjiang_35341_2017
atgaacactcaaatcctggtattcgctctgattgcgatcattccaacaaatgcagataaaatctgcctcggacaccatgccgtgtcaaacgggaccaaagtaaacacattaactgaaagaggagtggaagtcgtcaatgcaactgaaacagtggaacgaacaaacatccctaggatctgctcaaaagggaaacggacagttgacctcggtcaatgtggactcctggggacaatcactggaccacctcaatgtgaccaattcctagaattttcggccgatttaattattgagaggcgggaaggaagtgatgtctgttatcctggaaagttcgtgaatgaagaagctctgaggcaaattctcagagaatcaggcggaattgataaggaaacaatggggttcacatacaatggaacaagaaccaatggggtaaccagtgcatgtaagagatcaggatcttcattctatgcagaaatgaaatggctcctgtcaaacacagataatgctgcattccctcagatgactaaatcatataaaaatacaagaaaaagcccagccataatagtatgggggatccatcattccgtttcaactgcagagcaaaccaagctatatgggagtggaaacaaactggtgacagttgggagctctaattatcaacaatctttcgtaccgagtccaggagcgagaccacaagttaatggtctatccgggagaattgactttcattggctaatactaaatcccaatgatacagtcactttcagtttcaatggggcattcatagctccagaccgtgcaagcttcctgagaggaaaatctatgggaatccagagtggagtacaggttgatgccaattgtgaaggggactgctatcatagtggtgggacaataataagtaacttgccatttcagaacatagatagcagggcagttggaaaatgtccgagatatgttaagcaaaggagtctgctgcttgcaacagggatgaagaatgttcctgagattccaaagggaGGGGGGGGGGGGagaggcctatttggtgctatagcgggtttcattgaaaatggatgggagggcctaattgatggttggtatggtttcagacatcagaatgcacagggagagggaactgctgcagattacaaaagcactcaatcggcaattgatcaaataacagggaaattaaaccggcttatagcaaaaaccaaccaacaatttgagttgatagacaatgaattcaatgaggtagagaagcaaatcggtaatgtgataaattggaccagagattctataacagaagtgtggtcatacaatgctgaactcttgatagcaatggagaaccagcatacaattgatctggctgattcagaaatggacaaactgtatgaacgggtgaaaagacagctgagagagaatgctgaagaggatggcactggttgctttgaaatatttcacaagtgtgatgatgactgtatggccagtattagaaacaacacctatgatcacagaaaatacagggaagaggcaatgcaaaatagaatacagattgacccagtcaagctaagcagcggctacaaagatgtgatactttggtttagcttcggggcatcatgtttcatacttctagccattgtaatgggccttgtcttcatatgtgtgaagaatg
>EPI1431560_A_Gansu_23275_2019
atgaacactcaaatcctgatattcgctctgattgcgatcattccaacaaatgcagacaaaatctgcctcggacatcattccgtgtcaaacggaaccaaagtaaacacattaactgaaaaaggagtggaagtcgtcaatgcaaccgaaacagtggaacgaacaaacacccccaggatctgctcgaaagggaaaaagacagttgacctcggtcaatgtggactcctggggacaatcaccggaccacctcaatgtgaccaattcctaaaattttcagccgatttaattgttgagaggcgagaaggaagtgatgtctgttaccctggaaaattcgtgaatgaagaagctctgaggcaaattctcagagaatcaggcggaattgacaaggaacccatgagattcaaatacaatggaataagaactaatggggcgaccagtgcatgtaggagatcaggaccttcattctatgcagaaatgaaatggctcctgtcaaacacagataatgctacattcccgcagatgactaagtcatataaaaatacaagagaaagcccagctatagtagtatggggaatccatcattccgtttcaactgcagagcaaaccaggctatatgggagtggaaacaaactggtgacagttgggagttctaattatcaacaatctttcgtaccgagtccaggagcaagaccacaagttaatggtcaatctggaagaattgactttcattggctaatactaaatcccaatgatacagtcactttcagtttcaatggggctttcatagctccagatcgtgcaagcttcctgagagggaaatctatgggaatccagagtggagtacaggttgatgccaattgtgaaggggactgctatcatagtggagggacaataataagtaacttgccatttcagaacatagatagcagggcagttggaaaatgtccgagatatgttaggcaaaggagtcttctgctggcaacagggatgaagaatgttcctgaggttccaaagagaaaacggactgcgagaggcctatttggtgctatagcgggtttcattgaaaatgggtgggaaggcctaattgatggttggtatggtttcagacatcaaaatgcacagggagagggaactgctgcagattacaaaagcactcaatcggcaatagatcaaataacagggaaattaaaccgacttatagcgaaaaccaaccaacaatttgagttgatagacaatgaattcaatgaggtagaaaaacaaatcggtaatgtgataaattggaccagagattctatgacagaagtatggtcatacaatgctgaattcttagtggcaatggagaaccagcatacaattgatctggctgattcagaaatgaacaaactgtatgaacgagtgaaaagacagttgagagagaatgctgaagaagacggcacgggttgctttgaaatatttcacaagtgtgatgatgactgtatggccagtattagaaataacacctatgatcacagaaaatacagagaagaggcaatgcaaaatagaatacagattgacccagtcaaactaagcagcggctacaaagatgtgatactttggtttagcttcggggcatcatgtttcacacttctagccattgtaatgggccttgtcttcatatgtgtgaagaatg
>EPI1431568_A_Gansu_23453_2019
atgaacactcaaatcctgatattcgctctgattgcgatcattccaacaaatgcagacaaaatctgcctcggacatcattccgtgtcaaacggaaccaaagtaaacacattaactgaaaaaggagtggaagtcgtcaatgcaaccgaaacagtggaacgaacaaacacccccaggatctgctcgaaagggaaaaagacagttgacctcggtcaatgtggactcctggggacaatcaccggaccacctcaatgtgaccaattcctaaaattttcagccgatttaattgttgagaggcgagaaggaagtgatgtctgttaccctggaaaattcgtgaatgaagaagctctgaggcaaattctcagagaatcaggcggaattgacaaggaacccatgagattcaaatacaatggaataagaactaatggggcgaccagtgcatgtaggagatcaggaccttcattctatgcagaaatgaaatggctcctgtcaaacacagataatgctacattcccgcagatgactaagtcatataaaaatacaagagaaagcccagctatagtagtatggggaatccatcattccgtttcaactgcagagcaaaccaggctatatgggagtggaaacaaactggtgacagttgggagttctaattatcaacaatctttcgtaccgagtccaggagcaagaccacaagttaatggtcaatctggaagaattgactttcattggctaatactaaatcccaatgatacagtcactttcagtttcaatggggctttcatagctccagatcgtgcaagcttcctgagagggaaatctatgggaatccagagtggagtacaggttgatgccaattgtgaaggggactgctatcatagtggagggacaataataagtaacttgccatttcagaacatagatagcagggcagttggaaaatgtccgagatatgttaggcaaaggagtcttctgctggcaacagggatgaagaatgttcctgaggttccaaagagaaaacggactgcgagaggcctatttggtgctatagcgggtttcattgaaaatgggtgggaaggcctaattgatggttggtatggtttcagacatcaaaatgcacagggagagggaactgctgcagattacaaaagcactcaatcggcaatagatcaaataacagggaaattaaaccgacttatagcgaaaaccaaccaacaatttgagttgatagacaatgaattcaatgaggtagaaaaacaaatcggtaatgtgataaattggaccagagattctatgacagaagtatggtcatacaatgctgaattcttagtggcaatggagaaccagcatacaattgatctggctgattcagaaatgaacaaactgtatgaacgagtgaaaagacagttgagagagaatgctgaagaagacggcacgggttgctttgaaatatttcacaagtgtgatgatgactgtatggccagtattagaaataacacctatgatcacagaaaatacagagaagaggcaatgcaaaatagaatacagattgacccagtcaaactaagcagcggctacaaagatgtgatactttggtttagcttcggggcatcatgtttcacacttctagccattgtaatgggccttgtcttcatatgtgtgaagaatg
>EPI439502_A_Shanghai_2_2013
atgaacactcaaatcctggtattcgctctgattgcgatcattccaacaaatgcagacaaaatctgcctcggacatcatgccgtgtcaaacggaaccaaagtaaacacattaactgaaagaggagtggaagtcgtcaatgcaactgaaacagtggaacgaacaaacatccccaggatctgctcaaaagggaaaaggacagttgacctcggtcaatgtggactcctggggacaatcactggaccacctcaatgtgaccaattcctagaattttcagccgatttaattattgagaggcgagaaggaagtgatgtctgttatcctgggaaattcgtgaatgaagaagctctgaggcaaattctcagagaatcaggcggaattgacaaggaagcaatgggattcacatacagtggaataagaactaatggagcaaccagtgcatgtaggagatcaggatcttcattctatgcagaaatgaaatggctcctgtcaaacacagataatgctgcattcccgcagatgactaagtcatataaaaatacaagaaaaagcccagctctaatagtatgggggatccatcattccgtatcaactgcagagcaaaccaagctatatgggagtggaaacaaactggtgacagttgggagttctaattatcaacaatcttttgtaccgagtccaggagcgagaccacaagttaatggtctatctggaagaattgactttcattggctaatgctaaatcccaatgatacagtcactttcagtttcaatggggctttcatagctccagaccgtgcaagcttcctgagaggaaaatctatgggaatccagagtggagtacaggttgatgccaattgtgaaggggactgctatcatagtggagggacaataataagtaacttgccatttcagaacatagatagcagggcagttggaaaatgtccgagatatgttaagcaaaggagtctgctgctagcaacagggatgaagaatgttcctgagattccaaaaggaGGGGGGGGGGGGagaggcctatttggtgctatagcgggtttcattgaaaatggatgggaaggcctaattgatggttggtatggtttcagacaccagaatgcacagggagagggaactgctgcagattacaaaagcactcaatcggcaattgatcaaataacaggaaaattaaaccggcttatagaaaaaaccaaccaacaatttgagttgatagacaatgaattcaatgaggtagagaagcaaatcggtaatgtgataaattggaccagagattctataacagaagtgtggtcatacaatgctgaactcttggtagcaatggagaaccagcatacaattgatctggctgattcagaaatggacaaactgtacgaacgagtgaaaagacagctgagagagaatgctgaagaagatggcactggttgctttgaaatatttcacaagtgtgatgatgactgtatggccagtattagaaataacacctatgatcacagcaaatacagggaagaggcaatgcaaaatagaatacagattgacccagtcaaactaagcagcggctacaaagatgtgatactttggtttagcttcggggcatcatgtttcatacttctagccattgtaatgggccttgtcttcatatgtgtaaagaatg
>EPI439507_A_Anhui_1_2013
atgaacactcaaatcctggtattcgctctgattgcgatcattccaacaaatgcagacaaaatctgcctcggacatcatgccgtgtcaaacggaaccaaagtaaacacattaactgaaagaggagtggaagtcgtcaatgcaactgaaacagtggaacgaacaaacatccccaggatctgctcaaaagggaaaaggacagttgacctcggtcaatgtggactcctggggacaatcactggaccacctcaatgtgaccaattcctagaattttcagccgatttaattattgagaggcgagaaggaagtgatgtctgttatcctgggaaattcgtgaatgaagaagctctgaggcaaattctcagagaatcaggcggaattgacaaggaagcaatgggattcacatacagtggaataagaactaatggagcaaccagtgcatgtaggagatcaggatcttcattctatgcagaaatgaaatggctcctgtcaaacacagataatgctgcattcccgcagatgactaagtcatataaaaatacaagaaaaagcccagctctaatagtatgggggatccatcattccgtatcaactgcagagcaaaccaagctatatgggagtggaaacaaactggtgacagttgggagttctaattatcaacaatcttttgtaccgagtccaggagcgagaccacaagttaatggtctatctggaagaattgactttcattggctaatgctaaatcccaatgatacagtcactttcagtttcaatggggctttcatagctccagaccgtgcaagcttcctgagaggaaaatctatgggaatccagagtggagtacaggttgatgccaattgtgaaggggactgctatcatagtggagggacaataataagtaacttgccatttcagaacatagatagcagggcagttggaaaatgtccgagatatgttaagcaaaggagtctgctgctagcaacagggatgaagaatgttcctgagattccaaagggaGGGGGGGGGGGGagaggcctatttggtgctatagcgggtttcattgaaaatggatgggaaggcctaattgatggttggtatggtttcagacaccagaatgcacagggagagggaactgctgcagattacaaaagcactcaatcggcaattgatcaaataacaggaaaattaaaccggcttatagaaaaaaccaaccaacaatttgagttgatagacaatgaattcaatgaggtagagaagcaaatcggtaatgtgataaattggaccagagattctataacagaagtgtggtcatacaatgctgaactcttggtagcaatggagaaccagcatacaattgatctggctgattcagaaatggacaaactgtacgaacgagtgaaaagacagctgagagagaatgctgaagaagatggcactggttgctttgaaatatttcacaagtgtgatgatgactgtatggccagtattagaaataacacctatgatcacagcaaatacagggaagaggcaatgcaaaatagaatacagattgacccagtcaaactaagcagcggctacaaagatgtgatactttggtttagcttcggggcatcatgtttcatacttctagccattgtaatgggccttgtcttcatatgtgtaaagaatg
>EPI443028_A_Zhejiang_01_2013
atgaacactcaaatcctggtattcgctctgattgcgatcattccaacaaatgcagacaaaatctgcctcggacatcatgccgtgtcaaacggaaccaaagtaaacacattaactgaaagaggagtggaagtcgtcaatgcaactgaaacagtggaacgaacaaacatccccaggatctgctcaaaagggaaaaggacagttgacctcggtcaatgtggactcctggggacaatcactggaccacctcaatgtgaccaattcctagaattttcagccgatttaattattgagaggcgagaaggaagtgatgtctgttatcctgggaaattcgtgaatgaagaagctctgaggcaaattctcagagaatcaggcggaattgacaaggaagcaatgggattcacatacagtggaataagaactaatggagcaaccagtgcatgtaggagatcaggatcttcattctatgcagaaatgaaatggctcctgtcaaacacagataatgctgcattcccgcagatgactaagtcatataaaaatacaagaaaaagcccagctctaatagtatgggggatccatcattccgtatcaactgcagagcaaaccaagctatatgggagtggaaacaaactggtgacagttgggagttctaattatcaacaatcttttgtaccgagtccaggagcgagaccacaagttaatggtatatctggaagaattgactttcattggctaatgctaaatcccaatgatacagtcactttcagtttcaatggggctttcatagctccagaccgtgcaagcttcctgagaggaaaatctatgggaatccagagtggagtacaggttgatgccaattgtgaaggggactgctatcatagtggagggacaataataagtaacttgccatttcagaacatagatagcagggcagttggaaaatgtccgagatatgttaagcaaaggagtctgctgctagcaacagggatgaagaatgttcctgagattccaaagggaGGGGGGGGGGGGagaggcctatttggtgctatagcgggtttcattgaaaatggatgggaaggcctaattgatggttggtatggtttcagacaccagaatgcacagggagagggaactgctgcagattacaaaagcactcaatcggcaattgatcaaataacaggaaaattaaaccggcttatagaaaaaaccaaccaacaatttgagttgatcgacaatgaattcaatgaggtagagaagcaaatcggtaatgtgataaattggaccagagattctataacagaagtgtggtcatacaatgctgaactcttggtagcaatggagaaccagcatacaattgatctggctgattcagaaatggacaaactgtacgaacgagtgaaaagacagctgagagagaatgctgaagaagatggcactggttgctttgaaatatttcacaagtgtgatgatgactgtatggccagtattagaaataacacctatgatcacagcaaatacagggaagaggcaatgcaaaatagaatacagattgacccagtcaaactaagcagcggctacaaagatgtgatactttggtttagcttcggggcatcatgtttcatacttctagccattgtaatgggccttgtcttcatatgtgtaaagaatg
>EPI447596_A_Jiangsu_01_2013
atgaacactcaaatcctggtattcgctctgattgcgatcattccaacaaatgcagacaaaatctgcctcggacatcatgccgtgtcaaacggaaccaaagtaaacacattaactgaaagaggagtggaggtcgtcaatgcaactgaaacagtggaacgaacaaacatccccaggatctgctcaaaagggaaaatgacagttgacctcggtcaatgtggactcctggggacaatcactggaccacctcaatgtgaccaattcctagaattttcagccgatttaattattgagaggcgagaaggaagtgatgtctgttatcctgggaaattcgtgaatgaagaagctctgaggcaaattctcagagaatcaggcggaattgacaaggaagcaatgggattcacatacagtggaataagaactaatggagcaaccagtgcatgtaggagatcaggatcttcattctatgcagaaatgaaatggctcctgtcaaacacagataatgctgcattcccgcagatgactaagtcatataaaaatacaagaaaaagcccagctctaatagtatgggggatccatcattctgtatcaactgcagagcaaaccaagctatatgggagtggaaacaaactggtgacagttgggagttctaattatcaacaatcttttgtaccgagtccaggagcgagaccacaagttaatggtctatctggaagaattgactttcattggctaatgctaaatcccaatgatacagtcactttcagtttcaatggggctttcatagctccagaccgtgcaagcttcctgagaggaaaatctatgggaatccagagtggagtacaggttgatgccaattgtgaaggggactgctatcatagtggagggacaataataagtaacttgccatttcagaacatagatagcagggcagttggaaaatgtccgagatatgttaagcaaaggagtctgctgctagcaacagggatgaagaatgttcctgagattccaaagggaGGGGGGGGGGGGagaggcctatttggtgctatagcgggtttcattgaaaatggatgggaaggcctaattgatggttggtatggtttcagacaccagaatgcacagggagagggaactgctgcagattacaaaagcactcaatcggcaattgatcaaataacaggaaaattaaaccggcttatagaaaaaaccaaccaacaatttgagttgatagacaatgaattcaatgaggtagagaagcaaatcggtaatgtgataaattggaccagagattctataacagaagtgtggtcatacaatgctgaactcttggtagcaatggagaaccagcatacaattgatctggctgattcagaaatggacaaactgtacgaacgagtgaaaagacagctgagagagaatgctgaagaagatggcactggttgctttgaaatatttcacaagtgtgatgatgactgtatggccagtattagaaataacacctatgatcacagcaaatacagggaagaggcaatgcaaaatagaatacagattgacccagtcaaactaagcagcggctacaaagatgtgatactttggtttagcttcggggcatcatgtttcatacttctagccattgtaatgggccttgtcttcatatgtgtaaagaatg
>EPI447601_A_Jiangsu_02_2013
atgaacactcaaatcctggtattcgctctgattgcgatcattccaacaaatgcagacaaaatctgcctcggacatcatgccgtgtcaaacggaaccaaagtaaacacattaactgaaagaggagtggaagtcgtcaatgcaactgaaacagtggaacgaacaaacatccccaggatctgctcaaaagggaaaaggacagttgacctcggtcaatgtggactcctggggacaatcactggaccacctcaatgtgaccaattcctagaattttcagccgatttaattattgagaggcgagaaggaagtgatgtctgttatcctgggaaattcgtgaatgaagaagctctgaggcaaattctcagagaatcaggcggaattgacaaggaagcaatgggattcacatacagtggaataagaactaatggagcaaccagtgcatgtaggagatcaggatcttcattctatgcagaaatgaaatggctcctgtcaaacacagataatgctgcattcccgcagatgactaagtcatataaaaatacaagaaaaagcccagctctaatagtatgggggatccatcattccgtatcaactgcagagcaaaccaagctatatgggagtggaaacaaactggtgacagttgggagttctaattatcaacaatcttttgtaccgagtccaggagcgagaccacaagttaatggtctatctggaagaattgactttcattggctaatgctaaatcccaatgatacagtcactttcagtttcaatggggctttcatagctccagaccgtgcaagcttcctgagaggaaaatctatgggaatccagagtggagtacaggttgatgccaattgtgaaggggactgctatcatagtggagggacaataataagtaacttgccatttcagaacatagatagcagggcagttggaaaatgtccgagatatgttaagcaaaggagtctgctgctagcaacagggatgaagaatgttcctgagattccaaagggaGGGGGGGGGGGGagaggcctatttggtgctatagcgggtttcattgaaaatggatgggaaggcctaattaatggttggtatggtttcagacaccagaatgcacagggagagggaactgctgcagattacaaaagcactcaatcggcaattgatcaaataacaggaaaattaaaccggcttatagaaaaaaccaaccaacaatttgagttgatagacaatgaattcaatgaggtagagaagcaaatcggtaatgtgataaattggaccagagattctataacagaagtgtggtcatacaatgctgaactcttggtagcaatggagaaccagcatacaattgatctggctgattcagaaatggacaaactgtacgaacgagtgaaaagacagctgagagagaatgctgaagaagatggcactggttgctttgaaatatttcacaagtgtgatgatgactgtatggccagtattagaaataacacctatgatcacagcaaatacagggaagaggcaatgcaaaatagaatacagattgacccagtcaaactaagcagcggctacaaagatgtgatactttggtttagcttcggggcatcatgtttcatacttctagccattgtaatgggccttgtcttcatatgtgtaaagaatg
>EPI447608_A_Shanghai_12_2013
atgaacactcaaatcctggtattcgctctgattgcgatcattccaacaaatgcagacaaaatctgcctcggacatcatgccgtgtcaaacggaaccaaagtaaacacattaactgaaagaggagtggaagtcgtcaatgcaactgaaacagtggaacgaacaaacatccccaggatctgctcaaaagggaaaaggacagttgacctcggtcaatgtggactcctggggacaatcactggaccacctcaatgtgaccaattcctagaattttcagccgatttaattattgagaggcgagaaggaagtgatgtctgttatcctgggaaattcgtgaatgaagaagctctgaggcaaattctcagagaatcaggcggaattgacaaggaagcaatgggattcacatacagtggaataagaactaatggagcaaccagtgcatgtaggagatcaggatcttcattctatgcagaaatgaaatggctcctgtcaaacacagataatgctgcattcccgcagatgactaagtcatataaaaatacaagaaaaagcccagctctaatagtatgggggatccatcattccgtatcaactgcagagcaaaccaagctatatgggagtggaaacaaactggtgacagttgggagttctaattatcaacaatcttttgtaccgagtccaggagcgagaccacaagttaatggtctatctggaagaattgactttcattggctaatgctaaatcccaatgatacagtcactttcagtttcaatggggctttcatagctccagaccgtgcaagcttcctgagaggaaaatctatgggaatccagagtggagtacaggttgatgccaattgtgaaggggactgctatcatagtggagggacaataataagtaacttgccatttcagaacatagatagcagggcagttggaaaatgtccgagatatgttaagcaaaggagtctgctgctagcaacagggatgaagaatgttcctgagattccaaagggaGGGGGGGGGGGGagaggcctatttggtgctatagcgggtttcattgaaaatggatgggaaggcctaattgatggttggtatggtttcagacaccagaatgcacagggagagggaactgctgcagattacaaaagcactcaatcggcaattgatcaaataacaggaaaattaaaccggcttatagaaaaaaccaaccaacaatttgagttgatagacaatgaattcaatgaggtagagaagcaaatcggtaatgtgataaattggaccagagattctataacagaagtgtggtcatacaatgctgaactcttggtagcaatggagaaccagcatacaattgatctggctgattcagaaatggacaaactgtacgaacgagtgaaaagacagctgagagagaatgctgaagaagatggcactggttgctttgaaatatttcacaagtgtgatgatgactgtatggccagtattagaaataacacctatgatcacagcaaatacagggaagaggcaatgcaaaatagaatacagattgacccagtcaaactaagcagcggctacaaagatgtgatactttggtttagcttcggggcatcatgtttcatacttctagccattgtaatgggccttgtcttcatatgtgtaaagaatg
>EPI447609_A_Shanghai_13_2013
atgaacactcaaatcctggtattcgctctgattgcgatcattccaacaaatgcagacaaaatctgcctcggacatcatgccgtgtcaaacggaaccaaagtaaacacattaactgaaagaggagtggaagtcgtcaatgcaactgaaacagtggaacgaacaaacatccccaggatctgctcaaaagggaaaaggacagttgacctcggtcaatgtggactcctggggacaatcactggaccacctcaatgtgaccaattcctagaattttcagccgatttaattattgagaggcgagaaggaagtgatgtctgttatcctgggaaattcgtgaatgaagaagctctgaggcaaattctcagagaatcaggcggaattgacaaggaagcaatgggattcacatacagtggaataagaactaatggagcaaccagtgcatgtaggagatcaggatcttcattctatgcagaaatgaaatggctcctgtcaaacacagataatgctgcattcccgcagatgactaagtcatataaaaatacaagaaaaagcccagctctaatagtatgggggatccatcattccgtatcaactgcagagcaaaccaagctatatgggagtggaaacaaactggtgacagttgggagttctaattatcaacaatcttttgtaccgagtccaggagcgagaccacaagttaatggtatatctggaagaattgactttcattggctaatgctaaatcccaatgatacagtcactttcagtttcaatggggctttcatagctccagaccgtgcaagcttcctgagaggaaaatctatgggaatccagagtggagtacaggttgatgccaattgtgaaggggactgctatcatagtggagggacaataataagtaacttgccatttcagaacatagatagcagggcagttggaaaatgtccgagatatgttaagcaaaggagtctgctgctagcaacagggatgaagaatgttcctgagattccaaagggaGGGGGGGGGGGGagaggcctatttggtgctatagcgggtttcattgaaaatggatgggaaggcctaattgatggttggtatggtttcagacaccagaatgcacagggagagggaactgctgcagattacaaaagcactcaatcggcaattgatcaaataacaggaaaattaaaccggcttatagaaaaaaccaaccaacaatttgagttgatcgacaatgaattcaatgaggtagagaagcaaatcggtaatgtgataaattggaccagagattctataacagaagtgtggtcatacaatgctgaactcttggtagcaatggagaaccagcatacaattgatctggctgattcagaaatggacaaactgtacgaacgagtgaaaagacagctgagagagaatgctgaagaagatggcactggttgctttgaaatatttcacaagtgtgatgatgactgtatggccagtattagaaataacacctatgatcacagcaaatacagggaagaggcaatgcaaaatagaatacagattgacccagtcaaactaagcagcggctacaaagatgtgatactttggtttagcttcggggcatcatgtttcatacttctagccattgtaatgggccttgtcttcatatgtgtaaagaatg
>EPI447614_A_Zhejiang_02_2013
atgaacactcaaatcctggtattcgctctgattgcgatcattccaacaaatgcagacaaaatctgcctcggacatcatgccgtgtcaaacggaaccaaagtaaacacattaactgaaagaggagtggaagtcgtcaatgcaactgaaacagtggaacgaacaaacatccccaggatctgctcaaaagggaaaaggacagttgacctcggtcaatgtggactcctggggacaatcactggaccacctcaatgtgaccaattcctagaattttcagccgatttaattattgagaggcgagaaggaagtgatgtctgttatcctgggaaattcgtgaatgaagaagctctgaggcaaattctcagagaatcaggcggaattgacaaggaagcaatgggattcacatacagtggaataagaactaatggagcaaccagtgcatgtaggagatcaggatcttcattctatgcagaaatgaaatggctcctgtcaaacacagataatgctgcattcccgcagatgactaagtcatataaaaatacaagaaaaagcccagctctaatagtatgggggatccatcattccgtatcaactgcagagcaaaccaagctatatgggagtggaaacaaactggtgacagttgggagttctaattatcaacaatcttttgtaccgagtccaggagcgagaccacaagttaatggtctatctggaagaattgactttcattggctaatgctaaatcccaatgatacagtcactttcagtttcaatggggctttcatagctccagaccgtgcaagcttcctgagaggaaaatctatgggaatccagagtggagtacaggttgatgccaattgtgaaggggactgctatcatagtggagggacaataataagtaacttgccatttcagaacatagatagcagggcagttggaaaatgtccgagatatgttaagcaaaggagtctgctgctagcaacagggatgaagaatgttcctgagattccaaagggaGGGGGGGGGGGGagaggcctatttggtgctatagcgggtttcattgaaaatggatgggaaggcctaattgatggttggtatggtttcagacaccagaatgcacagggagagggaactgctgcagattacaaaagcactcaatcggcaattgatcaaataacaggaaaattaaaccggcttatagaaaaaaccaaccaacaatttgagttgatagacaatgaattcaatgaggtagagaagcaaatcggtaatgtgataaattggaccagagattctataacagaagtgtggtcatacaatgctgaactcttggtagcaatggagaaccagcatacaattgatctggctgattcagaaatggacaaactgtacgaacgagtgaaaagacagctgagagagaatgctgaagaagatggcactggttgctttgaaatatttcacaagtgtgatgatgactgtatggccagtattagaaataacacctatgatcacagcaaatacagggaagaggcaatgcaaaatagaatacagattgacccagtcaaactaagcagcggctacaaagatgtgatactttggtttagcttcggggcatcatgtttcatacttctagccattgtaatgggccttgtcttcatatgtgtaaagaatg
>EPI447616_A_Shanghai_16_2013
atgaacactcaaatcctggtattcgctctgattgcgatcattccaacaaatgcagacaaaatctgcctcggacatcatgccgtgtcaaacggaaccaaagtaaacacattaactgaaagaggagtggaagtcgtcaatgcaactgaaacagtggaacgaacaaacatccccaggatctgctcaaaagggaaaaggacagttgacctcggtcaatgtggactcctggggacaatcactggaccacctcaatgtgaccaattcctagaattttcagccgatttaattattgagaggcgagaaggaagtgatgtctgttatcctgggaaattcgtgaatgaagaagctctgaggcaaattctcagagaatcaggcggaattgacaaggaagcaatgggattcacatacagtggaataagaactaatggagcaaccagtgcatgtaggagatcaggatcttcattctatgcagaaatgaaatggctcctgtcaaacacagataatgctgcattcccgcagatgactaagtcatataaaaatacaagaaaaagcccagctctaatagtatgggggatccatcattccgtatcaactgcagagcaaaccaagctatatgggagtggaaacaaactggtgacagttgggagttctaattatcaacaatcttttgtaccgagtccaggagcgataccacaagttaatggtctatctggaagaattgactttcattggctaatgctaaatcccaatgatacagtcactttcagtttcaatggggctttcatagctccagatcgtgcaagcttcctgagaggaaaatctatgggaatccagagtggagtacaggttgatgccaattgtgaaggggactgctatcatagtggagggacaataataagtaacttgccatttcagaacatagatagcagggcagttggaaaatgtccgagatatgttaagcaaaggagtctgctgctagcaacagggatgaagaatgttcctgagattccaaagggaGGGGGGGGGGGGagaggcctatttggtgctatagcgggtttcattgaaaatggatgggaaggcctaattgatggttggtatggtttcagacaccagaatgcacagggagagggaactgctgcagattacaaaagcactcaatcggcaattgatcaaataacaggaaaattaaaccggcttatagaaaaaaccaaccaacaatttgagttgatagacaatgaattcaatgaggtagagaagcaaatcggtaatgtgataaattggaccagagattctataacagaagtgtggtcatacaatgctgaactcttggtagcaatggagaaccagcatacaattgatctggctgattcagaaatggacaaactgtacgaacgagtgaaaagacagctgagagagaatgctgaagaagatggcactggttgctttgaaatatttcacaagtgtgatgatgactgtatggccagtattagaaataacacctatgatcacagcaaatacagggaagaggcaatgcaaaatagaatacagattgacccagtcaaactaagcagcggctacaaagatgtgatactttggtttagcttcggggcatcatgtttcatacttctagccattgtaatgggccttgtcttcatatgtgtaaagaatg
>EPI447619_A_Fujian_01_2013
atgaacactcaaatcctggtattcgctctgattgcgatcattccaacaaatgcagacaaaatctgcctcggacatcatgccgtgtcaaacggaaccaaagtaaacacattaactgaaagaggagtggaagtcgtcaatgcaactgaaacagtggaacgaacaaacatccccaggatctgctcaaaagggaaaaggacagttgacctcggtcaatgtggactcctggggacaatcactggaccacctcaatgtgaccaattcctagaattttcagccgatttaattattgagaggcgagaaggaagtgatgtctgttatcctgggaaattcgtgaatgaagaagctctgaggcaaattctcagagaatcaggcggaattgacaaggaagcaatgggattcacatacagtggaataagaactaatggagcaaccagtgcatgtaggagatcaggatcttcattctatgcagaaatgaaatggctcctgtcaaacacagataatgctgcattcccgcagatgactaagtcatataaaaatacaagaaaaagcccagctctaatagtatgggggatccatcattccgtatcaactgcagagcaaaccaagctatatgggagtggaaacaaactggtgacagttgggagttctaattatcaacaatcttttgtaccgagtccaggagcgagaccacaagttaatggtctatctggaagaattgactttcattggctaatgctaaatcccaatgatacagtcactttcagtttcaatggggctttcatagctccagaccgtgcaagcttcctgagaggaaaatctatgggaatccagagtggagtacaggttgatgccaattgtgaaggggactgctatcatagtggagggacaataataagtaacttgccatttcagaacatagatagcagggcagttggaaaatgtccgagatatgttaagcaaaggagtctgctgctagcaacagggatgaagaatgttcctgagattccaaagggaGGGGGGGGGGGGagaggcctatttggtgctatagcgggtttcattgaaaatggatgggaaggcctaattgatggttggtatggtttcagacaccagaatgcacagggagagggaactgctgcagattacaaaagcactcaatcggcaattgatcaaataacaggaaaattaaaccggcttatagaaaaaaccaaccaacaatttgagttgatagacaatgaattcaatgaggtagagaagcaaatcggtaatgtgataaattggaccagagattctataacagaagtgtggtcatacaatgctgaactcttggtagcaatggagaaccagcatacaattgatctggctgattcagaaatggacaaactgtacgaacgagtgaaaagacagctgagagagaatgctgaagaagatggcactggttgctttgaaatatttcacaagtgtgatgatgactgtatggccagtattagaaataacacctatgatcacagcaaatacagggaagaggcaatgcaaaatagaatacagattgacccagtcaaactaagcagcggctacaaagatgtgatactttggtttagcttcggggcatcatgtttcatacttctagccattgtaatgggccttgtcttcatatgtgtaaagaatg
>EPI447622_A_Hunan_02_2013
atgaacactcaaatcctggtattcgctctgattgcgatcattccaacaaatgcagacaaaatctgcctcggacatcatgccgtgtcaaacggaaccaaagtaaacacattaactgaaagaggagtggaagtcgtcaatgcaactgaaacagtggaacgaacaaacatccccaggatttgctcaaaagggaaaaggacagttgacctcggtcaatgtggactcctggggacaatcactggaccacctcaatgtgaccaattcctagaattttcagccgatttaattattgagaggcgagaaggaagtgatgtctgttatcctgggaaattcgtaaatgaagaagctctgaggcaaattctcagagaatcaggcggaattgacaaggaagcaatgggattcacatacagtggaataagaactaatggagcaaccagtgcatgtaggagatcaggatcttcattctatgcagaaatgaaatggctcctgtcaaacacagataatgctgcattcccgcagatgactaagtcatataaaaatacaagaaaaagcccagctctaatagtatgggggatccatcattccgtatcaactgcagagcaaaccaagctatatgggagtggaaacaaactggtgacagttgggagttctaattatcaacaatcttttgtaccgagtccaggagcgagaccacaagttaatggtctatctggaagaattgactttcattggctaatgctaaatcccaatgatacagtcactttcagtttcaatggggctttcatagctccagaccgtgcaagcttcctgagaggaaaatctatgggaatccagagtggagtacaggttgatgccaattgtgaaggggactgctatcatagtggagggacaataataagtaacttgccatttcagaacatagatagcagggcagttggaaaatgtccgagatatgttaagcaaaggagtctgctgctagcaacagggatgaagaatgttcctgagattccaaagggaGGGGGGGGGGGGagaggcctatttggtgctatagcgggtttcattgaaaatggatgggaaggcctaattgatggttggtatggtttcagacaccagaatgcacagggagagggaactgctgcagattacaaaagcactcaatcggcaattgatcaaataacaggaaaattaaaccggcttatagaaaaaaccaaccaacaatttgagttgatagacaatgaattcaatgaggtagagaagcaaatcggtaatgtgataaattggaccagagattctataacagaagtgtggtcatacaatgctgaactcttggtagcaatggagaaccagcatacaattgatctggctgattcagaaatggacaaactgtacgaacgagtgaaaagacagctgagagagaatgctgaagaagatggcactggttgctttgaaatatttcacaagtgtgatgatgactgtatggccagtattagaaataacacctatgatcacagcaaatacagggaagaggcaatgcaaaatagaatacagattgacccagtcaaactaagcagcggctacaaagatgtgatactttggtttagcttcggggcatcatgtttcatacttctagccattgtaatgggccttgtcttcatatgtgtaaagaatg
>EPI447626_A_Jiangsu_08_2013
atgaacactcaaatcctggtattcgctctgattgcgatcattccaacaaatgcagacaaaatctgcctcggacatcatgccgtgtcaaacggaaccaaagtaaacacattaactgaaagaggagtggaagtcgtcaatgcaactgaaacagtggaacgaacaaacatccccaggatctgctcaaaagggaaaaggacagttgacctcggtcaatgtggactcctggggacaatcactggaccacctcaatgtgaccaattcctagaattttcagccgatttaattattgagaggcgagaaggaagtgatgtctgttatcctgggaaattcgtgaatgaagaagctctgaggcaaattctcagagaatcaggcggaattgacaaggaagcaatgggattcacatacagtggaataagaactaatggagcaaccagtgcatgtaggagatcaggatcttcattctatgcagaaatgaaatggctcctgtcaaacacagataatgctgcattcccgcagatgactaagtcatataaaaatacaagaaaaagcccagctctaatagtatgggggatccatcattccgtatcaactgcagagcaaaccaagctatatgggagtggaaacaaactggtgacagttgggagttctaattatcaacaatcttttgtaccgagtccaggagcgagaccacaagttaatggtctatctggaagaattgactttcattggctaatgctaaatcccaatgatacagtcactttcagtttcaatggggctttcatagctccagaccgtgcaagcttcctgagaggaaaatctatgggaatccagagtggagtacaggttgatgccaattgtgaaggggactgctatcatagtggagggacaataataagtaacttgccatttcagaacatagatagcagggcagttggaaaatgtccgagatatgttaagcaaaggagtctgctgctagcaacagggatgaagaatgttcctgagattccaaagggaGGGGGGGGGGGGagaggcctatttggtgctatagcgggtttcattgaaaatggatgggaaggcctaattgatggttggtatggtttcaaacaccagaatgcacagggagagggaactgctgcagattacaaaagcactcaatcggcaattgatcaaataacaggaaaattaaaccggcttatagaaaaaaccaaccaacaatttgagttgatagacaatgaattcaatgaggtagagaagcaaatcggtaatgtgataaattggaccagagattctataacagaagtgtggtcatacaatgctgaactcttggtagcaatggagaaccagcatacaattgatctggctgattcagaaatggacaaactgtacgaacgagtgaaaagacagctgagagagaatgctgaagaagatggcactggttgctttgaaatatttcacaagtgtgatgatgactgtatggccagtattagaaataacacctatgatcacagcaaatacagggaagaggcaatgcaaaatagaatacagattgacccagtcaaactaagcagcggctacaaagatgtgatactttggtttagcttcggggcatcatgtttcatacttctagccattgtaatgggccttgtcttcatatgtgtaaagaatg
>EPI447627_A_Jiangsu_09_2013
atgaacactcaaatcctggtattcgctctgattgcgatcattccaacaaatgcagacaaaatctgcctcggacatcatgccgtgtcaaacggaaccaaagtaaacacattaactgaaagaggagtggaagtcgtcaatgcaactgaaacagtggaacgaacaaacatccccaggatctgctcaaaagggaaaaggacagttgacctcggtcaatgtggactcctggggacaatcactggaccacctcaatgtgaccaattcctagaattttcagccgatttaattattgagaggcgagaaggaagtgatgtctgttatcctgggaaattcgtgaatgaagaagctctgaggcaaattctcagagaatcaggcggaattgacaaggaagcaatgggattcacatacagtggaataagaactaatggagcaaccagtgcatgtaggagatcaggatcttcattctatgcagaaatgaaatggctcctgtcaaacacagataatgctgcattcccgcagatgactaagtcatataaaaatacaagaaaaagcccagctctaatagtatgggggatccatcattccgtatcaactgcagagcaaaccaagctatatgggagtggaaacaaactggtgacagttgggagttctaattatcaacaatcttttgtaccgagtccaggagcgagaccacaagttaatggtctatctggaagaattgactttcattggctaatgctaaatcccaatgatacagtcactttcagtttcaatggggctttcatagctccagaccgtgcaagcttcctgagaggaaaatctatgggaatccagagtggagtacaggttgatgccaattgtgaaggggactgctatcatagtggagggacaataataagtaacttgccatttcagaacatagatagcagggcagttggaaaatgtccgagatatgttaagcaaaggagtctgctgctagcaacagggatgaagaatgttcctgagattccaaagggaGGGGGGGGGGGGagaggcctatttggtgctatagcgggtttcattgaaaatggatgggaaggcctaattgatggttggtatggtttcagacaccagaatgcacagggagagggaactgctgcagattacaaaagcactcaatcggcaattgatcaaataacaggaaaattaaaccggcttatagaaaaaaccaaccaacaatttgagttgatagacaatgaattcaatgaggtagagaagcaaatcggtaatgtgataaattggaccagagattctataacagaagtgtggtcatacaatgctgaactcttggtagcaatggagaaccagcatacaattgatctggctgattcagaaatggacaaactgtacgaacgagtgaaaagacagctgagagagaatgctgaagaagatggcactggttgctttgaaatatttcacaagtgtgatgatgactgtatggccagtattagaaataacacctatgatcacagcaaatacagggaagaggcaatgcaaaatagaatacagattgacccagtcaaactaagcagcggctacaaagatgtgatactttggtttagcttcggggcatcatgtttcatacttctagccattgtaatgggccttgtcttcatatgtgtaaagaatg
>EPI447629_A_Anhui_02_2013
atgaacactcaaatcctggtattcgctctgattgcgatcattccaacaaatgcagacaaaatctgcctcggacatcatgccgtgtcaaacggaaccaaagtaaacacattaactgaaagaggagtggaagtcgtcaatgcaactgaaacagtggaacgaacaaacatccccaggatctgctcaaaagggaaaaagacagttgacctcggtcaatgtggactcctggggacaatcactggaccacctcaatgtgaccaattcctagaattttcagccgatttaattattgagaggcgagaaggaagtgatgtctgttatcctgggaaattcgtgaatgaagaagctctgaggcaaattctcagagaatcaggcggaattgacaaggaagcaatgggattcacatacagtggaataagaactaatggagcaaccagtgcatgtaggagatcaggatcttcattctatgcagaaatgaaatggctcctgtcaaacacagataatgctgcattcccgcagatgactaagtcatataaaaatacaagaaaaagcccagctctaatagtatgggggatccatcattccgtatcaactgcagagcaaaccaagctatatgggagtggaaacaaactggtgacagttgggagttctaattatcaacaatcttttgtaccgagtccaggagcgagaccacaagttaatggtctatctggaagaattgactttcattggctaatgctaaatcccaatgatacagtcactttcagtttcaatggggctttcatagctccagaccgtgcaagcttcctgagaggaaaatctatgggaatccagagtggagtacaggttgatgccaattgtgaaggggactgctatcatagtggagggacaataataagtaacttgccatttcagaacatagatagcagggcagttggaaaatgtccgagatatgttaagcaaaggagtctgctgctagcaacagggatgaagaatgttcctgagattccaaagggaGGGGGGGGGGGGagaggcctatttggtgctatagcgggtttcattgaaaatggatgggaaggcctaattgatggttggtatggtttcagacaccagaatgcacagggagagggaactgctgcagattacaaaagcactcaatcggcaattgatcaaataacaggaaaattaaaccggcttatagaaaaaaccaaccaacaatttgagttgatagacaatgaattcaatgaggtagagaagcaaatcggtaatgtgataaattggaccagagattctataacagaagtgtggtcatacaatgctgaactcttggtagcaatggagaaccagcatacaattgatctggctgattcagaaatggacaaactgtacgaacgagtgaaaagacagctgagagagaatgctgaagaagatggcactggttgctttgaaatatttcacaagtgtgatgatgactgtatggccagtattagaaataacacctatgatcacagcaaatacagggaagaggcaatgcaaaatagaatacagattgacccagtcaaactaagcagcggctacaaagatgtgatactttggtttagcttcggggcatcatgtttcatacttctagccattgtaatgggccttgtcttcatatgtgtaaagaatg
>EPI448936_A_Shanghai_02_2013
atgaacactcaaatcctggtattcgctctgattgcgatcattccaacaaatgcagacaaaatctgcctcggacatcatgccgtgtcaaacggaaccaaagtaaacacattaactgaaagaggagtggaagtcgtcaatgcaactgaaacagtggaacgaacaaacatccccaggatctgctcaaaagggaaaaggacagttgacctcggtcaatgtggactcctggggacaatcactggaccacctcaatgtgaccaattcctagaattttcagccgatttaattattgagaggcgagaaggaagtgatgtctgttatcctgggaaattcgtgaatgaagaagctctgaggcaaattctcagagaatcaggcggaattgacaaggaagcaatgggattcacatacagtggaataagaactaatggagcaaccagtgcatgtaggagatcaggatcttcattctatgcagaaatgaaatggctcctgtcaaacacagataatgctgcattcccgcagatgactaagtcatataaaaatacaagaaaaagcccagctctaatagtatgggggatccatcattccgtatcaactgcagagcaaaccaagctatatgggagtggaaacaaactggtgacagttgggagttctaattatcaacaatcttttgtaccgagtccaggagcgagaccacaagttaatggtctatctggaagaattgactttcattggctaatgctaaatcccaatgatacagtcactttcagtttcaatggggctttcatagctccagaccgtgcaagcttcctgagaggaaaatctatgggaatccagagtggagtacaggttgatgccaattgtgaaggggactgctatcatagtggagggacaataataagtaacttgccatttcagaacatagatagcagggcagttggaaaatgtccgagatatgttaagcaaaggagtctgctgctagcaacagggatgaagaatgttcctgagattccaaaaggaGGGGGGGGGGGGagaggcctatttggtgctatagcgggtttcattgaaaatggatgggaaggcctaattgatggttggtatggtttcagacaccagaatgcacagggagagggaactgctgcagattacaaaagcactcaatcggcaattgatcaaataacaggaaaattaaaccggcttatagaaaaaaccaaccaacaatttgagttgatagacaatgaattcaatgaggtagagaagcaaatcggtaatgtgataaattggaccagagattctataacagaagtgtggtcatacaatgctgaactcttggtagcaatggagaaccagcatacaattgatctggctgattcagaaatggacaaactgtacgaacgagtgaaaagacagctgagagagaatgctgaagaagatggcactggttgctttgaaatatttcacaagtgtgatgatgactgtatggccagtattagaaataacacctatgatcacagcaaatacagggaagaggcaatgcaaaatagaatacagattgacccagtcaaactaagcagcggctacaaagatgtgatactttggtttagcttcggggcatcatgtttcatacttctagccattgtaatgggccttgtcttcatatgtgtaaagaatg
>EPI450526_A_Nanjing_M2_2013
atgaacactcaaatcctggtattcgctctgattgcgatcattccaacaaatgcagacaaaatctgcctcggacatcatgccgtgtcaaacggaaccaaagtaaacacattaactgaaagaggagtggaagtcgtcaatgcaactgaaacagtggaacgaacaaacatccccaggatctgctcaaaagggaaaaggacagttgacctcggtcaatgtggactcctggggacaatcactggaccacctcaatgtgaccaattcctagaattttcagccgatttaattattgagaggcgagaaggaagtgatgtctgttatcctgggaaattcgtgaatgaagaagctctgaggcaaattctcagagaatcaggcggaattgacaaggaagcaatgggattcacatacagtggaataagaactaatggagcaaccagtgcatgtaggagatcaggatcttcattctatgcagaaatgaaatggctcctgtcaaacacagataatgctgcattcccgcagatgactaagtcatataaaaatacaagaaaaagcccagctctaatagtatgggggatccatcattccgtatcaactgcagagcaaaccaagctatatgggagtggaagcaaactggtgacagttgggagttctaattatcaacaatcttttgtaccgagtccaggagcgagaccacaagttaatggtctatctggaagaattgactttcattggctaatgctaaatcccaatgatacagtcactttcagtttcaatggggctttcatagctccagaccgtgcaagcttcctgagaggaaaatctatgggaatccagagtggagtacaggttgatgccaattgtgaaggggactgctatcatagtggagggacaataataagtaacttgccatttcagaacatagatagcagggcagttggaaaatgtccgagatatgttaagcaaaggagtctgctgctagcaacagggatgaagaatgttcctgagattccaaagggaGGGGGGGGGGGGagaggcctatttggtgctatagcgggtttcattgaaaatggatgggaaggcctaattgatggttggtatggtttcagacaccagaatgcacagggagagggaactgctgcagattacaaaagcactcaatcggcaattgatcaaataacaggaaaattaaaccggcttatagaaaaaaccaaccaacaatttgagttgatagacaatgaattcaatgaggtagagaagcaaatcggtaatgtgataaattggaccagagattctataacagaagtgtggtcatacaatgctgaactcttggtagcaatggagaaccagcatacaattgatctggctgattcagaaatggacaaactgtacgaacgagtgaaaagacagctgagagagaatgctgaagaagatggcactggttgctttgaaatatttcacaagtgtgatgatgactgtatggccagtattagaaataacacctatgatcacagcaaatacagggaagaggcaatgcaaaatagaatacagattgacccagtcaaactaagcagcggctacaaagatgtaatactttggtttagcttcggggcatcatgtttcatacttctagccattgtaatgggccttgtcttcatatgtgtaaagaatg
>EPI450842_A_Hangzhou_254_2013
atgaacactcaaatcctggtattcgctctgattgcgatcattccaacaaatgcagacaaaatctgcctcggacatcatgccgtgtcaaacggaaccaaagtaaacacattaactgaaagaggagtggaagtcgtcaatgcaactgaaacagtggaacgaacaaacatccccaggatctgctcaaaagggaaaaggacagttgacctcggtcaatgtggactcctggggacaatcactggaccacctcaatgtgaccaattcctagaattttcagccgatttaattattgagaggcgagaaggaagtgatgtctgttatcctgggaaattcgtgaatgaagaagctctgaggcaaattctcagagaatcaggcggaattgacaaggaagcaatgggattcacatacagtggaataagaactaatggagcaaccagtgcatgtaggagatcaggatcttcattctatgcagaaatgaaatggctcctgtcaaacacagataatgctgcattcccgcagatgactaagtcatataaaaatacaagaaaaagcccagctctaatagtatgggggatccatcattccgtatcaactgcagagcaaaccaagctatatgggagtggaaacaaactggtgacagttgggagttctaattatcaacaatcttttgtaccgagtccaggagcgagaccacaagttaatggtctatctggaagaattgactttcattggctaatgctaaatcccaatgatacagtcactttcagtttcaatggggctttcatagctccagaccgtgcaagcttcctgagaggaaaatctatgggaatccagagtggagtacaggttgatgccaattgtgaaggggactgctatcatagtggagggacaataataagtaacttgccatttcagaacatagatagcagggcagttggaaaatgtccgagatatgttaagcaaaggagtctgctgctagcaacagggatgaagaatgttcctgagattccaaagggaGGGGGGGGGGGGagaggcctatttggtgctatagcgggtttcattgaaaatggatgggaaggcctaattgatggttggtatggtttcagacaccagaatgcacagggagagggaactgctgcagattacaaaagcactcaatcggcaattgatcaaataacaggaaaattaaaccggcttatagaaaaaaccaaccaacaatttgagttgatagacaatgaattcaatgaggtagagaagcaaatcggtaatgtgataaattggaccagagattctataacagaagtgtggtcatacaatgctgaactcttggtagcaatggagaaccagcatacaattgatctggctgattcagaaatggacaaactgtacgaacgagtgaaaagacagctgagagagaatgctgaagaagatggcactggttgctttgaaatatttcacaagtgtgatgatgactgtatggccagtattagaaataacacctatgatcacagcaaatacagggaagaggcaatgcaaaatagaatacagattgacccagtcaaactaagcagcggctacaaagatgtgatactttggtttagcttcggggcatcatgtttcatacttctagccattgtaatgggccttgtcttcatatgtgtaaagaatg
>EPI451254_A_Shanghai_Patient2_2013
atgaacactcaaatcctggtattcgctctgattgcgatcattccaacaaatgcagaccaaatctgcctcggacatcatgccgtgtcaaacggaaccaaagtaaacacattaactgaaagaggagtggaggtcgtcaatgcaactgaaacagtggagcgaacaaacatccccaggatctgctcaaaagggaaaagggcagttgacctcggtcaatgtggactcctggggacaatcactggaccacctcaatgtgaccaattcctagatttttcagccgatttaattattgagaggcgagaaggaagtgatgtctgttatcctgggaaattcgtgaatgaggaagctctgaggcaaattctcagagaatcaggcggaattgacaaggaagcaatgggattcacatacagtggaataagaaccaatggagcaaccagtgcatgtaggagatcaggatcttcattctatgcagaaatgaaatggctcctgtcaaacacagataatgctgcattcccgcagatgactaagtcatataaaaatacaagaaaaagcccagctctaacagtatgggggatccatcattccgtatcacctgcagagcaaaccaagctatatgggagtggaaacaaactggtgacagttgggagttctaattatcaacaatcttttgtaccgagtccaggagtgagaccacaagttaatggtctatctggaagaattgactttcattggctaatgctaaatcccaatgatacagtcactttcagtttcaatggggctttcatagctccagaccgtgtcagcttcctgagaggaaaatctatgggaatccagagtggagtacaggttgatgccaattgtgaaggggactgttatcatagtggagggacaataataagtaacttgccatttcagaacatagatagcagggtagttggaaaatgtccgagatatgttaagcagaggagtctgctgctagcaacagggatgaagaatgttcctgggattccaaagggaGGGGGGGGGGGGagaggcctatttggtgctatagcgggtttcattgaaaatggatgggaaggcctaattgatggttggtatggtttcagacaccagaatgcacagggagagggaactgctgcagattacaaaagcactcaatcggcaattgatcaaataacaggaaaatttaaccggcttataggaaaaaccaaccaacaatttgagttgatagacaatgaattcaatgaggtagagaagcaaatcggtaatgtgataaattggaccagagattctataacagaagtgtggtcatacaatgctgaactcttggtagcaatggagaaccagcatacaattgatctggctgattcagaaatggacaaactgtaggaacgagtgaaaagacagctgagagagaatgctgaagaggatggcactggttgctttgaaatatttcacaagtgtgatgatgactgtatggccagtattagaaataacacctatgatcacagcaaaagcagggaagaggcaatgcaaaatagaatacagattgacccagtcaaactaagcagcggctacaaagatgtgatactttggtttagcttcggggcatcatgtttcatacttctagccattgtaatgggccttgtcttcatatgtgtaaagaatg
>EPI457433_A_Shandong_0068A_2013
atgaacactcaaatcctggtattcgctctgattgcgatcattccaacaaatgcagacaaaatctgcctcggacatcatgccgtgtcaaacggaaccaaagtaaacacattaactgaaagaggagtggaagtcgtcaatgcaactgaaacagtggaacgaacaaacatccccaggatttgctcaaaagggaaaaggacagttgacctcggtcaatgtggactcctggggacaatcactggaccacctcaatgtgaccaattcctagaattttcagccgatttaattattgagaggcgagaaggaagtgatgtctgttatcctgggaaattcgtgaatgaagaagctctgaggcaaattctcagagaatcaggcggaattgacaaggaagcaatgggattcacatacagtggaataagaactaatggagcaaccagtgcatgtaggagatcaggatcttcattctatgcagaaatgaaatggctcctgtcaaacacagataatgctgcattcccgcagatgactaagtcatataaaaatacaagaaaaagcccagctctaatagtatgggggatccatcattccgtatcaactgcagagcaaaccaagctatatgggagtggaaacaaactggtgacagttgggagttctaattatcaacaatcttttgtaccgagtccaggagcgagaccacaagttaatggtctatctggaagaattgactttcattggctaatgctaaatcccaatgatacagtcactttcagtttcaatggggctttcatagctccagaccgtgcaagcttcctgagaggaaaatctatgggaatccagagtggagtacaggttgatgccaattgtgaaggggactgctatcatagtggagggacaataataagtaacttgccatttcagaacatagatagcagggcagttggaaaatgtccgagatatgttaagcaaaggagtctgctgctagcaacagggatgaagaatgttcctgagattccaaagggaGGGGGGGGGGGGagaggcctatttggtgctatagcgggtttcattgaaaatggatgggaaggcctaattgatggttggtatggtttcagacaccagaatgcacagggagagggaactgctgcagattacaaaagcactcaatcggcaattgatcaaataacaggaaaattaaaccggcttatagaaaaaaccaaccaacaatttgagttgatagacaatgaattcaatgaggtagagaagcaaatcggtaatgtgataaattggaccagagattctataacagaagtgtggtcatacaatgctgaactcttggtagcaatggagaaccagcatacaattgatctggctgattcagaaatggacaaactgtacgaacgagtgaaaagacagctgagagagaatgctgaagaagatggcactggttgctttgaaatatttcacaagtgtgatgatgactgtatggccagtattagaaataacacctatgatcacagcaaatacagggaagaggcaatgcaaaatagaatacagattgacccagtcaaactaagcagcggctacaaagatgtgatactttggtttagcttcggggcatcatgtttcatacttctagccattgtaatgggccttgtcttcatatgtgtaaagaatg
>EPI457436_A_Hunan_0070A_2013
atgaacactcaaatcctggtattcgctctgattgcgatcattccaacaaatgcagacaaaatctgcctcggacatcatgccgtgtcaaacggaaccaaagtaaacacattaactgaaagaggagtggaagtcgtcaatgcaactgaaacagtggaacgaacaaacatccccaggatctgctcaaaagggaaaaggacagttgacctcggtcaatgtggactcctggggacaatcactggaccacctcaatgtgaccaattcctagaattttcagccgatttaattattgagaggcgagaaggaagtgatatctgttatcctgggaaattcgtgaatgaagaagctctgaggcaaattctcagagaatcaggcggaattgacaaggaagcaatgggattcacatacagtggaataagaactaatggagcaaccagtgcatgtaggagatcaggatcttcattctatgcagaaatgaaatggctcctgtcaaacacagataatgctgcattcccgcagatgactaagtcatataaaaatacaagaaaaagcccagctctaatagtatgggggatccatcattccgtatcaactgcagagcaaaccaagctatatgggagtggaaacaaactggtgacagttgggagttctaattatcaacaatcttttgtaccgagtccaggagcgagaccacaagttaatggtctatctggaagaattgactttcattggctaatgctaaatcccaatgatacagtcactttcagtttcaatggggctttcatagctccagaccgtgcaagtttcctgagaggaaaatctatgggaatccagagtggagtacaggttgatgccaattgtgaaggggactgctatcatagtggagggacaataataagtaacttgccatttcagaacatagatagcagggcagttggaaaatgtccgagatacgttaagcaaaggagtctgctgctagcaacagggatgaagaatgttcctgagattccaaagggaGGGGGGGGGGGGagaggcctatttggtgctatagcgggtttcattgaaaatggatgggaaggcctaattgatggttggtatggtttcagacaccagaatgcacagggagagggaactgctgcagattacaaaagcactcaatcggcaattgatcaaataacaggaaaattaaaccggcttatagaaaaaaccaaccaacaatttgagttgatagacaatgaattcaatgaggtagagaagcaaatcggtaatgtgataaattggaccagagattctataacagaagtgtggtcatacaatgctgaactcttggtagcaatggagaaccagcatacaattgatctggctgattcagaaatggacaaactgtacgaacgagtgaaaagacagctgagagagaatgctgaagaagatggcactggttgctttgaaatatttcacaagtgtgatgatgactgtatggccagtattagaaataacacctatgatcacagcaaatacagggaagaggcaatgcaaaatagaatacagattgacccagtcaaactaagcagcggctacaaagatgtgatactttggtttagcttcggggcatcatgtttcatacttctagccattgtaatgggccttgtcttcatatgtgtaaagaatg
>EPI460767_A_Nanjing_3_2013
atgaacactcaaatcctggtattcgctctgattgcgatcattccaacaaatgcagacaaaatctgcctcggacatcatgccgtgtcaaacggaaccaaagtaaacacattaactgaaagaggagtggaagtcgtcaatgcaactgaaacagtggaacgaacaaacatccccaggatctgctcaaaagggaaaatgacagttgacctcggtcaatgtggactcctggggacaatcactggaccacctcaatgtgaccaattcctagaattttcagccgatttaattattgagaggcgagaaggaagtgatgtctgttatcctgggaaattcgtgaatgaagaagctctgaggcaaattctcagagaatcaggcggaattgacaaggaagcaatgggattcacatacagtggaataagaactaatggagcaaccagtgcatgtaggagatcaggatcttcattctatgcagaaatgaaatggctcctgtcaaacacagataatgctgcattcccgcagatgactaagtcatataaaaatacaagaaaaagcccagctctaatagtatgggggatccatcattccgtatcaactgcagagcaaaccaagctatatgggagtggaaacaaactggtaacagttgggagttctaattatcaacaatcttttgtaccgagtccaggagcgagaccacaagttaatggtctatctggaagaattgactttcattggctaatgctaaatcccaatgatacagtcactttcagtttcaatggggctttcatagctccagaccgtgcaagcttcctgagaggaaaatctatgggaatccagagtggagtacaggttgatgccaattgtgaaggggactgctatcatagtggagggacaataataagtaacttgccatttcagaacatagatagcagggcagttggaaaatgtccaagatatgttaagcaaaggagtctgctgctagcaacagggatgaagaatgttcctgagattccaaagggaGGGGGGGGGGGGagaggcctatttggtgctatagcgggtttcattgaaaatggatgggaaggcctaattgatggttggtatggtttcagacaccagaatgcacagggagagggaactgctgcagattacaaaagcactcaatcggcaattgatcaaataacaggaaaattaaaccggcttatagaaaaaaccaaccaacaatttgagttgatagacaatgaattcaatgaggtagagaagcaaatcggtaatgtgataaattggaccagagattctataacagaagtgtggtcatacaatgctgaactcttggtagcaatggagaaccagcatacaattgatctggctgattcagaaatggacaaactgtacgaacgagtgaaaagacagctgagagagaatgctgaagaagatggcactggttgctttgaaatatttcacaagtgtgatgatgactgtatggccagtattagaaataacacctatgatcacagcaaatacagggaagaggcaatgcaaaatagaatacagattgacccagtcaaactaagcagcggctacaaagatgtgatactttggtttagcttcggggcatcatgtttcatacttctagccattgtaatgggccttgtcttcatatgtgtaaagaata
>EPI467313_A_Wuxi_2_2013
atgaacactcaaatcctggtattcgctctgattgcgatcattccaacaaatgcagacaaaatctgcctcggacatcatgccgtgtcaaacggaaccaaagtaaacacattaactgaaagaggagtggaagtcgtcaatgcaactgaaacagtggaacgaacaaacatccccaggatctgctcaaaagggaaaaggacagttgacctcggtcaatgtggactcctggggacaatcactggaccacctcaatgtgaccaattcctagaattttcagccgatttaattattgagaggcgagaaggaagtgatgtctgttatcctgggaaattcgtgaatgaagaagctctgaggcaaattctcagagaatcaggcggaattgacaaggaagcaatgggattcacatacagtggaataagaactaatggatcaaccagtgcatgtaggagatcaggatcttcattctatgcagaaatgaaatggctcctgtcaaacacagataatgctgcattcccgcagatgactaagtcatataaaaatacaagaaaaagcccagctctaatagtatgggggatccatcattccgtatcaactgcagagcaaaccaagctatatgggagtggaagcaaactggtgacagttgggagttctaattatcaacaatcttttgtaccgagtccaggagcgagaccacaagttaatggtctatctggaagaattgactttcattggctaatgctaaatcccaatgatacagtcactttcagtttcaatggggctttcatagctccagaccgtgcaagcttcctgagaggaaaatctatgggaatccagagtggagtacaggttgatgccaattgtgaaggggactgctatcatagtggagggacaataataagtaacttgccatttcagaacatagatagcagggcagttggaaaatgtccgagatatgttaagcaaaggagtctgctgctagcaacagggatgaagaatgttcctgagattccaaagggaGGGGGGGGGGGGagaggcctatttggtgctatagcgggtttcattgaaaatggatgggaaggcctaattgatggttggtatggtttcagacaccagaatgcacagggagagggaactgctgcagattacaaaagcactcaatcggcaattgatcaaataacaggaaaattaaaccggcttatagaaaaaaccaaccaacaatttgagttgatagacaatgaattcaatgaggtagagaagcaaatcggtaatgtgataaattggaccagagattctataacagaagtgtggtcatacaatgctgaactcttggtagcaatggagaaccagcatacaattgatctggctgattcagaaatggacaaactgtacgaacgagtgaaaagacagctgagagagaatgctgaagaagatggcactggttgctttgaaatatttcacaagtgtgatgatgactgtatggccagtattagaaataacacctatgatcacagcaaatacagggaagaggcaatgcaaaatagaatacagattgacccagtcaaactaagcagcggctacaaagatgtaatactttggtttagcttcggggcatcatgtttcatacttctagccattgtaatgggccttgtcttcatatgtgtaaagaatg
>EPI476697_A_Guangdong_1_2013
atgaacactcaaatcctggtattcgctctgattgcgatcattccaacaaatgcagacaaaatctgcctcggacatcatgccgtgtcaaacggaaccaaagtaaacacattaactgaaagaggagtggaagtcgtcaatgcaactgaaacagtggaacgaacaaacatccccaggatctgctcaaaagggaaaaagacagttgacctcggtcaatgtggactcctggggacaatcactggaccacctcaatgtgaccaattcctagaattttcagccgatttaattattgagaggcgagaaggaagtgatgtctgttatcctgggaaattcgtgaatgaagaagctctgaggcaaattctcagagaatcaggcggaattgacaaggaagcaatgggattcacatacagtggaataagagctaatggagcaaccagtgcatgtaggagatcaggatcttcattctatgcagaaatgaaatggctcctgtcaaacacagataatgctgcattcccgcaaatgactaagtcatataaaaatacaagaaaaagcccagctctaatagtatgggggatccatcattccgtatcaactgcagagcaaaccaagctatatgggagtggaaacaaactggtgacagttgggagttctaattatcaacaatcttttgtaccgagtccaggagcgagaccacaagttaatggtctatctggaagaattgactttcattggctaatgctaaatcccaatgatacagtcactttcagtttcaatggggctttcatagctccagaccgtgcaagcttcctgagaggaaaatctatgggaatccagagtggagtacaggttgatgccgattgtgaaggggactgctatcatagtggagggacaataataagtaacttgccatttcagaacatagatagcagggcagttggaaaatgtccgagatatgttaagcaaaggagtctgctgctagcaacagggatgaagaatgttcctgagattccaaagggaGGGGGGGGGGGGagaggcctatttggtgctatagcgggtttcattgaaaatggatgggaaggcctaattgatggttggtatggtttcagacaccagaatgcacagggagagggaactgctgcagattacaaaagcactcaatcggcaattgatcaaataacaggaaaattaaaccggcttatagaaaaaaccaaccaacaatttgagttgatagacaatgaattcaatgaggtagagaagcaaatcggtaatgtgataaattggaccagagattctataacagaagtgtggtcatacaatgctgaactcttggtagcaatggagaaccagcatacaattgatctggctgattcagaaatggacaaactgtacgaacgagtgaaaagacagctgagagagaatgctgaagaagatggcactggttgctttgaaatatttcacaagtgtgatgatgactgtatggccagtattagaaataacacctatgatcacagcaaatacagggaagaggcaatgcaaaatagaatacagattgacccagtcaaactaagcagcggctacaaagatgtgatactttggtttagcttcggggcatcatgtttcatacttctagccattgtaatgggccttgtcttcatatgtgtaaagaatg
>EPI477308_A_Changsha_2_2013
atgaacactcaaatcctggtattcgctctgattgcgatcattccaacaaatgcagacaaaatctgcctcggacatcatgccgtgtcaaacggaaccaaagtaaacacattaactgaaagaggagtggaagtcgtcaatgcaactgaaacagtggaacgaacaaacatccccaggatttgctcaaaagggaaaaggacagttgacctcggtcaatgtggactcctggggacaatcactggaccacctcaatgtgaccaattcctagaattttcagccgatttaattattgagaggcgagaaggaagtgatgtctgttatcctgggaaattcgtaaatgaagaagctctgaggcaaattctcagagaatcaggcggaattgacaaggaagcaatgggattcacatacagtggaataagaactaatggagcaaccagtgcatgtaggagatcaggatcttcattctatgcagaaatgaaatggctcctgtcaaacacagataatgctgcattcccgcagatgactaagtcatataaaaatacaagaaaaagcccagctctaatagtatgggggatccatcattccgtatcaactgcagagcaaaccaagctatatgggagtggaaacaaactggtgacagttgggagttctaattatcaacaatcttttgtaccgagtccaggagcgagaccacaagttaatggtctatctggaagaattgactttcattggctaatgctaaatcccaatgatacagtcactttcagtttcaatggggctttcatagctccagaccgtgcaagcttcctgagaggaaaatctatgggaatccagagtggagtacaggttgatgccaattgtgaaggggactgctatcatagtggagggacaataataagtaacttgccatttcagaacatagatagcagggcagttggaaaatgtccgagatatgttaagcaaaggagtctgctgctagcaacagggatgaagaatgttcctgagattccaaagggaGGGGGGGGGGGGagaggcctatttggtgctatagcgggtttcattgaaaatggatgggaaggcctaattgatggttggtatggtttcagacaccagaatgcacagggagagggaactgctgcagattacaaaagcactcaatcggcaattgatcaaataacaggaaaattaaaccggcttatagaaaaaaccaaccaacaatttgagttgatagacaatgaattcaatgaggtagagaagcaaatcggtaatgtgataaattggaccagagattctataacagaagtgtggtcatacaatgctgaactcttggtagcaatggagaaccagcatacaattgatctggctgattcagaaatggacaaactgtacgaacgagtgaaaagacagctgagagagaatgctgaagaagatggcactggttgctttgaaatatttcacaagtgtgatgatgactgtatggccagtattagaaataacacctatgatcacagcaaatacagggaagaggcaatgcaaaatagaatacagattgacccagtcaaactaagcagcggctacaaagatgtgatactttggtttagcttcggggcatcatgtttcatacttctagccattgtaatgggccttgtcttcatatgtgtaaagaatg
>EPI477410_A_Zhejiang_22_2013
atgaacactcaaatcctggtattcgctctgattgcgatcattccaacaaatgcagacaaaatctgcctcggacatcatgccgtgtcaaacggaaccaaagtaaacacattaactgaaagaggagtggaagtcgtcaatgcaactgaaacagtggaacgaacaaacatccccaggatctgctcaaaagggaaaaggacagttgacctcggtcaatgtggactactggggacaatcactggaccacctcaatgtgaccaattcctagaattttcagccgatttaattattgagaggcgagaaggaagtgatgtctgttatcctggaaaattcgtgaatgaagaagctctgaggcaaattctcagagaatcaggcggaattgacaaggaagcaatgggattcacatacagtggaataagaactaatggagcaaccagtgcatgtaggagatcaggatcttcattctatgcagaaatgaaatggctcctgtcaaacacagataatgctgcattcccgcagatgactaagtcatataaaaatacaagaaaaagcccagctctaatagtatgggggatccatcattccgtatcaactgcagagcaaaccaagctatatgggagtggaaacaaactggtgacagttgggagttctaattatcaacaatcttttgtaccgagtccaggagcgagaccaccagttaatggtctatctggaagaattgactttcattggctaatgctaaatcccaatgatacagtcactttcagtttcaatggggctttcatagctccagaccgtgcaagcttcctgagaggaaaatctatgggaatccagagtggagtacaggttgatgccaattgtgaaggggactgctatcatagtggagggacaataataagtaacttgccatttcagaacatagatagcagggcagttggaaaatgtccgagatatgttaagcaaaggagtctgctgctagcaacagggatgaagaatgttcctgagattccaaagggaGGGGGGGGGGGGagaggcctatttggtgctatagcgggtttcattgaaaatggatgggaaggcctaattgatggttggtatggtttcagacaccagaatgcacagggagagggaactgctgcagattacaaaagcactcaatcggcaattgatcaaataacaggaaaattaaaccggcttatagaaaaaaccaaccaacaatttgagttgatagacaatgaattcaatgaggtagagaagcaaatcggtaatgtgataaattggaccagagattctataacagaagtgtggtcatacaatgctgaactcttggtagcaatggagaaccagcatacaattgatctggctgattcagaaatggacaaactgtacgaacgagtgaaaagacagctgagagagaatgctgaagaagatggcactggttgctttgaaatatttcacaagtgtgatgatgactgtatggccagtattagaaataacacctatgatcacagcaaatacagggaagaggcaatgcaaaatagaatacagattgacccagtcaaattaagcagcggctacaaagatgtgatactttggtttagcttcggggcatcatgtttcatacttctagccattgtaatgggccttgtcttcatatgtgtaaagaatg
>EPI490882_A_Hong_Kong_5942_2013
atgaacactcaaatcctggtattcgctctgattgcgatcattccaacaaatgcagacaaaatctgcctcggacatcatgccgtgtcaaacggaaccaaagtaaacacattaactgaaagaggagtggaagtcgtcaatgcaactgaaacagtggaacgaacaaacatccccaggatctgctcaaaagggaaaaggacagttgacctcggtcaatgtggactcctggggacaatcactggaccacctcaatgtgaccaattcctagaattttcagccgatttaattattgagaggcgagaaggaagtgatgtctgttatcctgggaaattcgtgaatgaagaagctctgaggcaaattctcagagaatcaggcggaattgacaaggaagcaatgggattcacatacagtggaataagagctaatggagcaaccagtgcatgtaggagatcaggatcttcattctatgcagaaatgaaatggctcctgtcaaacacagataatgctgcattcccgcaaatgactaagtcatataaaaatacaagaaaaagcccagctctaatagtatgggggatccatcattccgtatcaactgcagagcaaaccaagctatatgggagtggaaacaaactggtgacagttgggagttctaattatcaacaatcttttgtaccgagtccaggagcgagaccacaagttaatggtctatctggaagaattgactttcattggctaatgctaaatcccaatgatacagtcactttcagtttcaatggggctttcatagctccagaccgtgcaagcttcctgagaggaaaatctatgggaatccagagtggagtacaggttgatgctaattgtgaaggggactgctatcatagtggagggacaataataagtagcttgccatttcagaacatagatagcagagcagttggaaaatgtccgagatatgttaagcaaaggagtctgctgctagcaacagggatgaagaatgttcctgagattccaaagggaGGGGGGGGGGGGagaggcctatttggtgctatagcgggtttcattgaaaatggatgggaaggcctaattgatggttggtatggtttcagacaccagaatgcacagggagagggaactgctgcagattacaaaagcactcaatcggcaattgatcaaataacaggaaaattaaaccggcttatagaaaaaaccaaccaacaatttgagttgatagacaatgaattcaatgaggtagagaagcaaatcggtaatgtgataaattggaccagagattctataacagaagtgtggtcatacaatgctgaactcttggtagcaatggagaaccagcatacaattgatctggctgattcagaaatggacaaactgtacgaacgagtgaaaagacagctgagagagaatgctgaagaagatggcactggttgctttgaaatatttcacaagtgtgatgatgactgtatggccagtattagaaataacacctatgatcacagcaaatacagggaagaggcaatgcaaaatagaatacagattgacccagtcaaactaagcagcggctacaaagatgtgatactttggtttagcttcggggcatcatgtttcatacttctagccattgtaatgggccttgtcttcatatgtgtaaagaatg
>EPI497857_A_Zhenjiang_1_2013
atgaacactcaaatcctggtattcgctctgattgcgatcattccaacaaatgcagacaaaatctgcctcggacatcatgccgtgtcaaacggaaccaaagtaaacacattaactgaaagaggagtggaagtcgtcaatgcaactgaaacagtggaacgaacaaacatccccaggatctgctcaaaagggaaaatgacagttgacctcggtcaatgtggactcctggggacaatcactggaccacctcaatgtgaccaattcctagaattttcagccgatttaattattgagaggcgagaaggaagtgatgtctgttatcctgggaaattcgtgaatgaggaagctctgaggcaaatactcagagaatcaggcggaattgacaaggaagcaatgggattcacatacagtggaataagaactaatggagcaaccagtgcatgtaggagatcaggatcttcattctatgcagaaatgaaatggctcctgtcaaacacagataatgctgcattcccgcagatgactaagtcatataaaaatacaagaaaaagcccagctctaatagtatgggggatccatcattccgtatcaactgcagagcaaaccaagctatatgggagtggaaacaaactggtgacagttgggagttctaattatcaacaatcttttgtaccgagtccaggagcgagaccacaagttaatggtctatctggaagaattgactttcattggctaatgctaaatcccaatgatacagtcactttcagtttcaatggggctttcatagctccagaccgtgcaagcttcctgagaggaaaatctatgggaatccagagtggagtacaggttgatgccaattgtgaaggggactgctatcatagtggagggacaataataagtaacttgccatttcagaacatagatagcagggcagttggaaaatgtccgagatatgttaagcaaaggagtctgctgctagcaacagggatgaagaatgttcctgagattccaaagggaGGGGGGGGGGGGagaggcctatttggtgctatagcgggtttcattgaaaatggatgggaaggcctaattgatggttggtatggtttcagacaccagaatgcacagggagagggaactgctgcagattacaaaagcactcaatcggcaattgatcaaataacaggaaaattaaaccggcttatagaaaaaaccaaccaacaatttgagttgatagacaatgaattcaatgaggtagagaagcaaatcggtaatgtgataaattggaccagagattctataacagaagtgtggtcatacaatgctgaactcttggtagcaatggagaaccagcatacaattgatctggctgattcagaaatggacaaactgtacgaacgagtgaaaagacagctgagagagaatgctgaagaagatggcactggttgctttgaaatatttcacaagtgtgatgatgactgtatggccagtattagaaataacacctatgatcacagcaaatacagggaagaggcaatgcaaaatagaatacagattgacccagtcaaactaagcagcggctacaaagatgtgatactttggtttagcttcggggcatcatgtttcatacttctagccattgtaatgggccttgtcttcatatgtgtaaagagta
>EPI497865_A_Wuxi_3_2013
atgaacactcaaatcctggtattcgctctgattgcgatcattccaacaaatgcagacaaaatctgcctcggacatcatgccgtgtcaaacggaaccaaagtaaacacattaactgaaagaggagtggaagtcgtcaatgcaactgaaacagtggaacgaacaaacatccccaggatctgctcaaaagggaaaaggacagttgacctcggtcaatgtggactcctggggacaatcactggaccacctcaatgtgaccaattcctagaattttcagccgatttaattattgagaggcgagaaggaagtgatgtctgttatcctgggaaattcgtgaatgaagaagctctgaggcaaattctcagagaatcaggcggaattgacaaggaagcaatgggattcacatacagtggaataagaactaatggagcaaccagtgcatgtaggagatcaggatcttcattctatgcagaaatgaaatggctcctgtcaaacacagataatgctgcattcccgcagatgactaagtcatataaaaatacaagaaaaagcccagctctaatagtatgggggatccatcattccgtatcaactgcagagcaaaccaagctatatgggagtggaaacaaactggtgacagttgggagttctaattatcaacaatcttttgtaccgagtccaggagcgagaccacaagttaatggtctatctggaagaattgactttcattggctaatgctaaatcccaatgatacagtcactttcagtttcaatggggctttcatagctccagaccgtgcaagcttcctgagaggaaaatctatgggaatccagagtggagtacaggttgatgccaattgtgaaggggactgctatcatagtggagggacaataataagtaacttgccatttcagaacatagatagcagggcagttggaaaatgtccgagatatgttaagcaaaggagtctgctgctagcaacagggatgaagaatgttcctgagattccaaagggaGGGGGGGGGGGGagaggcctatttggtgctatagcgggtttcattgaaaatggatgggaaggcctaattgatggttggtatggtttcagacaccagaatgcacagggagagggaactgctgcagattacaaaagcactcaatcggcaattgatcaaataacaggaaaattaaaccggcttatagaaaaaaccaaccaacaatttgagttgatagacaatgaattcaatgaggtagagaagcaaatcggtaatgtgataaattggaccagagattctataacagaagtgtggtcatacaatgctgaactcttggtagcaatggagaaccagcatacaattgatctggctgattcagaaatggacaaactgtacgaacgagtgaaaagacagctgagagagaatgctgaagaagatggcactggttgctttgaaatatttcacaagtgtgatgatgactgtatggccagtattagaaataacacctatgatcacagcaaatacagggaagaggcaatgcaaaatagaatacagattgacccagtcaaactaagcagcggctacaaagatgtgatactttggtttagcttcggggcatcatgtttcatacttctagccattgtaatgggccttgtcttcatatgtgtaaagagta
>EPI497894_A_Suzhou_3_2013
atgaacactcaaatcctggtattcgctctgattgcgatcattccaacaaatgcagacaaaatctgcctcggacatcatgccgtgtcaaacggaaccaaagtaaacacattaactgaaagaggagtggaagtcgtcaatgcaactgaaacagtggaacgaacaaacatccccaggatctgctcaaaagggaaaaggacagttgacctcggtcaatgtggactcctggggacaatcactggaccacctcaatgtgaccaattcctagaattttcagccgatttaattattgagaggcgagaaggaagtgatgtctgttatcctgggaaattcgtgaatgaagaagctctgaggcaaattctcagagaatcaggcggaattgacaaggaagcaatgggattcacatacagtggaataagaactaatggagcaaccagtgcatgtaggagatcaggatcttcattctatgcagaaatgaaatggctcctgtcaaacacagataatgctgcattcccgcagatgactaagtcatataaaaatacaagaaaaagcccagctctaatagtatgggggatccatcattccgtatcaactgcagagcaaaccaagctatatgggagtggaaacaaactggtgacagttgggagttctaattatcaacaatcttttgtaccgagtccaggagcgagaccacaagttaatggtctatctggaagaattgactttcattggctaatgctaaatcccaatgatacagtcactttcagtttcaatggggctttcatagctccagaccgtgcaagcttcctgagaggaaaatctatgggaatccagagtggagtacaggttgatgccaattgtgaaggggactgctatcatagtggagggacaataataagtaacttgccatttcagaacatagatagcagggcagttggaaaatgtccgagatatgttaagcaaaggagtctgctgctagcaacagggatgaagaatgttcctgagattccaaagggaGGGGGGGGGGGGagaggcctatttggtgctatagcgggtttcattgaaaatggatgggaaggcctaattgatggttggtatggtttcagacaccagaatgcacagggagagggaactgctgcagattacaaaagcactcaatcggcaattgatcaaataacaggaaaattaaaccggcttatagaaaaaaccaaccaacaatttgagttgatagacaatgaattcaatgaggtagagaagcaaatcggtaatgtgataaattggaccagagattctataacagaagtgtggtcatacaatgctgaactcttggtagcaatggagaaccagcatacaattgatctggccgattcagaaatggacaaactgtacgaacgagtgaaaagacagctgagagagaatgctgaagaagatggcactggttgctttgaaatatttcacaagtgtgatgatgactgtatggccagtattagaaataacacctatgatcacagcaaatacagggaagaggcaatgcaaaatagaatacagattgacccagtcaaactaagcagcggctacaaagatgtgatactttggtttagcttcggggcatcatgtttcatacttctagccattgtaatgggccttgtcttcatatgtgtaaagaatg
>EPI500790_A_Zhejiang_KLED_XS02T_2014
atgaacactcaaatcctggtattcgctctgattgcgatcgttccaacaaatgcagacaaaatctgcctcggacatcatgccgtgtcaaacggaaccaaagtaaacacattaactgaaagaggagtggaagtcgtcaatgcaactgaaacagtggaacgaacaaacatccccaggatctgctcaaaagggaaaaagacagttgaccttggtcaatgtggactactggggacaatcactggaccacctcaatgtgaccaattcctagaattttcagccgatttaattattgagaggcgagaaggaagtgatgtctgttatcctggaaaattcgtgaatgaagaagctctgaggcaaattctcagagaatcaggcggaattgacaaggaagcaatgggattcacatacagtggaataagaactaatggagcaaccagtgcatgtaggagatcaggatcttcattctatgcagaaatgaaatggctcctgtcaaacacagataatgctgcattcccgcagatgactaagtcatataaaaatacaagaaaaagcccagctctaatagtatgggggatccatcattccgtatcaactgcagagcaaaccaagctatatgggagtggaaacaaactggtgacagttgggagttctaattatcaacaatcttttgtaccgagcccaggagcgagaccacaagttaatggtctatctggaagaattgactttcattggctaatgctaaatcccaatgatacagtcactttcagtttcaatggggctttcatagctccagaccgtgcaagcttcctgagaggaaaatctatgggaatccagagtggagtacaggttgatgccaattgtgaaggggactgctatcatagtggagggacaataataagtaacttgccatttcagaacatagatagcagggcagttggaaaatgtccgagatatgttaagcaaaagagtctgctgctagcaacagggatgaagaatgttcctgagattccaaagggaGGGGGGGGGGGGagaggcctatttggtgctatagcaggtttcattgaaaatggatgggaaggcctaattgatggttggtatggtttcagacaccagaatgcacagggagagggaactgctgcagattacaaaagcactcaatcggcaattgatcaaataacagggaaattaaaccggcttatagaaaaaaccaaccaacaatttgagttgatagacaatgaattcaatgaggtagagaagcaaatcggtaatgtgataaattggaccagagattctataacagaagtgtggtcatacaatgctgaactcttggtagcaatggagaaccagcatacaattgatctggctgattcagaaatggacaaactgtacgaacgagtgaaaagacagctgagagagaatgctgaagaagatggcactggttgctttgaaatatttcacaagtgtgatgatgactgtatggccagtattagaaataacacctatgatcacagcaagtacagggaagaggcaatgcaaaatagaatacagattgacccagtcaaactaagcagcggctacaaagatgtgatactttggtttagcttcggggcatcatgtttcatacttctagccattgtaatgggccttgtcttcatatgtgtaaagaatg
>EPI503499_A_Huizhou_01_2013
atgaacactcaaatcctggtattcgctctgattgcgatcattccaacaaatgcagacaaaatctgcctcggacatcatgccgtgtcaaacggaaccaaagtaaacacattaactgaaagaggagtggaagtcgtcaatgcaactgaaacagtggaacgaacaaacatccccaggatctgctcaaaagggaaaaagacagttgacctcggtcaatgtggactcctggggacaatcactggaccacctcaatgtgaccaattcctagaattttcagccgatttaattattgagaggcgagaaggaagtgatgtctgttatcctgggaaattcgtgaatgaagaagctctgaggcaaattctcagagaatcaggcggaattgacaaggaagcaatgggattcacatacagtggaataagagctaatggagcaaccagtgcatgtaggagatcaggatcttcattctatgcagaaatgaaatggctcctgtcaaacacagataatgctgcattcccgcaaatgactaagtcatataaaaatacaagaaaaagcccagctctaatagtatgggggatccatcattccgtatcaactgcagagcaaaccaagctatatgggagtggaaacaaactggtgacagttgggagttctaattatcaacaatcttttgtaccgagtccaggagcgagaccacaagttaatggtctatctggaagaattgactttcattggctaatgctaaatcccaatgatacagtcactttcagtttcaatggggctttcatagctccagaccgtgcaagcttcctgagaggaaaatctatgggaatccagagtggagtacaggttgatgccgattgtgaaggggactgctatcatagtggagggacaataataagtaacttgccatttcagaacatagatagcagggcagttggaaaatgtccgagatatgttaagcaaaggagtctgctgctagcaacagggatgaagaatgttcctgagattccaaagggaGGGGGGGGGGGGagaggcctatttggtgctatagcgggtttcattgaaaatggatgggaaggcctaattgatggttggtatggtttcagacaccagaatgcacagggagagggaactgctgcagattacaaaagcactcaatcggcaattgatcaaataacaggaaaattaaaccggcttatagaaaaaaccaaccaacaatttgagttgatagacaatgaattcaatgaggtagagaagcaaatcggtaatgtgataaattggaccagagattctataacagaagtgtggtcatacaatgctgaactcttggtagcaatggagaaccagcatacaattgatctggctgattcagaaatggacaaactgtacgaacgagtgaaaagacagctgagagagaatgctgaagaagatggcactggttgctttgaaatatttcacaagtgtgatgatgactgtatggccagtattagaaataacacctatgatcacagcaaatacagggaagaggcaatgcaaaatagaatacagattgacccagtcaaactaagcagcggctacaaagatgtgatactttggtttagcttcggggcatcatgtttcatacttctagccattgtaatgggccttgtcttcatatgtgtaaagaatg
>EPI509086_A_Anhui_04_2013
atgaacactcaaatcctggtattcgctctgattgcgatcattccaacaaatgcagacaaaatctgcctcggacatcatgccgtgtcaaacggaaccaaagtaaacacattaactgaaagaggagtggaagtcgtcaatgcaactgaaacagtggaacgaacaaacatccccaggatttgctcaaaagggaaaaggacagttgacctcggtcaatgtggactcctggggacaatcactggaccacctcaatgtgaccaattcctagaattttcagccgatttaattattgagaggcgagaaggaagtgatgtctgttatcctgggaaattcgtgaatgaagaagctctgaggcaaattctcagagaatcaggcggaattgacaaggaagcaatgggattcacatacagtggaataagaactaatggagcaaccagtgcatgtaggagatcaggatcttcattctatgcagaaatgaaatggctcctgtcaaacacagataatgctgcattcccgcagatgactaagtcatataaaaatacaagaaaaagcccagctctaatagtatgggggatccatcattccgtatcaactgcagagcaaaccaagctatatgggagtggaaacaaactggtgacagttgggagttctaattatcaacaatcttttgtaccgagtccaggagcgagaccacaagttaatggtctatctggaagaattgactttcattggctaatgctaaatcccaatgatacagtcactttcagtttcaatggggctttcatagctccagaccgtgcaagcttcctgagaggaaaatctatgggaatccagagtggagtacaggttgatgccaattgtgaaggggactgctatcatagtggagggacaataataagtaacttgccatttcagaacatagatagcagggcagttggaaaatgtccgagatatgttaagcaaaggagtctgctgctagcaacagggatgaagaatgttcctgagattccaaagggaGGGGGGGGGGGGagaggcctatttggtgctatagcgggtttcattgaaaatggatgggaaggcctaattgatggttggtatggtttcagacaccagaatgcacagggagagggaactgctgcagattacaaaagcactcaatcggcaattgatcaaataacaggaaaattaaaccggcttatagaaaaaaccaaccaacaatttgagttgatagacaatgaattcaatgaggtagagaagcaaatcggtaatgtgataaattggaccagagattctataacagaagtgtggtcatacaatgctgaactcttggtagcaatggagaaccagcatacaattgatctggctgattcagaaatggacaaactgtacgaacgagtgaaaagacagctgagagagaatgctgaagaagatggcactggttgctttgaaatatttcacaagtgtgatgatgactgtatggccagtattagaaataacacctatgatcacagcaaatacagggaagaggcaatgcaaaatagaatacagattgacccagtcaaactaagcagcggctacaaagatgtgatactttggtttagcttcggggcatcatgtttcatacttctagccattgtaatgggccttgtcttcatatgtgtaaagaatg
>EPI509102_A_Fujian_03_2013
atgaacactcaaatcctggtattcgctctgattgcgatcattccaacaaatgcagacaaaatctgcctcggacatcatgccgtgtcaaacggaaccaaagtaaacacattaactgaaagaggagtggaagtcgtcaatgcaactgaaacagtggaacgaacaaacatccccaggatctgctcaaaagggaaaaggacagttgacctcggtcaatgtggactcctgggaacaatcactggaccacctcaatgtgaccaattcctagaattttcagccgatttaattattgagaggcgagaaggaagtgatgtctgttatcctgggaaattcgtgaatgaagaagctctgaggcaaattctcagagaatcaggcggaattgacaaggaagcaatgggattcacatacagtggaataagaactagtggagcaaccagtgcatgtaggagatcaggatcttcattctatgcagaaatgaaatggctcctgtcaaacacagataatgctgcattcccgcagatgactaagtcatataaaaatacaagaaaaagcccagctctaatagtatgggggatccatcattccgtatcaactgcagagcaaaccaagctatatgggagtggaaacaaactggtgacagttgggagttctaattatcaacaatcttttgtaccgagtccaggagcgagaccacaagttaatggtctatctggaagaattgactttcattggctaatgctaaatcccaatgatacagtcactttcagtttcaatggggctttcatagctccagaccgtgcaagcttcctgagaggaaaatctatgggaatccagagtggagtacaggttgatgccaattgtgaaggggactgctatcatagtggagggacaataataagtaacttgccatttcagaacatagatagcagggcagttggaaaatgtccgagatatgttaagcaaaggagtctgctgctagcaacagggatgaagaatgttcctgagattccaaagggaGGGGGGGGGGGGagaggcctatttggtgctatagcgggtttcattgaaaatggatgggaaggcctaattgatggttggtatggtttcagacaccagaatgcacagggagagggaactgctgcagattacaaaagcactcaatcggcaattgatcaaataacaggaaaattaaaccggcttatagaaaaaaccaaccaacaatttgagttgatagacaatgaattcaatgaggtagagaagcaaatcggtaatgtgataaattggaccagagattctataacagaagtgtggtcatacaatgctgaactcttggtagcaatggagaaccagcatacaattgatctagctgattcagaaatggacaaactgtacgaacgagtgaaaagacagctgagagagaatgctgaagaagatggcactggttgctttgaaatatttcacaagtgtgatgatgactgtatggccagtattagaaataacacctatgatcacagcaaatacagggaagaggcaatgcaaaatagaatacagattgacccagtcaaactaagcagcggctacaaagatgtgatactttggtttagcttcggggcatcatgtttcatacttctagccattgcaatgggccttgtcttcatatgtgtaaagaatg
>EPI509136_A_Guangxi_08971_2014
atgaacactcaaatcctggtattcgctctgattgcgatcattccaacaaatgcagataaaatctgcctcggacatcatgccgtgtcaaacggaaccaaagtaaacacattaactgaaagaggagtggaagtcgtcaatgcaactgaaacagtggaacgaacaaacatccccaggatctgctcaaaagggaaaaagacagttgacctcggtcaatgtggactcctggggacaatcactggaccacctcaatgtgaccaattcctagaattttcagccgatttaattattgagaggcgagaaggaagtgatgtctgttatcctgggaaattcgtgaatgaagaagctctgaggcaaattctcagagaatcaggcggaattgacaaggaagcaatgggattcacatacagtggaataagaactaatggagcaaccagtgcatgtaggagatcaggatcttcattctatgcagaaatgaaatggctcctgtcaaacacagataatgctgcattcccgcaaatgactaagtcatataaaaatacaagaaaaagcccagctctaatagtatgggggatccatcattccgtatcaactgcagagcaaaccaagctatatgggagtggaaacaaactggtgacagttgggagttctaattatcaacaatcttttgtaccgagtccaggagcgagaccacaagttaatggtttatctggaagaattgactttcattggctaatgctaaatcccaatgatacagtcactttcagtttcaatggggctttcatagctccagaccgtgcaagcttcctgagaggaaaatctatgggaatccagagtggagtacaggttgatgccaattgtgaaggggactgctatcatagtggagggacaataataagtaacttgccatttcagaacatagatagcagggcagttggaaaatgtccgagatatgttaagcaaaggagtctgctgctagcaacagggatgaagaatgttcctgagattccaaagggaGGGGGGGGGGGGagaggcctatttggtgctatagcgggtttcattgaaaatggatgggaaggcctaattgatggttggtatggtttcagacaccagaatgcacagggagagggaactgctgcagattacaaaagcactcaatcggcaattgatcaaataacaggaaaattaaaccggcttatagaaaaaaccaaccaacaatttgagttgatagacaatgaattcaacgaggtagagacgcaaatcggtaatgtgataaattggaccagagattctataacagaagtgtggtcatacaatgctgaactcttggtagcaatggagaaccagcatacaattgatctggctgattcagaaatggacaaactgtacgaacgagtgaaaagacagctgagagagaatgctgaagaagatggcactggttgctttgaaatatttcacaagtgtgatgatgactgtatggccagcattagaaataacacctatgatcacagcaaatacagggaagaggcaatgcaaaatagaatacagattgatccagtcaaactaagcagcggctacaaagatgtgatactttggtttagcttcggggcatcatgtttcatacttctagccattgtaatgggccttgtcttcatatgtgtaaagaatg
>EPI509151_A_Guangxi_08309_2014
atgaacactcaaatcctggtattcgctctgattgcgatcattccaacaaatgcagataaaatctgcctcggacatcatgccgtgtcaaacggaaccaaagtaaacacattaactgaaagaggagtggaagtcgtcaatgcaactgaaacagtggaacgaacaaacatccccaggatctgctcaaaagggaaaaagacagttgacctcggtcaatgtggactcctggggacaatcactggaccacctcaatgtgaccaattcctagaattttcagccgatttaattattgagaggcgagaaggaagtgatgtctgttatcctgggaaattcgtgaatgaagaagctctgaggcaaattctcagagaatcaggcggaattgacaaggaagcaatgggattcacatacagtggaataagaactaatggagcaaccagtgcatgtaggagatcaggatcttcattctatgcagaaatgaaatggctcctgtcaaacacagataatgctgcattcccgcaaatgactaagtcatataaaaatacaagaaaaagcccagctctaatagtatgggggatccatcattccgtatcaactgcggagcaaaccaagctatatgggagtggaaacaaactggtgacagttgggagttctaattatcaacaatcttttgtaccgagtccaggagcgagaccacaagttaatggtttatctggaagaattgactttcattggctaatgctaaatcccaatgatacagtcactttcagtttcaatggggctttcatagctccagaacgtgcaagcttcctgagaggaaaatctatgggaatccagagtggagtacaggttgatgccaattgtgaaggggactgctatcatagtggagggacaataataagtaacttgccatttcagaacatagatagcagggcagttggaaaatgtccgagatatgttaagcaaaggagtctgctgctagcaacagggatgaagaatgttcctgagattccaaagggaGGGGGGGGGGGGagaggcctatttggtgctatagcgggtttcattgaaaatggatgggaaggcctaattgatggttggtatggtttcaaacaccagaatgcacagggagagggaactgctgcagattacaaaagcactcaatcggcaattgatcaaataacaggaaaattaaaccggcttatagaaaaaaccaaccaacaatttgagttgatagacaatgaattcaacgaggtagagacgcaaatcggtaatgtgataaattggaccagagattctataacagaagtgtggtcatacaatgctgaactcttggtagcaatggagaaccagcatacaattgatctggctgattcagaaatggacaaactgtacgaacgagtgaaaagacagctgagagagaatgctgaagaagatggcactggttgctttgaaatatttcacaagtgtgatgatgactgtatggccagcattagaaataacacctatgatcacagcaaatacagggaagaggcaatgcaaaatagaatacagattgatccagtcaaactaagcagcggctacaaagatgtgatactttggtttagcttcggggcatcatgtttcatacttctagccattgtaatgggccttgtcttcatatgtgtaaagaatg
>EPI509880_A_Hong_Kong_4495_2014
atgaacactcaaatcctggtattcgctctgattgcgatcattccaacaaatgcagacaaaatctgcctcggacatcatgccgtgtcaaacggaaccaaagtaaacacattaactgaaagaggagtggaagtcgtcaatgcaactgaaacagtggaacgaacaaacatccccaggatctgctcaaaagggaaaaagacagttgacctcggtcaatgtggactcctggggacaatcactggaccacctcaatgtgaccaattcctagaattttcagccgatttaattattgagaggcgagaaggaagtgatgtctgttatcctgggaaattcgtgaatgaagaagctctgaggcaaattctcagaaaatcaggcggaattgacaaggaagcaatgggattcacatacagtggaataagaactaatggagcaaccagtgcatgtaggagatcaggatcttcattctatgcagaaatgaaatggctcctgtcaaacacagataatgctgcattcccgcaaatgactaagtcatataaaaatacaagaaaaagcccagctataatagtatgggggatccatcattccgtatcaactgcagagcaaaccaagctatatgggagtggaaacaaactggtgacagttgggagttctaattatcaacaatcttttgtaccgagtccaggagcgagaccacaagttaatggtttatctggaagaattgactttcattggctaatgctaaatcccaatgatacagtcactttcagtttcaatggggctttcatagctccagaccgtgcaagcttcctgagaggaaaatctatgggaatccagagtggagtacaggttgatgccgattgtgaaggggactgctatcatagtggagggacaataataagtaacttgccatttcagaacatagatagcagggcagttggaaaatgtccgagatatgttaagcaaaggagtctgctgctagcaacagggatgaagaatgttcctgagattccaaagggaGGGGGGGGGGGGagaggcctatttggtgctatagcgggtttcattgaaaatggatgggaaggcctaattgatggttggtatggtttcagacaccagaatgcacagggagagggaactgctgcagattacaaaagcactcaatcggcaattgatcaaataacaggaaaattaaaccggcttatagaaaaaaccaaccaacaatttgagttgatagacaatgaattcaacgaggtagagaagcaaatcggtaatgtgataaactggaccagagattctataacagaagtgtggtcatacaatgctgaactcttggtagcaatggagaaccagcatacaattgatctggctgattcagaaatggacaaactgtacgaacgagtgaaaagacagctgagagagaatgctgaagaagatggcactggttgctttgaaatatttcacaagtgtgatgatgactgtatggccagcattaggaataacacctatgatcacagcaaatacagggaagaggcaatgcaaaatagaatacagattgacccagtcaaactaagcagcggctacaaagatgtgatactttggtttagcttcggggcatcatgtttcatacttctagccattgtaatgggccttgtcttcatatgtgtaaagaatg
>EPI509888_A_Hong_Kong_8113530_2014
atgaacactcaaatcctggtattcgctctgattgcgatcattccaacaaatgcagataaaatctgcctcggacatcatgccgtgtcaaacggaaccaaagtaaacacattaactgaaagaggagtggaagtcgtcaatgcaactgaaacagtggaacgaacaaacatccccaggatctgctcaaaagggaaaaagacagttgacctcggtcaatgtggactcctggggacaatcactggaccacctcaatgtgaccaattcctagaattttcagccgatttaattattgagaggcgagaaggaagtgatgtctgttatcctgggaaattcgtgaatgaagaagctctgaggcaaattctcagagaatcaggcggaattgacaaggaagcaatgggattcacatacagtggaataagaactaatggagcaaccagtgcatgtaggagatcaggatcttcattctatgcagaaatgaaatggctcctgtcaaacacagataatgctgcattcccgcaaatgactaagtcatataaaaatacaagaaaaagcccagctctaatagtatgggggatccatcattccgtatcaactgcagagcaaaccaagctatatgggagtggaaacaaactggtgacagttgggagttctaattatcaacaatcttttgtaccgagtccaggagcgagaccacaagttaatggtttatctggaagaattgactttcattggctaatgctaaatcccaatgatacagtcactttcagtttcaatggggctttcatagctccagaccgtgcaagcttcctgagaggaaaatctatgggaatccagagtggagtacaggttgatgccaattgtgaaggggactgctatcatagtggagggacaataataagtaacttgccatttcagaacatagatagcagggcagttggaaaatgtccgagatatgttaagcaaaggagtctgctgctagcaacagggatgaagaatgttcctgagattccaaagggaGGGGGGGGGGGGagaggcctatttggtgctatagcgggtttcattgaaaatggatgggaaggcctaattgatggttggtatggtttcagacaccagaatgcacagggagagggaactgctgcagattacaaaagcactcaatcggcaattgatcaaataacaggaaaattaaaccggcttatagaaaaaaccaaccaacaatttgagttgatagacaatgaattcaacgaggtagagacgcaaatcggtaatgtgataaattggaccagagattctataacagaagtgtggtcatacaatgctgaactcttggtagcaatggagaaccagcatacaattgatctggctgattcagaaatggacaaactgtacgaacgagtgaaaagacagctgagagagaatgctgaagaagatggcactggttgctttgaaatatttcacaagtgtgatgatgactgtatggccagcattagaaataacacctatgatcacagcaaatacagggaagaggcaatgcaaaatagaatacagattgatccagtcaaactaagcagcggctacaaagatgtgatactttggtttagcttcggggcatcatgtttcatacttctagccattgtaatgggccttgtcttcatatgtgtaaagaatg
>EPI510157_A_Guizhou_01502_2014
atgaacactcaaatcctggtattcgctctgattgcgatcattccaacaaatgcagacaaaatctgcctcggacatcatgccgtgtcaaacggaaccaaagtaaacacattaactgaaagaggagtggaagtcgtcaatgcaactgaaacagtggaacgaacaaacatccccaggatctgctcaaaagggaaaaggacagttgacctcggtcaatgtggactcctagggacaatcactggaccacctcaatgtgaccaattcctagaattttcagccgatttaattattgagagacgagaaggaagtgatgtctgttatcctgggaaattcgtgaatgaggaagctctgaggcaaattctcagagaatcaggaggaattgacaaggaagcaatgggattcacatacagtggaataagaactaatggagcaaccagtgcatgtaggagatcaggatcttcattctatgcagaaatgaaatggctcctgtcaaacacagataatgctgcattcccgcagatgactaagtcatataaaaatacaagaaaaagcccagctctaatagtatgggggatccatcattccgtatcaactgcagagcaaaccaagctatatgggagtggaaacaaactggtgacagttgggagttctaattatcaacaatcttttgtaccgagtccaggagcgagaccacaagttaatggtctatctggaagaattgactttcattggctaatactaaatcccaatgatacagtcactttcagtttcaatggggctttcatagctccagaccgtgcaagcttcctgagaggaaaatctataggaatccagagtggagtacaggttgatgccaattgtgaaggggactgctatcatagtggagggacgataataagtaacttgccatttcagaacatagataacagagcagttggaaaatgtccgagatatgttaagcaaaggagcctgctgctagcaacagggatgaagaatgttcctgagattccaaagggaGGGGGGGGGGGGagaggcctatttggtgctatagcgggtttcattgaaaatggatgggaaggcctaattgatggttggtatggtttcagacaccagaatgcacagggagaggggactgctgcagattacaaaagcactcaatcggcaattgatcaaataacaggaaaattaaaccggcttatagaaaaaaccaaccaacaatttgagttgatagacaatgaattcaatgaggtagagaagcaaatcggtaatgtaataaattggaccagagattctataacagaattgtggtcatacaacgctgaactcttagtagcaatggagaaccagcatacaattgatctggctgattcagaaatggacaaactgtacgaacgagtgaaaagacagctgagagagaatgctgaagaggatggcactggttgctttgaaatatttcacaagtgtgatgatgactgtatggccagtattagaaataacacctatgatcacagcaaatacagggaagaggcaatgcaaaatagaatacagattgacccagtcaaactaagcagcggctacaaagatgtgatactttggtttagcttcggggcatcatgtctcatacttctagccattgtaatgggccttgtcttcatatgtgtaaagaatg
>EPI515869_A_Guangdong_DG_03_2013
atgaacactcaaatcctggtattcgctctgattgcgatcattccaacaaatgcagacaaaatctgcctcggacatcatgccgtgtcaaacggaaccaaagtaaacacattaactgaaagaggagtggaagtcgtcaatgcaactgaaacagtggaacgaacaaacatccccaggatctgctcaaaagggaaaaagacagttgacctcggtcaatgtggactcctggggacaatcactggaccacctcaatgtgaccaattcctagaattttcagccgatttaattattgagaggcgagaaggaagtgatgtctgttatcctgggaaattcgtgaatgaagaagctctgaggcaaattctcagagaatcaggcggaattgacaaggaagcaatgggattcacatacagtggaataagagctaatggagcaaccagtgcatgtaggagatcaggatcttcattctatgcagaaatgaaatggctcctgtcaaacacagataatgctgcattcccgcaaatgactaagtcatataaaaatacaagaaaaagcccagctctaatagtatgggggatccatcattccgtatcaactgcagagcaaaccaagctatatgggagtggaaacaaactggtgacagttgggagttctaattatcagcaatcttttgtaccgagtccaggagcgagaccacaagttaatggtctatctggaagaattgactttcattggctaatgctaaatcccaatgatacagtcactttcagtttcaatggggctttcatagctccagaccgtgcaagttttctgagaggaaaatctatgggaatccagagtggagtacaggttgatgccaattgtgaaggggactgctatcatagtggagggacaataataagtaacttgccatttcagaacatagatagcagagcagttggaaaatgtccgagatatgttaagcaaaggagtctgctgctagcaacagggatgaagaatgttcctgagattccaaagggaGGGGGGGGGGGGagaggcctatttggtgctatagcgggtttcattgaaaatggatgggaaggcctaattgatggttggtatggtttcagacaccagaatgcacagggagagggaactgctgcagattacaaaagcactcaatcggcaattgatcaaataacaggaaaattaaaccggcttatagaaaaaaccaaccaacaatttgagttgatagacaatgaattcaatgaggtagagaagcaaatcggtaatgtgataaattggaccagagattctataacagaagtgtggtcatacaatgctgaactcttggtagcaatggagaaccagcatacaattgatctggctgattcagaaatggacaaactgtacgaacgagtgaaaagacagctgagagagaatgctgaagaagatggcactggttgctttgaaatatttcacaagtgtgatgatgactgtatggccagtattagaaataacacctatgatcacagcaaatacagggaagaggcaatgcaaaatagaatacagattgacccagtcaaactaagcagcggctacaaagatgtgatactttggtttagcttcggggcatcatgtttcatacttctagccattgtaatgggccttgtcttcatatgtgtaaagaatg
>EPI516606_A_Hong_Kong_8122430_2014
atgaacactcaaatcctggtattcgctctgattgcgatcattccaacaaatgcagacaaaatctgcctcggacatcatgccgtgtcaaacggaaccaaagtaaacacattaactgaaagaggagtggaagtcgtcaatgcaactgaaacagtggaacgaacaaacatccccaggatctgctcaaaagggaaaaagacagttgacctcggtcaatgtggactcctggggacaatcactggaccacctcaatgtgaccaattcctagaattttcagccgatttaattattgagaggcgagaaggaagtgatgtctgttatcctgggaaattcgtgaatgaagaagctctgaggcaaattctcagaaaatcaggcggaattgacaaggaagcaatgggattcacatacagtggaataagaactaatggagcaaccagtgcatgtaggagatcaggatcttcattctatgcagaaatgaaatggctcctgtcaaacacagataatgctgcattcccgcaaatgactaagtcatataaaaatacaagaaaaagcccagctataatagtatgggggatccatcattccgtatcaactgcagagcaaaccaagctatatgggagtggaaacaaactggtgacagttgggagttctaattatcaacaatcttttgtaccgagtccaggagcgagaccacaagttaatggtttatctggaagaattgacttccattggctaatgctaaatcccaatgatacagtcactttcagtttcaatggggctttcatagctccagaccgtgcaagcttcctgagaggaaaatctatgggaatccagagtggagtacaggttgatgccgattgtgaaggggactgctatcatagtggagggacaataataagtaacttgccatttcagaacatagatagcagggcagttggaaaatgtccgagatatgttaagcaaaggagtctgctgctagcaacagggatgaagaatgttcctgagattccaaagggaGGGGGGGGGGGGagaggcctatttggtgctatagcgggtttcattgaaaatggatgggaaggcctaattgatggttggtatggtttcagacaccagaatgcacagggagagggaactgctgcagattacaaaagcactcaatcggcaattgatcaaataacaggaaaattaaaccggcttatagaaaaaaccaaccaacaatttgagttgatagacaatgaattcaacgaggtagagaagcaaatcggtaatgtgataaactggaccagagattctataacagaagtgtggtcatacaatgctgaactcttggtagcaatggagaaccagcatacaattgatctggctgattcagaaatggacaaactgtacgaacgagtgaaaagacagctgagagagaatgctgaagaagatggcactggttgctttgaaatatttcacaagtgtgatgatgactgtatggccagcattaggaataacacctatgatcacagcaaatacagggaagaggcaatgcaaaatagaatacagattgacccagtcaaactaagcagcggctacaaagatgtgatactttggtttagcttcggggcatcatgtttcatacttctagccattgtaatgggccttgtcttcatttgtgtaaagaatg
>EPI521915_A_Taiwan_1_2014
atgaacactcaaatcctggtattcgctctgattgcgatcattccaacaaatgcagacaaaatctgcctcggacatcatgccgtgtcaaacggaaccaaagtaaacacattaactgaaagaggagtggaagtagtcaatgcaactgaaacagtggaacgaacaaacatccccaggatctgctcaaaagggaaaaggacagttgacctcggtcaatgtggactcctggggacaatcactggaccacctcaatgtgaccaattcctagaattttcggccgatttaattattgagaggcgagaaggaagtgatgtctgttatcctgggaaattcgtgaatgaagaagctctgaggcaaattctcagagaatcaggcggaattgacaaggaagcaatgggattcacatacagtggaataagaactaatggagcaaccagtgcatgtaggagatcaggatcttcattctatgcagaaatgaaatggctcctgtcaaacacagataatgctgcattcccgcagatgactaagtcatataaaaatacaagaaaaagcccagctataatagtatgggggatccatcattccgtttcaactgcagagcaaaccaagctatatgggagtggaaacaaactggtgacagttgggagttctaattatcaacaatctttcgtaccgagtccaggagcgagaccacaagttaatggtctatctggaagaattgactttcattggctaatgctaaaccccaatgatacagtcactttcagtttcaatggggctttcatagctccagaccgtgcaagcttcctgagaggaaaatctatgggaatccagagtggagtacaggttgatgccaattgtgaaggggactgctatcatagtggagggacaataataagtaacttgccatttcagaacatagatagcagggcagttggaaaatgtccgagatatgttaagcaaaggagtctgctgctggcaacagggatgaagaatgttcctgagattccaaagggaGGGGGGGGGGGGagaggcctatttggtgctatagcgggtttcattgaaaatggatgggaaggcctaattgatggttggtatggtttcagacaccagaatgcacagggagagggaactgctgcagattacaaaagcactcaatcggcaattgatcaaataacagggaaattaaaccggcttatagcaaaaaccaaccaacaatttgagttgatagacaatgaattcaatgaggtagagaagcaaatcggtaatgtgataaattggaccagagattctataacagaagtgtggtcatacaatgctgaactcttggtagcaatggagaaccagcatacaattgatctggctgattcagaaatggacaaactgtacgaacgagtgaaaagacagctgagagagaatgctgaagaagatggcactggttgctttgaaatatttcacaagtgtgatgatgactgtatggccagtattagaaataacacctatgatcacagaaaatacagggaagaggcaatgcaaaatagaatacagattgacccagtcaaactaagcagcggctacaaagatgtgatactttggtttagcttcggggcatcatgtttcatacttctagccattgtaatgggccttgtcttcatatgtgtaaagaatg
>EPI521917_A_Taiwan_2_2014
atgaacactcaaatcctggtattcgctctgattgcgatcattccaacaaatgcagacaaaatctgcctcggacatcatgccgtgtcaaacggaaccaaagtaaacacattaactgaaagaggagtggaagtcgtcaatgcaactgaaacagtggaacgaacaaacatccccaggatctgctcaaaagggaaaaggacagttgacctcggtcaatgtggactcctggggacaatcacaggaccacctcaatgtgaccaattcctagaattttcggccgatttaattattgagaggcgagaaggaagtgatgtctgttatcctgggaaattcgtgaatgaagaagctctgaggcaaattctcagagaatcaggtggaattgacaaggaagcaatgggattcacatacagtggaataagaactaatggagcaaccagtgcatgtaggagatcaggatcttcattctatgcagaaatgaaatggctcctgtcaaacacagataatgctgcattcccgcagatgactaagtcatataaaaatacaagaaaaagcccagctataatagtatgggggatccatcattccgtttcaactgcagagcaaaccaagctatatgggagtggaaacaaactggtgacagttgggagttctaattatcaacaatctttcgtaccgagtccaggagcgagaccacaagttaatggtctatctggaagaattgactttcattggctaatgctaaatcccaatgatacagtcactttcagtttcaatggggctttcatagctccagaccgtgcaagcttcctgagaggaaaatctatgggaatccagagtggagtacaggttgatgccaattgtgaaggggactgctatcatagtggagggacaataataagtaacttgccatttcagaacatagatagcagggcagttggaaaatgtccgagatatgttaagcaaaggagtctgctgctggcaacagggatgaagaatgttcctgagattccaaagggaGGGGGGGGGGGGagaggcctatttggtgctatagcgggtttcattgaaaatggatgggaaggcctaattgatggttggtatggtttcagacaccagaatgcacagggagagggaactgctgcagattacaaaagcactcaatcggcaattgatcaaataacagggaaattaaaccggcttatagcaaaaaccaaccaacaatttgagttgatagacaatgaattcaatgaggtagagaagcaaatcggtaatgtgataaattggaccagagattctataacagaagtgtggtcatacaatgctgaactcttggtagcaatggagaaccagcatacaattgatctggctgattcagaaatggacaaactgtacgaacgagtgaaaagacagctgagagagaatgctgaagaagatggcactggttgctttgaaatatttcacaagtgtgatgatgactgtatggccagtattagaaataacacctatgatcacagaaaatacagggaagaggcaatgcaaaatagaatacagattgacccagtcaaactaagcagcggctacaaagatgtgatactttggtttagcttcggggcatcatgtttcatacttctagccattgtaatgggccttgtcttcatatgtgtaaagaatg
>EPI528298_A_Jilin_10117_2014
atgaacactcaaatcctggtattcgctctgattgcgatcgttccaacaaatgcagacaaaatctgcctcggacatcatgccgtgtcaaacggaaccaaagtaaacacattaactgaaagaggagtggaagtcgtcaatgcaactgaaacagtggaacgaacaaacatccccaggatctgctcaaaagggaaaaagacagttgaccttggtcaatgtggactactggggacaatcactggaccacctcaatgtgaccaattcctagaattttcagccgatttaattattgagaggcgagaaggaagtgatgtctgttatcctggaaaattcgtgaatgaagaagctctgaggcaaattctcagagaatcaggcggaattgacaaggaagcaatgggattcacatacagtggaataagaactaatggagcaaccagtgcatgtaggagatcaggatcttcattctatgcagaaatgaaatggctcctgtcaaacacagataatgctgcattcccgcagatgactaagtcatataaaaatacaagaaaaagcccagctctaatagtatgggggatccatcattccgtatcaactgcagagcaaaccaagctatatgggagtggaaacaaactggtgacagttgggagttctaattatcaacaatcttttgtaccgagtccaggagcgagaccacaagttaatggtctatctggaagaattgactttcattggctaatgctaaatcccaatgatacagtcactttcagtttcaatggggctttcatagctccagaccgtgcaagcttcctgagaggaaaatctatgggaatccagagtggagtacaggttgatgccaattgtgaaggggactgttatcatagtggagggacaataataagtaacttgccatttcagaacatagatagcagggcagttggaaaatgtccgagatatgttaagcaaaagagtctgctgctagcaacagggatgaagaatgttcctgagattccaaagggaGGGGGGGGGGGGagaggcctatttggtgctatagcaggtttcattgaaaatggatgggaaggcctaattgatggttggtatggtttcagacaccagaatgcacagggagagggaactgctgcagattacaaaagcactcaatcggcaattgatcaaataacagggaaattaaaccggcttatagaaaaaaccaaccaacaatttgagttgatagacaatgaattcaatgaggtagagaagcaaatcggtaatgtgataaattggaccagagattctataacagaagtgtggtcatacaatgctgaactcttggtagcaatggagaaccagcatacaattgatctggctgattcagaaatggacaaactgtacgaacgagtgaaaagacagctgagagagaatgctgaagaagatggcactggttgctttgaaatatttcacaagtgtgatgatgactgtatggccagtattagaaataacacctatgatcacagcaagtacagggaagaggcaatgcaaaatagaatacagattgacccagtcaaactaagcagcggctacaaagatgtgatactttggtttagcttcggggcatcatgtttcatacttctagccattgtaatgggccttgtcttcatatgtgtaaagaatg
>EPI531769_A_Shantou_1001_2014
atgaacactcaaatcctggtattcgctctgattgcgatcattccaacaaatgcagacaaaatctgcctcggacatcatgccgtgtcaaacggaaccaaagtaaacacattgactgaaagaggagtggaagtcgtcaatgcaactgaaacagtggaacgaacaaacatccccaggrtctgctcaaaagggaaaaggacagttgacctcggtcaatgtggactcctggggacaatcactggaccacctcaatgtgaccaattcctagaattttcagccgatttaattattgagaggcgagaaggaagtgatgtctgttatcctgggaaattcgtgaatgaagaagctctgaggcaaattctcagagaatcaggcggaattgacaaggaagcaatgggattcacatacagtggaataagaactaatggagcaaccagtgcatgtaggagatcaggatcttcattctatgcagaaatgaaatggctcctgtcaaacacagataatgctgcattcccgcagatgactaagtcatataaaaatacaagaaaaagcccagctctaatagtatgggggatccatcattccgtatcaactgcagagcaaaccaagctatatgggagtggaaacaaactggtgacagttgggagttctaattatcaacaatcttttgtaccgagtccaggagcgagaccacaagttaatggtctatctggaagaattgactttcattggctaatgctaaatcccaatgatacagtcactttcagtttcaatggggctttcatagctccagaccgtgcaagcttcctgagaggaaaatctatgggaatccagagtggagtacaggttgatgccaattgtgaaggggactgctatcatagtggagggacaataataagtaacttgccatttcagaacatagatagcagggcagttggaaaatgtccgagatatgttaagcaaaggagtctgctgctagcaacagggatgaagaatgttcctgagattccaaagggaGGGGGGGGGGGGagaggcctatttggtgctatagcgggtttcattgaaaatggatgggaaggcctaattgatggttggtatggtttcagacaccagaatgcacagggagagggaactgctgcagattacaagagcactcaatcggcaattgatcaaataacaggaaaattaaaccggcttatagaaaaaaccaaccaacaatttgggttgatagacaatgaattcaatgaggtagagaagcaaatcggtaatgtgataaattggaccagagattctataacagaagtgtggtcatacaatgctgaactcttggtagcaatggagaaccagcatacaattgatctggctgattcagaaatggacaaactgtacgaacgagtgaaaagacagctgagagagaatgcggaagaagatggcactggttgctttgaaatatttcacaagtgtgatgatgactgtatggccagtattagaaataacacctatgatcacagcaaatacagggaagaggcaatgcaaaatagaatacagattgacccagtcaaactaagcagcggctacaaagatgtgatactttggtttagcttcggggcatcatgtttcatacttctagccattgtaatgggccttgtcttcatatgtgtaaagaatg
>EPI533243_A_Zhejiang_7_2014
atgaacactcaaatcctggtattcgctctgattgcgatcattccaacaaatgcagacaaaatctgcctcgggcatcatgccgtgtcaaacggaaccaaagtaaacacattaactgaaagaggagtggaagtcgtcaatgcaactgaaacagtggaacgaacaaacatccccaggatctgctcaaaagggaaaaagacagttgacctcggtcaatgtggactactggggacaatcactggaccacctcaatgtgaccaattcctagaattttcagccgatttaattattgagaggcgagaaggaagtgatgtctgttatcctggaaaattcgtgaatgaagaagctctgaggcaaattctcagagaatcaggcggaattgacaaggaagcaatgggattcacatacagtggaataagaactaatggagcaaccagtgcatgtaggagatcaggatcttcattctatgcagaaatgaaatggctcctgtcaaacacagataatgctgcattcccgcagatgactaagtcatataagaatacaagaaaaagcccagctctaatagtatgggggatccatcattccgtatcaactgcagagcaaaccaagctatatgggagtggaaacaaactggtgacagttgggagttctaattatcaacaatcttttgtaccgagtccaggagcgagaccacaagttaatggtctatctggaagaattgactttcattggctaatgctaaatcccaatgatacagtcactttcagtttcaatggggctttcatagctccagaccgtgcaagcttcctgagaggaaaatctatgggaatccagagtggagtacaggttgatgccaattgtgaaggggactgctatcatagtggaggaacaataataagtaacttgccatttcagaacatagatagcagggcagttggaaaatgtccgagatatgttaagcaaaagagtctgctgctagcaacagggatgaagaatgttcctgagattccaaagggaGGGGGGGGGGGGagaggcctatttggtgctatagcgggtttcattgaaaatggatgggaaggcctaattgatggttggtatggtttcagacaccagaatgcacagggagagggaactgctgcagattacaaaagcactcaatcggcaattgatcaaataacaggaaaattaaaccggcttatagaaaaaaccaaccaacaatttgagttgatagacaatgaattcaatgaggtagagaagcaaatcggtaatgtgataaattggaccagagattctataacagaagtgtggtcatacaatgctgaactcttggtagcaatggagaaccagcatacaattgatctggctgattcagaaatggacaaactgtacgaacgagtgaaaagacagctgagagagaatgctgaagaagatggcactggttgctttgaaatatttcacaagtgtgataatgactgtatggccagtattagaaataacacctatgatcacagcaagtacagggaagaggcaatgcaaaatagaatacagattgacccagtcaaactaagcagcggctacaaagatgtgatactttggtttagcttcggggcatcatgtttcatacttctagccattgtaatgggccttgtcttcatatgtgtaaagaatg
>EPI534098_A_Zhejiang_3_2013
atgaacactcaaatcctggtattcgctctgattgcgatcattccaacaaatgcagacaaaatctgcctcggacatcatgccgtgtcaaacggaaccaaagtaaacacattaactgaaagaggagtggaagtcgtcaatgcaactgaaacagtggaacgaacaaacatccccaggatctgctcaaaagggaaaaggacagttgacctcggtcaatgtggactcctggggacaatcactggaccacctcaatgtgaccaattcctagaattttcagccgatttaattattgagaggcgagaaggaagtgatgtctgttatcctgggaaattcgtgaatgaagaagctctgaggcaaattctcagagaatcaggcggaattgacaaggaagcaatgggattcacatacagtggaataagaactaatggagcaaccagtgcatgtaggagatcaggatcttcattctatgcagaaatgaaatggctcctgtcaaacacagataatgcttcattcccgcagatgactaagtcatataaaaatacaagaaaaagcccagctctaatagtatgggggatccatcattccgtatcaactgcagagcaaaccaagctatatgggagtggaaacaaactggtgacagttgggagttctaattatcaacaatcttttgtaccgagtccaggagcgagaccacaagttaatggtctatctggaagaattgactttcattggctaatgctaaatcccaatgatacagtcactttcagtttcaatggggctttcatagctccagaccgtgcaagcttcctgagaggaaaatctatgggaatccagagtggagtacaggttgatgccaattgtgaaggggactgctatcatagtggagggacaataataagtaacttgccatttcagaacatagatagcagggcagttggaaaatgtccgagatatgttaagcaaaggagtctgctgctagcaacagggatgaagaatgttcctgagattccaaagggaGGGGGGGGGGGGagaggcctatttggtgctatagcgggtttcattgaaaatggatgggaaggcctaattgatggttggtatggtttcagacaccagaatgcacagggagagggaactgctgcagattacaaaagcactcaatcggcaattgatcaaataacaggaaaattaaaccggcttatagaaaaaaccaaccaacaatttgagttgatagacaatgaattcaatgaggtagagaagcaaatcggtaatgtgataaattggaccagagattctataacagaagtgtggtcatacaatgctgaactcttggtagcaatggagaaccagcatacaattgatctggctgattcagaaatggacaaactgtacgaacgagtgaaaagacagctgagagagaatgctgaagaagatggcactggttgctttgaaatatttcacaagtgtgatgatgactgtatggccagtattagaaataacacctatgatcacagcaaatacagggaagaggcaatgcaaaatagaatacagattgacccagtcaaactaagcagcggctacaaagatgtgatactttggtttagcttcggggcatcatgtttcatacttctagccattgtaatgggccttgtcttcatatgtgtaaagaatg
>EPI534106_A_Zhejiang_4_2013
atgaacactcaaatcctggtattcgctctgattgcgatcattccaacaaatgcagacaaaatctgcctcggacatcatgccgtgtcaaacggaaccaaagtaaacacattaactgaaagaggagtggaagtcgtcaatgcaactgaaacagtggaacgaacaaacatccccaggatctgctcaaaagggaaaaggacagttgacctcggtcaatgtggactcctggggacaatcactggaccacctcaatgtgaccaattcctagaattttcagccgatttaattattgagaggcgagaaggaagtgatgtctgttatcctgggaaattcgtgaatgaagaagctctgaggcaaattctcagagaatcaggcggaattgacaaggaagcaatgggattcacatacagtggaataagaactaatggagcaaccagtgcatgtaggagatcaggatcttcattctatgcagaaatgaaatggctcctgtcaaacacagataatgctgcattcccgcagatgactaagtcatataaaaatacaagaaaaagcccagctctaatagtatgggggatccatcattccgtatcaactgcagagcaaaccaagctatatgggagtggaaacaaactggtgacagttgggagttctaattatcaacaatcttttgtaccgagtccaggagcgagaccacaagttaatggtctatctggaagaattgactttcattggctaatgctaaatcccaatgatacagtcactttcagtttcaatggggctttcatagctccagaccgtgcaagcttcctgagaggaaaatctatgggaatccagagtggagtacaggttgatgccaattgtgaaggggactgctatcatagtggagggacaataataagtaacttgccatttcagaacatagatagcagggcagttggaaaatgtccgagatatgttaagcaaaggagtctgctgctagcaacagggatgaagaatgttcctgagattccaaagggaGGGGGGGGGGGGagaggcctatttggtgctatagcgggtttcattgaaaatggatgggaaggcctaattgatggttggtatggtttcagacaccagaatgcacagggagaggggactgctgcagattacaaaagcactcaatcggcaattgatcaaataacaggaaaattaaaccggcttatagaaaaaaccaaccaacaatttgagttgatagacaatgaattcaatgaggtagagaagcaaatcggtaatgtgataaattggaccagagattctataacagaagtgtggtcatacaatgctgaactcttggtagcaatggagaaccagcatacaattgatctggctgattcagaaatggacaaactgtacgaacgagtgaaaagacagctgagagagaatgctgaagaagatggcactggttgctttgaaatatttcacaagtgtgatgatgactgtatggccagtattagaaataacacctatgatcacagcaaatacagggaagaggcaatgcaaaatagaatacagattgacccagtcaaactaagcagcggctacaaagatgtgatactttggtttagcttcggggcatcatgtttcatacttctagccattgtaatgggccttgtcttcatatgtgtaaagaatg
>EPI534114_A_Zhejiang_5_2013
atgaacactcaaatcctggtattcgctctgattgcgatcattccaacaaatgcagacaaaatctgcctcggacatcatgccgtgtcaaacggaaccaaagtaaacacattaactgaaagaggagtggaagtcgtcaatgcaactgaaacagtggaacgaacaaacatccccaggatctgctcaaaagggaaaaggacagttgacctcggtcaatgtggactcctggggacaatcactggaccacctcaatgtgaccaattcctagaattttcagccgatttaattattgagaggcgagaaggaagtgatgtctgttatcctgggaaattcgtgaatgaagaagctctgaggcaaattctcagagaatcaggcggaattgacaaggaagcaatgggattcacatacagtggaataagaactaatggagcaaccagtgcatgtaggagatcaggatcttcattctatgcagaaatgaaatggctcctgtcaaacacagataatgctgcattcccgcagatgactaagtcatataaaaatacaagaaaaagcccagctctaatagtatgggggatccatcattccgtatcaactgcagagcaaaccaagctatatgggagtggaaacaaactggtgacagttgggagttctaattatcaacaatcttttgtaccgagtccaggagcgagaccacaagttaatggtctatctggaagaattgactttcattggctaatgctaaatcccaatgatacagtcactttcagtttcaatggggctttcatagctccagaccgtgcaagcttcctgagaggaaaatctatgggaatccagagtggagtacaggttgatgccaattgtgaaggggactgctatcatagtggagggacaataataagtaacttgccatttcagaacatagatagcagggcagttggaaaatgtccgagatatgttaagcaaaggagtctgctgctagcaacagggatgaagaatgttcctgagattccaaagggaGGGGGGGGGGGGagaggcctatttggtgctatagcgggtttcattgaaaatggatgggaaggcctaattgatggttggtatggtttcagacaccagaatgcacagggagagggaactgctgcagattacaaaagcactcaatcggcaattgatcaaataacaggaaaattaaaccggcttatagaaaaaaccaaccaacaatttgagttgatagacaatgaattcaatgaggtagagaagcaaatcggtaatgtgataaattggaccagagattctataacagaagtgtggtcatacaatgctgaactcttggtagcaatggagaaccagcatacaattgatctggctgattcagaaatggacaaactgtacgaacgagtgaaaagacagctgagagagaatgctgaagaagatggcactggttgctttgaaatatttcacaagtgtgatgatgactgtatggccagtattagaaataacacctatgatcacagcaaatacagggaagaggcaatgcaaaatagaatacagattgacccagtcaaactaagcagcggctacaaagatgtgatactttggtttagcttcggggcatcatgtttcatacttctagccattgtaatgggccttgtcttcatatgtgtaaagaatg
>EPI534130_A_Zhejiang_7_2013
atgaacactcaaatcctggtattcgctctgattgcgatcattccaacaaatgcagacaaaatctgcctcggacatcatgccgtgtcaaacggaaccaaagtaaacacattaactgaaagaggagtggaagtcgtcaatgcaactgaaacagtggaacgaacaaacatccccaggatctgctcaaaagggaaaaggacagttgacctcggtcaatgtggactcctggggacaatcactggaccacctcaatgtgaccaattcctagaattttcagccgatttaattattgagaggcgagagggaagtgatgtctgttatcctgggaaattcgtgaatgaagaagctctgaggcaaattctcagagaatcaggcggaattgacaaggaagcaatgggattcacatacagtggaataagaactaatggagcaaccagtgcatgtaggagatcaggatcttcattctatgcagaaatgaaatggctcctgtcaaacacagataatgctgcattcccgcagatgactaagtcatataaaaatacaagaaaaagcccagctctaatagtatgggggatccatcattccgtatcaactgcagagcaaaccaagctatatgggagtggaaacaaactggtgacagttgggagttctaattatcaacaatcttttgtaccgagtccaggagcgagaccacaagttaatggtctatccggaagaattgactttcattggctaatgctaaatcccaatgatacagtcactttcagtttcaatggggctttcatagctccagaccgtgcaagcttcctgagaggaaaatctatgggaatccagagtggagtacaggttgatgccaattgtgaaggggactgctatcatagtggagggacaataataagtaacttgccatttcagaacatagatagcagggcagttggaaaatgtccgagatatgttaagcaaaggagtctgctgctagcaacagggatgaagaatgttcctgagattccaaagggaGGGGGGGGGGGGagaggcctatttggtgctatagcgggtttcattgaaaatggatgggaaggcctaattgatggttggtatggtttcagacaccagaatgcacagggagagggaactgctgcagattacaaaagcactcaatcggcaattgatcaaataacaggaaaattaaaccggcttatagaaaaaaccaaccaacaatttgagttgatagacaatgaattcaatgaggtagagaagcaaatcggtaatgtgataaattggaccagagattccataacagaagtgtggtcatacaatgctgaactcttggtagcaatggagaaccagcatacaattgatctggctgattcagaaatggacaaactgtacgaacgagtgaaaaggcagctgagagagaatgctgaagaagatggcactggttgctttgaaatatttcacaagtgtgatgatgactgtatggccagtattagaaataacacctatgatcacagcaaatacagggaagaggcaatgcaaaatagaatacagattgacccagtcaaactaagcagcggctacaaagatgtgatactttggtttagcttcggggcatcatgtttcatacttctagccattgtaatgggccttgtcttcatatgtgtaaagaatg
>EPI534146_A_Zhejiang_9_2013
atgaacactcaaatcctggtattcgctctgattgcgatcattccaacaaatgcagacaaaatctgcctcggacatcatgccgtgtcaaacggaaccaaagtaaacacattaactgaaagaggagtggaagtcgtcaatgcaactgaaacagtggaacgaacaaacatccccaggatctgctcaaaagggaaaatgacagttgacctcggtcaatgtggactcctggggacaatcactggaccacctcaatgtgaccaattcctagaattttcagccgatttaattattgagaggcgagaaggaagtgatgtctgttatcctgggaaattcgtgaatgaggaagctctgaggcaaatactcagagaatcaggcggaattgacaaggaagcaatgggattcacatacagtggaataagaactaatggagcaaccagtgcatgtaggagatcaggatcttcattctatgcagaaatgaaatggctcctgtcaaacacagataatgctgcattcccgcagatgactaagtcatataaaaatacaagaaaaagcccagctctaatagtatgggggatccatcattccgtatcaactgcagagcaaaccaagctatatgggagtggaaacaaactggtgacagttgggagttctaattatcaacaatcttttgtaccgagtcctggagcgagaccacaagttaatggtctatctggaagaattgactttcattggctaatgctaaatcccaatgatacagtcactttcagtttcaatggggctttcatagctccagaccgtgcaagcttcctgagaggaaaatctatgggaatccagagtggagtacaggttgatgccaattgtgaaggggactgctatcatagtggagggacaataataagtaacttgccatttcagaacatagatagcagggcagttggaaaatgtccgagatatgttaagcaaaggagtctgctgctagcaacagggatgaagaatgttcctgagattccaaagggaGGGGGGGGGGGGagaggcctatttggtgctatagcgggtttcattgaaaatggatgggaaggcctaattgatggttggtatggtttcagacaccagaatgcacagggagagggaactgctgcagattacaaaagcactcaatcggcaattgatcaaataacaggaaaattaaaccggcttatagaaaaaaccaaccaacaatttgagttgatagacaatgaattcaatgaggtagagaagcaaatcggtaatgtgataaattggaccagagattctataacagaagtgtggtcatacaatgctgaactcttggtagcaatggagaaccagcatacaattgatctggctgattcagaaatggacaaactgtacgaacgagtgaaaagacagctgagagagaatgctgaagaagatggcactggttgctttgaaatatttcacaagtgtgatgatgactgtatggccagtattagaaataacacctatgatcacagcaaatacagggaagaggcaatgcaaaatagaatacagattgacccagtcaaactaagcagcggctacaaagatgtgatactttggtttagcttcggggcatcatgtttcatacttctagccattgtaatgggccttgtcttcatatgtgtaaagaatg
>EPI534178_A_Zhejiang_13_2013
atgaacactcaaatcctggtattcgctctgattgcgatcattccaacaaatgcagacaaaatctgcctcggacatcatgccgtgtcaaacggaaccaaagtaaacacattaactgaaagaggagtggaagtcgtcaatgcaactgaaacagtggaacgaacaaacatccccaggatctgctcaaaagggaaaaggacagttgacctcggtcaatgtggactcctggggacaatcactggaccacctcaatgtgaccaattcctagaattttcagccgatttaattattgagaggcgagaaggaagtgatgtctgttatcctgggaaattcgtgaatgaggaagctctgaggcaaattctcagagaatcaggcggaattgacaaggaagcaatgggattcacatacagtggaataagaactaatggagcaaccagtgcatgtaggagatcaggatcttcattctatgcagaaatgaaatggctcctgtcaaacacagataatgctgcattcccgcagatgactaagtcatataaaaatacaagaaaaagcccagctctaatagtatgggggatccatcattccgtatcaactgcagagcaaaccaagctatatgggagtggaaacaaactggtgacagttgggagttctaattatcaacaatcttttgtaccgagtccaggagcgagaccacaagttaatggtctatctggaagaattgactttcattggctaatgctaaatcccaatgatacagtcactttcagtttcaatggggctttcatagctccagaccgtgcaagcttcctgagaggaaaatctatgggaatccagagtggagtacaggttgatgccaattgtgaaggggactgctatcatagtggagggacaataataagtaacttgccatttcagaacatagatagcagggcagttggaaaatgtccgagatatgttaagcaaaggagtctgctgctagcaacagggatgaagaatgttcctgagattccaaagggaGGGGGGGGGGGGagaggcctatttggtgctatagcgggtttcattgaaaatggatgggaaggcctaattgatggttggtatggtttcagacaccagaatgcacagggagagggaactgctgcagattacaaaagcactcaatcggcaattgatcaaataacaggaaaattaaaccggcttatagaaaaaaccaaccaacaatttgagttgatagacaatgaattcaatgaggtagagaagcaaatcggtaatgtgataaattggaccagagattctataacagaagtgtggtcatacaatgctgaactcttggtagcaatggagaaccagcatacaattgatctggctgattcagaaatggacaaactgtacgaacgagtgaaaagacagctgagagagaatgctgaagaggatggcactggttgctttgaaatatttcacaagtgtgatgatgactgtatggccagtattagaaataacacctatgatcacagcaaatacagggaagaggcaatgcaaaatagaatacagattgacccagtcaaactaagcagcggctacaaagatgtgatactttggtttagcttcggggcatcatgtttcatacttctagccattgtaatgggccttgtcttcatatgtgtaaagaatg
>EPI534186_A_Zhejiang_14_2013
atgaacactcaaatcctggtattcgctctgattgcgatcattccaacaaatgcagacaaaatctgcctcggacatcatgccgtgtcaaacggaaccaaagtaaacacattaactgaaagaggagtggaagtcgtcaatgcaactgaaacagtggaacgaacaaacatccccaggatctgctcaaaagggaaaaggacagttgacctcggtcaatgtggactcctggggacaatcactggaccacctcaatgtgaccaattcctagaattttcagccgatttaattattgagaggcgagaaggaagtgatgtctgttatcctgggaaattcgtgaatgaagaagctctgaggcaaattctcagagaatcaggcggaattgacaaggaagcaatgggattcacatacagtggaataagaactaatggagcaaccagtgcatgtaggagatcaggatcttcattctatgcagaaatgaaatggctcctgtcaaacacagataatgctgcattcccgcagatgactaagtcatataaaaatacaagaaaaagcccagctctaatagtatgggggatccatcattccgtatcaactgcagagcaaaccaagctatatgggagtggaaacaaactggtgacagttgggagttctaattatcaacaatcttttgtaccgagtccaggagcgagaccacaagttaatggtctatctggaagaattgactttcattggctaatgctaaatcccaatgatacagtcactttcagtttcaatggggctttcatagctccagaccgtgcaagcttcctgagaggaaaatctatgggaatccagagtggagtacaggttgatgccaattgtgaaggggactgctatcatagtggagggacaataataagtaacttgccatttcagaacatagatagcagggcagttggaaaatgtccgagatatgttaagcaaaggagtctgctgctagcaacagggatgaagaatgttcctgagattccaaagggaGGGGGGGGGGGGagaggcctatttggtgctatagcgggtttcattgaaaatggatgggaaggcctaattgatggttggtatggtttcagacaccagaatgcacagggagagggaactgctgcagattacaaaagcactcgatcggcaattgatcaaataacaggaaaattaaaccggcttatagaaaaaaccaaccaacaatttgagttgatagacaatgaattcaatgaggtagagaagcaaatcggtaatgtgataaattggaccagagattctataacagaagtgtggtcatacaatgctgaactcttggtagcaatggagaaccagcatacaattgatctggctgattcagaaatggacaaactgtacgaacgagtgaaaagacagctgagagagaatgctgaagaagatggcactggttgctttgaaatatttcacaagtgtgatgatgactgtatggccagtattagaaataacacctatgatcacagcaaatacagggaagaggcaatgcaaaatagaatacagattgacccagtcaaactaagcagcggctacaaagatgtgatactttggtttagcttcggggcatcatgtttcatacttctagccattgtaatgggccttgtcttcatatgtgtaaagaatg
>EPI534194_A_Zhejiang_15_2013
atgaacactcaaatcctggtattcgctctgattgcgatcattccaacaaatgcagacaaaatctgcctcggacatcatgccgtgtcaaacggaaccaaagtaaacacattaactgaaagaggagtggaagtcgtcaatgcaactgaaacagtggaacgaacaaacatccccaggatctgctcaaaagggaaaaagacagttgacctcggtcaatgtggactcctggggacaatcactggaccacctcaatgtgaccaattcctagaattttcagccgatttaattattgagaggcgagaaggaagtgatgtctgttatcctgggaaattcgtgaatgaagaagctctgaggcaaattctcagagaatcaggcggaattgacaaggaagcaatgggattcacatacagtggaataagaactaatggagcaaccagtgcatgtaggagatcaggatcttcattctatgcagaaatgaaatggctcctgtcaaacacagataatgctgcattcccgcagatgactaagtcatataaaaatacaagaaaaagcccagctctaatagtatgggggatccatcattccgtatcaactgcagagcaaaccaagctatatgggagtggaaacaaactggtgacagttgggagttctaattatcaacaatcttttgtaccgagtccaggagcgagaccacaagttaatggtctatctggaagaattgactttcattggctaatgctaaatcccaatgatacagtcactttcagtttcaatggggctttcatagctccagaccgtgcaagcttcctgagaggaaaatctatgggaatccagagtggagtacaggttgatgccaattgtgaaggggactgctatcatagtggagggacaataataagtaacttgccatttcagaacatagatagcagggcagttggaaaatgtccgagatatgttaagcaaaggagtctgctgctagcaacagggatgaagaatgttcctgagattccaaagggaGGGGGGGGGGGGagaggcctatttggtgctatagcgggtttcattgaaaatggatgggaaggcctaattgatggttggtatggtttcagacaccagaatgcacagggagagggaactgctgcagattacaaaagcactcaatcggcaattgatcaaataacaggaaaattaaaccggcttatagaaaaaaccaaccaacaatttgagttgatagacaatgaattcaatgaggtagagaagcaaatcggtaatgtgataaattggaccagagattctataacagaagtgtggtcatacaatgctgaactcttggtagcaatggagaaccagcatacaattgatctggctgattcagaaatggacaaactgtacgaacgagtgaaaagacagctgagagagaatgctgaagaagatggcactggttgctttgaaatatttcacaagtgtgatgatgactgtatggccagtattagaaataacacctatgatcacagcaaatacagggaagaggcaatgcaaaatagaatacagattgacccagtcaaactaagcagcggctacaaagatgtgatactttggtttagcttcggggcatcatgtttcatacttctagccattgtaatgggccttgtcttcatatgtgtaaagaatg
>EPI534202_A_Zhejiang_16_2013
atgaacactcaaatcctggtattcgctctgattgcgatcattccaacaaatgcagacaaaatctgcctcggacatcatgccgtgtcaaacggaaccaaagtaaacacattaactgaaagaggagtggaagtcgtcaatgcaactgaaacagtggaacgaacaaacatccccaggatctgctcaaaagggaaaatgacagttgacctcggtcaatgtggactcctggggacaatcactggaccacctcaatgtgaccaattcctagaattttcagccgatttaattattgagaggcgagaaggaagtgatgtctgttatcctgggaaattcgtgaatgaggaagctctgaggcaaatactcagagaatcaggcggaattgacaaggaagcaatgggattcacatacagtggaataagaactaatggagcaaccagtgcatgtaggagatcaggatcttcattctatgcagaaatgaaatggctcctgtcaaacacagataatgctgcattcccgcagatgactaagtcatataaaaatacaagaaaaagcccagctctaatagtatgggggatccatcattccgtatcaactgcagagcaaaccaagctatatgggagtggaaacaaactggtgacagttgggagttctaattatcaacaatcttttgtaccgagtcctggagcgagaccacaagttaatggtctatctggaagaattgactttcattggctaatgctaaatcccaatgatacagtcactttcagtttcaatggggctttcatagctccagaccgtgcaagcttcctgagaggaaaatctatgggaatccagagtggagtacaggttgatgccaattgtgaaggggactgctatcatagtggagggacaataataagtaacttgccatttcagaacatagatagcagggcagttggaaaatgtccgagatatgttaagcaaaggagtctgctgctagcaacagggatgaagaatgttcctgagattccaaagggaGGGGGGGGGGGGagaggcctatttggtgctatagcgggtttcattgaaaatggatgggaaggcctaattgatggttggtatggtttcagacaccagaatgcacagggagagggaactgctgcagattacaaaagcactcaatcggcaattgatcaaataacaggaaaattaaaccggcttatagaaaaaaccaaccaacaatttgagttgatagacaatgaattcaatgaggtagagaagcaaatcggtaatgtgataaattggaccagagattctataacagaagtgtggtcatacaatgctgaactcttggtagcaatggagaaccagcatacaattgatctggctgattcagaaatggacaaactgtacgaacgagtgaaaagacaactgagagagaatgctgaagaagatggcactggttgctttgaaatatttcacaagtgtgatgatgactgtatggccagtattagaaataacacctatgatcacagcaaatacagggaagaggcaatgcaaaatagaatacagattgacccagtcaaactaagcagcggctacaaagatgtgatactttggtttagcttcggggcatcatgtttcatacttctagccattgtaatgggccttgtcttcatatgtgtaaagaatg
>EPI534217_A_Zhejiang_18_2013
atgaacactcaaatcctggtattcgctctgattgcgatcattccaacaaatgcagacaaaatctgcctcggacatcatgccgtgtcaaacggaaccaaagtaaacacattaactgaaagaggagtggaagtcgtcaatgcaactgaaacagtggaacgaacaaacatccccaggatctgctcaaaagggaaaaggacagttgacctcggtcaatgtggactcctggggacaatcactggaccacctcaatgtgaccaattcctagaattttcagccgatttaattattgagaggcgagaaggaagtgatgtctgttatcctgggaaattcgtgaatgaagaagctctgaggcaaattctcagagaatcaggcggaattgacaaggaagcaatgggattcacatacagtggaataagaactaatggagcaaccagtgcatgtaggagatcaggatcttcattctatgcagaaatgaaatggctcctgtcaaacacagataatgctgcattcccgcagatgactaagtcatataaaaatacaagaaaaagcccagctctaatagtatgggggatccatcattccgtatcaactgcagagcaaaccaagctatatgggagtggaaacaaactggtgacagttgggagttctaattatcaacaatcttttgtaccgagtccaggagcgagaccacaagttaatggtctatctggaagaattgactttcattggctaatgctaaatcccaatgatacagtcactttcagtttcaatggggctttcatagctccagaccgtgcaagcttcctgagaggaaaatctatgggaatccagagtggagtacaggttgatgccaattgtgaaggggactgctatcatagtggagggacaataataagtaacttgccatttcagaacatagatagcagggcagttggaaaatgtccgagatatgttaagcaaaggagtctgctgctagcaacagggatgaagaatgttcctgagattccaaagggaGGGGGGGGGGGGagaggcctatttggtgctatagcgggtttcattgaaaatggatgggaaggcctaattgatggttggtatggtttcagacaccagaatgcacagggagagggaactgctgcagattacaaaagcactcaatcggcaattgatcaaataacaggaaaattaaaccggcttatagaaaaaaccaaccaacaatttgagttgatagacaatgaattcaatgaggtagagaagcaaatcggtaatgtgataaattggaccagagattctataacagaagtgtggtcatacaatgctgaactcttggtagcaatggagaaccagcatacaattgatctggctgattcagaaatggacaaactgtacgaacgagtgaaaagacagctgagagagaatgctgaagaagatggcactggttgctttgaaatatttcacaagtgtgatgatgactgtatggccagtattagaaataacacctatgatcacagcaaatacagggaagaggcaatgcaaaatagaatacagattgacccagtcaaactaagcagcggctacaaagatgtgatactttggtttagcttcggggcatcatgtttcatacttctagccattgtaatgggccttgtcttcatatgtgtaaagaatg
>EPI534233_A_Zhejiang_21_2013
atgaacactcaaatcctggtattcgctctgattgcgatcattccaacaaatgcagacaaaatctgcctcggacatcatgccgtgtcaaacggaaccaaagtaaacacattaactgaaagaggagtggaagtcgtcaatgcaactgaaacagtggaacgaacaaacatccccaggatctgctcaaaagggaaaaggacagttgacctcggtcaatgtggactcctggggacaatcactggaccacctcaatgtgaccaattcctagaattttcagccgatttaattattgagaggcgagaaggaagtgatgtctgttatcctgggaaattcgtgaatgaagaagctctgaggcaaattctcagagaatcaggcggaattgacaaggaagcaatgggattcacatacagtggaataagaactaatggagcaaccagtgcatgtaggagatcaggatcttcattctatgcagaaatgaaatggctcctgtcaaacacagataatgctgcattcccgcagatgactaagtcatataaaaatacaagaaaaagcccagctctaatagtatgggggatccatcattccgtatcaactgcagagcaaaccaagctatatgggagtggaaacaaactggtgacagttgggagttctaattatcaacaatcttttgtaccgagtccaggagcgagaccacaagttaatggtctatctggaagaattgactttcattggctaatgctaaatcccaatgatacagtcactttcagtttcaatggggctttcatagctccagaccgtgcaagcttcctgagaggaaaatctatgggaatccagagtggagtacaggttgatgccaattgtgaaggggactgctatcatagtggagggacaataataagtaacttgccatttcagaacatagatagcagggcagttggaaaatgtccgagatatgttaagcaaaggagtctgctgctagcaacagggatgaagaatgttcctgagattccaaagggaGGGGGGGGGGGGagaggcctatttggtgctatagcgggtttcattgaaaatggatgggaaggcctaattgatggttggtatggtttcagacaccagaatgcacagggagagggaactgctgcagattacaaaagcactcaatcggcaattgatcaaataacaggaaaattaaaccggcttatagaaaaaaccaaccaacaatttgagttgatagacaatgaattcaatgaggtagagaagcaaatcggtaatgtgataaattggaccagagattctataacagaagtgtggtcatacaatgctgaactcttggtagcaatggagaaccagcatacaattgatctggctgattcagaaatggacaaactgtacgaacgagtgaaaagacagctgagagagaatgctgaagaagatggcactggttgctttgaaatatttcacaagtgtgatgatgactgtatggccagtattagaaataacacctatgatcacagcaaatacagggaagaggcaatgcaaaatagaatacagattgacccagtcaaactaagcagcggctacaaagatgtgatactttggtttagcttcggggcatcatgtttcatacttctagccattgtaatgggccttgtcttcatatgtgtaaagaatg
>EPI534287_A_Zhejiang_3_2014
atgaacactcaaatcctggtattcgctctgattgcgatcattccaacaaatgcagacaaaatctgcctcggacatcatgccgtgtcaaacggaaccaaagtaaacacattaactgaaagaggagtggaagtcgtcaatgcaactgaaacagtggaacgaacaaacatccccaggatctgctcaaaagggaaaaggacagttgacctcggtcaatgtggactcctggggacaatcactggaccacctcaatgtgaccaattcctagaattttcagccgatttaattattgagagacgagaaggaagtgatgtctgttatcctgggaaattcgtgaatgaggaagctctgaggcaaattctcagagagtcaggaggaattgacaaggaagcaatgggattcacatacagtggaataagaactaatggagcaaccagtgcatgtaggagatcaggatcttcattctatgcagaaatgaaatggctcctgtcaaacacagataatgctgcattcccgcagatgactaagtcatataaaaatacaagaaaaagcccagctctaatagtatgggggatccatcattccgtatcaactgcagagcaaaccaagctatatgggagtggaaacaaactggtgacagttgggagttctaattatcaacaatcttttgtaccgagtccaggagcgagaccacaagttaatggtctatctggaaggattgactttcattggctaatgctaaatcccaatgatacagtcactttcagtttcaatggggctttcatagctccagaccgtgcaagcttcctgagagggaaatctataggaatccagagtggagtacaggttgatgccaattgtgaaggggactgctatcatagtggagggacgataataagtaacttgccatttcagaacatagatagcagggcagttggaaaatgtccgagatatgttaagcaaaggagtctgctgctagcaacagggatgaagaatgttcctgagattccaaagggaGGGGGGGGGGGGagaggcctatttggtgctatagcgggtttcattgaaaatggatgggaaggcctaattgatggttggtatggtttcagacaccagaatgcacagggagagggaactgctgcagattacaaaagcactcaatcggcaattgatcaaataacaggaaaattaaaccggcttatagaaaaaaccaaccaacaatttgagttgatagacaatgaattcaatgaggtagagaagcaaatcggtaatgtgataaattggaccagagattctataacagaattgtggtcatacaacgctgaactcttagtagcaatggagaaccagcatacaattgatctggctgattcagaaatggacaaactgtacgaacgagtgaaaagacagctgagagagaatgctgaagaggatggcactggttgctttgaaatatttcacaaatgtgatgatgactgtatggccagtattagaaataacacctatgatcacagcaaatacagggaagaggcaatgcaaaatagaatacagattgacccagtcaaactaagcagcggctacaaagatgtgatactttggtttagcttcggggcatcatgtttcatacttctagccattgtaatgggccttgtcttcatatgtgtaaagaatg
>EPI534295_A_Zhejiang_4_2014
atgaacactcaaatcctggtattcgctctgattgcgatcattccaacaaatgcagacaaaatctgcctcggacatcatgccgtgtcaaacggaaccaaagtaaacacattaactgaaagaggagtggaagtcgtcaatgcaactgaaacagtggaacgaacaaacatccccaggatctgctcaaaagggaaaaggacagttgacctcggtcaatgtggactactggggacaatcactggaccacctcaatgtgaccaattcctagaattttcagccgatttaattattgagaggcgagaaggaagtgatgtctgttatcctggaaaattcgtgaatgaagaagctctgaggcaaattctcagagaatcaggcggaattgacaaggaagcaatggggttcacatacagtggaataagaactaatggagcaaccagtgcatgtaggagatcaggatcttcattctatgcagaaatgaaatggctcctgtcaaacacagataatgctacattcccgcaaatgactaagtcatataaaaatacaagaaaaagcccagctctaatagtatgggggatccatcattccgtatcaactgcagagcaaaccaagctatatgggagtggaaacaaactggtgacagttgggagttctaattatcaacaatcttttgtaccgagtccaggagcgagaccacaagttaatggtctatctggaagaattgactttcattggctaatgctaaatcccaatgatacagtcactttcagtttcaatggggctttcatagctccagaccgtgcaagcttcctgagaggaaaatctatgggaatccagagtggagtacaggttgatgccaattgtgaaggggactgctatcatagtggagggacaataataagtaacttgccatttcagaacatagatagcagggcagttggaaaatgtccgagatatgttaagcaaaggagtctgctgctagcaacagggatgaagaatgttcctgagattccaaagggaGGGGGGGGGGGGagaggcctatttggtgctatagcgggtttcattgaaaatggatgggaaggcctaattgatggttggtatggtttcagacaccagaatgcacagggagagggaactgctgcagattacaaaagcactcaatcggcaattgatcaaataacaggaaaattaaaccggattatagaaaaaaccaaccaacaatttgagttgatagacaatgaattcaatgaggtagagaagcaaatcggtaatgtgataaattggaccagagattctataacagaagtgtggtcatacaatgctgaactcttggtagcaatggagaaccagcatacaattgatctggctgattcagaaatggacaaactgtacgaacgagtgaaaagacagctgagagagaatgctgaagaagatggcactggttgctttgaaatatttcacaagtgtgatgatgactgtatggccagtattagaaataacacctatgatcacagcaagtacagggaagaggcaatgcaaaatagaatacagattgacccagtcaaactaagcagcggctacaaagatgtgatactttggtttagcttcggggcatcatgtttcatacttctagccattgtaatgggccttgtcttcatatgtgtaaagaatg
>EPI534303_A_Zhejiang_5_2014
atgaacactcaaatcctggtattcgctctgattgcgatcattccaacaaatgcagacaaaatctgcctcggacatcatgccgtgtcaaacggaaccaaagtaaacacattaactgaaagaggagtggaagtcgtcaatgcaactgaaacagtggaacgaacaaacatccccaggatctgctcaaaagggaaaaggacagttgacctcggtcaatgtggactcctggggacaatcactggaccacctcaatgtgaccaattcctagaattttcagccgatttaattattgagaggcgagaaggaagtgatgtctgttatcctgggaaattcgtgaatgaagaagctctgaggcaaattctcagagaatcaggcggaattgacaaggaagcaatgggattcacatacagtggaataagaactaatggagcaaccagtgcatgtaggagatcaggatcttcattctatgcagaaatgaaatggctcctgtcaaacacagataatgctgcattcccgcagatgactaagtcatataaaaatacaagaaaaagcccagctctaatagtatggggaatccatcattccgtgtcaactgcagagcaaaccaagctatatgggagtggaaacaaactggtgacagtcgggagttctaattatcaacaatcttttgtaccgagtccaggagcgagaccacaagttaatggtctatctggaagaattgactttcattggctaatgctaaatcccaatgatacagtcactttcagtttcaatggggctttcatagctccagaccgtgcaagcttcctgagaggaaaatctatgggaatccagagtggagtacaggttgatgccaattgtgaaggggactgctatcatagcggagggacaataataagtaacttgccatttcagaacatagatagcagagcagttggaaaatgtccgagatatgttaagcaaaggagtctgctgctagcaacagggatgaagaatgttcctgagattccaaagggaGGGGGGGGGGGGagaggcctatttggtgctatagcgggtttcattgaaaatggatgggaaggcctaattgatggttggtatggtttcagacaccagaatgcacagggagagggaactgctgcagattacaaaagcactcaatcggcaattgatcaaataacaggaaaattaaaccggattatagaaaaaaccaaccaacaatttgagttgatagacaatgaattcaatgaggtagagaagcaaatcggtaatgtgataaattggaccagagattctataacagaagtgtggtcatacaatgctgaactcttggtagcaatggagaaccagcatacaattgatctggctgattcagaaatggacaaactgtacgaacgagtgaaaagacagctaagagagaatgctgaagaagatggcactggttgctttgaaatatttcacaagtgtgatgatgactgtatggccagtattagaaataacacctatgatcacagcaaatacagggaagaggcaatgcaaaatagaatacagattgacccagtcaaactaagcagcggctacaaagatgtgatactttggtttagcttcggggcatcatgtttcatacttctagccattgtaatgggccttgtcttcatatgtgtaaagaatg
>EPI534318_A_Zhejiang_xs01_2014
atgaacactcaaatcctggtattcgctctgattgcgatcgttccaacaaatgcagacaaaatctgcctcggacatcatgccgtgtcaaacggaaccaaagtaaacacattaactgaaagaggagtggaagtcgtcaatgcaactgaaacagtggaacgaacaaacatccccaggatctgctcaaaagggaaaaagacagttgaccttggtcaatgtggactactggggacaatcactggaccacctcaatgtgaccaattcctagaattttcagccgatttaattattgagaggcgagaaggaagtgatgtctgttatcctggaaaattcgtgaatgaagaagctctgaggcaaattctcagagaatcaggcggaattgacaaggaagcaatgggattcacatacagtggaataagaactaatggagcaaccagtgcatgtaggagatcaggatcttcattctatgcagaaatgaaatggctcctgtcaaacacagataatgctgcattcccgcagatgactaagtcatataaaaatacaagaaaaagcccagctctaatagtatgggggatccatcattccgtatcaactgcagagcaaaccaagctatatgggagtggaaacaaactggtgacagttgggagttctaattatcaacaatcttttgtaccgagcccaggagcgagaccacaagttaatggtctatctggaagaattgactttcattggctaatgctaaatcccaatgatacagtcactttcagtttcaatggggctttcatagctccagaccgtgcaagcttcctgagaggaaaatctatgggaatccagagtggagtacaggttgatgccaattgtgaaggggactgctatcatagtggagggacaataataagtaacttgccatttcagaacatagatagcagggcagttggaaaatgtccgagatatgttaagcaaaagagtctgctgctagcaacagggatgaagaatgttcctgagattccaaagggaGGGGGGGGGGGGagaggcctatttggtgctatagcaggtttcattgaaaatggatgggaaggcctaattgatggttggtatggtttcagacaccagaatgcacagggagagggaactgctgcagattacaaaagcactcaatcggcaattgatcaaataacagggaaattaaaccggcttatagaaaaaaccaaccaacaatttgagttgatagacaatgaattcaatgaggtagagaagcaaatcggtaatgtgataaattggaccagagattctataacagaagtgtggtcatacaatgctgaactcttggtagcaatggagaaccagcatacaattgatctggctgattcagaaatggacaaactgtacgaacgagtgaaaagacagctgagagagaatgctgaagaagatggcactggttgctttgaaatatttcacaagtgtgatgatgactgtatggccagtattagaaataacacctatgatcacagcaagtacagggaagaggcaatgcaaaatagaatacagattgacccagtcaaactaagcagcggctacaaagatgtgatactttggtttagcttcggggcatcatgtttcatacttctagccattgtaatgggccttgtcttcatatgtgtaaagaatg
>EPI535131_A_Jiaxing_20_2014
atgaacactcaaatcctggtattcgctctgattgcgatcattccaacaaatgcagacaaaatctgcctcggacatcatgccgtgtcaaacggaaccaaagtaaacacattaactgaaagaggagtggaagtcgtcaatgcaactgaaacagtggaacgaacaaacatccccaggatctgctcaaaagggaaaaggacagttgacctcggtcaatgtggactcctggggacaatcactggaccacctcaatgtgaccaattcctagaattttcagccgatttaattattgagaggcgagaaggaagtgatgtctgttatcctgggaaattcgtgaatgaagaagctctgaggcaaattctcagagaatcaggcggaattgacaaggaagcaatgggattcacatacagtggaataagaaccaatggagcaaccagtgcatgtaggagatcaggatcttcattctatgcagaaatgaaatggctcctgtcaaacacagataatgctgcattcccgcagatgactaagtcatataaaaatacaagaaaaagcccagctctaatagtatgggggatccatcattccgtgtcaactgcagagcaaaccaagctatatgggagtggaaacaaactggtgacagtcgggagttctaattatcaacaatcttttgtaccgagtccaggagcgagaccacaagttaatggtctatctggaagaattgactttcattggctaatgctaaatcccaatgatacagtcactttcagtttcaatggggctttcatagctccagaccgtgcaagcttcctgaaaggaaaatctatgggaatccagagtggagtacaggttgatgccaattgtgaaggggactgctatcatagtggagggacaataataagtaacttgccatttcagaacatagatagcagagcagttggaaaatgtccgagatatgttaagcaaaggagtctgctgctagcaacagggatgaagaatgttcctgagattccaaagggaGGGGGGGGGGGGagaggcctatttggtgctatagcgggtttcattgaaaatggatgggaaggcctaattgatggttggtatggtttcagacaccagaatgcacagggagagggaactgctgcagattacaaaagcactcaatcggcaattgatcaaataacaggaaaattaaaccggattatagaaaaaaccaaccaacaatttgagttgatagacaatgaattcaatgaggtagagaagcaaatcggtaatgtgataaattggaccagagattctataacagaagtgtggtcatacaatgctgaactcttggtagcaatggagaaccagcatacaattgatctggctgattcagaaatggacaaactgtacgaacgagtgaaaagacagctaagagagaatgctgaagaagatggcactggttgctttgaaatatttcacaagtgtgatgatgactgtatggccagtattagaaataacacctatgatcacagcaaatacagggaagaggcaatgcaaaatagaatacagattgacccagtcaaactaagcagcggctacaaagatgtgatactttggtttagcttcggggcatcatgtttcatacttctagccattgtaatgggccttgtcttcatatgtgtaaagaatg
>EPI535139_A_Hangzhou_30_2014
atgaacactcaaatcctggtattcgctctgattgcgatcgttccaacaaatgcagacaaaatctgcctcggacatcatgccgtgtcaaacggaaccaaagtaaacacattaactgaaagaggagtggaagtcgtcaatgcaactgaaacagtggaacgaacaaacatccccaggatctgctcaaaagggaaaaagacagttgaccttggtcaatgtggactactggggacaatcactggaccacctcaatgtgaccaattcctagaattttcagccgatttaattattgagaggcgagaaggaagtgatgtctgttatcctggaaaattcgtgaatgaagaagctctgaggcaaattctcagagaatcaggcggaattgacaaggaagcaatgggattcacatacagtggaataagaactaatggagcaaccagtgcatgtaggagatcaggatcttcattctatgcagaaatgaaatggctcctgtcaaacacagataatgctgcattcccgcagatgactaagtcatataaaaatacaagaaaaagcccagctctaatagtatgggggatccatcattccgtatcaactgcagagcaaaccaagctatatgggagtggaaacaaactggtgacagttgggagttctaattatcaacaatcttttgtaccgagcccaggagcgagaccacaagttaatggtctatctggaagaattgactttcattggctaatgctaaatcccaatgatacagtcactttcagtttcaatggggctttcatagctccagaccgtgcaagcttcctgagaggaaaatctatgggaatccagagtggagtacaggttgatgccaattgtgaaggggactgctatcatagtggagggacaataataagtaacttgccatttcagaacatagatagcagggcagttggaaaatgtccgagatatgttaagcaaaagagtctgctgctagcaacagggatgaagaatgttcctgagattccaaagggaGGGGGGGGGGGGagaggcctatttggtgctatagcaggtttcattgaaaatggatgggaaggcctaattgatggttggtatggtttcagacaccagaatgcacagggagagggaactgctgcagattacaaaagcactcaatcggcaattgatcaaataacagggaaattaaaccggcttatagaaaaaaccaaccaacaatttgagttgatagacaatgaattcaatgaggtagagaagcaaatcggtaatgtgataaattggaccagagattctataacagaagtgtggtcatacaatgctgaactcttggtagcaatggagaaccagcatacaattgatctggctgattcagaaatggacaaactgtacgaacgagtgaaaagacagctgagagagaatgctgaagaagatggcactggttgctttgaaatatttcacaagtgtgatgatgactgtatggccagtattagaaataacacctatgatcacagcaagtacagggaagaggcaatgcaaaatagaatacagattgacccagtcaaactaagcagcggctacaaagatgtgatactttggtttagcttcggggcatcatgtttcatacttctagccattgtaatgggccttgtcttcatatgtgtaaagaatg
>EPI535147_A_Hangzhou_35_2014
atgaacactcaaatcctggtattcgctctgattgcgatcgttccaacaaatgcagacaaaatctgcctcggacatcatgccgtgtcaaacggaaccaaagtaaacacattaactgaaagaggagtggaagtcgtcaatgcaactgaaacagtggaacgaacaaacatccccaggatctgctcaaaagggaaaaagacagttgaccttggtcaatgtggactactggggacaatcactggaccacctcaatgtgaccaattcctagaattttcagccgatttaattattgagaggcgagaaggaagtgatgtctgttatcctggaaaattcgtgaatgaagaagctctgaggcaaattctcagagaatcaggcggaattgacaaggaagcaatgggattcacatacagtggaataagaactaatggagcaaccagtgcatgtaggagatcaggatcttcattctatgcagaaatgaaatggctcctgtcaaacacagataatgctgcattcccgcagatgactaagtcatataaaaatacaagaaaaagcccagctctaatagtatgggggatccatcattccgtatcaactgcagagcaaaccaagctatatgggagtggaaacaaactggtgacagttgggagttctaattatcaacaatcttttgtaccgagcccaggagcgagaccacaagttaatggtctatctggaagaattgactttcattggctaatgctaaatcccaatgatacagtcactttcagtttcaatggggctttcatagctccagaccgtgcaagcttcctgagaggaaaatctatgggaatccagagtggagtacaggttgatgccaattgtgaaggggactgctatcatagtggagggacaataataagtaacttgccatttcagaacatagatagcagggcagttggaaaatgtccgagatatgttaagcaaaagagtctgctgctagcaacagggatgaagaatgttcctgagattccaaagggaGGGGGGGGGGGGagaggcctatttggtgctatagcaggtttcattgaaaatggatgggaaggcctaattgatggttggtatggtttcagacaccagaatgcacagggagagggaactgctgcagattacaaaagcactcaatcggcaattgatcaaataacagggaaattaaaccggcttatagaaaaaaccaaccaacaatttgagttgatagacaatgaattcaatgaggtagagaagcaaatcggtaatgtgataaattggaccagagattctataacagaagtgtggtcatacaatgctgaactcttggtagcaatggagaaccagcatacaattgatctggctgattcagaaatggacaaactgtacgaacgagtgaaaagacagctgagagagaatgctgaagaagatggcactggttgctttgaaatatttcacaagtgtgatgatgactgtatggccagtattagaaataacacctatgatcacagcaagtacagggaagaggcaatgcaaaatagaatacagattgacccagtcaaactaagcagcggctacaaagatgtgatactttggtttagcttcggggcatcatgtttcatacttctagccattgtaatgggccttgtcttcatatgtgtaaagaatg
>EPI535163_A_Hangzhou_39_2014
atgaacactcaaatcctggtattcgctctgattgcgatcgttccaacaaatgcagacaaaatctgcctcggacatcatgccgtgtcaaacggaaccaaagtaaacacattaactgaaagaggagtggaagtcgtcaatgcaactgaaacagtggaacgaacaaacatccccaggatctgctcaaaagggaaaaagacagttgaccttggtcaatgtggactactggggacaatcactggaccacctcaatgtgaccaattcctagaattttcagccgatttaattattgagaggcgagaaggaagtgatgtctgttatcctggaaaattcgtgaatgaagaagctctgaggcaaattctcagagaatcaggcggaattgacaaggaagcaatgggattcacatacagtggaataagaactaatggagcaaccagtgcatgtaggagatcaggatcttcattctatgcagaaatgaaatggctcctgtcaaacacagataatgctgcattcccgcagatgactaagtcatataaaaatacaagaaaaagcccagctctaatagtatgggggatccatcattccgtatcaactgcagagcaaaccaagctatatgggagtggaaacaaactggtgacagttgggagttctaattatcaacaatcttttgtaccgagcccaggagcgagaccacaagttaatggtctatctggaagaattgactttcattggctaatgctaaatcccaatgatacagtcactttcagtttcaatggggctttcatagctccagaccgtgcaagcttcctgagaggaaaatctatgggaatccagagtggagtacaggttgatgccaattgtgaaggggactgctatcatagtggagggacaataataagtaacttgccatttcagaacatagatagcagggcagttggaaaatgtccgagatatgttaagcaaaagagtctgctgctagcaacagggatgaagaatgttcctgagattccaaagggaGGGGGGGGGGGGagaggcctatttggtgctatagcaggtttcattgaaaatggatgggaaggcctaattgatggttggtatggtttcagacaccagaatgcacagggagagggaactgctgcagattacaaaagcactcaatcggcaattgatcaaataacagggaaattaaaccggcttatagaaaaaaccaaccaacaatttgagttgatagacaatgaattcaatgaggtagagaagcaaatcggtaatgtgataaattggaccagagattctataacagaagtgtggtcatacaatgctgaactcttggtagcaatggagaaccagcatacaattgatctggctgattcagaaatggacaaactgtacgaacgagtgaaaagacagctgagagagaatgctgaagaagatggcactggttgctttgaaatatttcacaagtgtgatgatgactgtatggccagtattagaaataacacctatgatcacagcaagtacagggaagaggcaatgcaaaatagaatacagattgacccagtcaaactaagcagcggctacaaagatgtgatactttggtttagcttcggggcatcatgtttcatacttctagccattgtaatgggccttgtcttcatatgtgtaaagaatg
>EPI535171_A_Hangzhou_40_2014
atgaacactcaaatcctggtattcgctctgattgcgatcgttccaacaaatgcagacaaaatctgcctcggacatcatgccgtgtcaaacggaaccaaagtaaacacattaactgaaagaggagtggaagtcgtcaatgcaactgaaacagtggaacgaacaaacatccccaggatctgctcaaaagggaaaaagacagttgaccttggtcaatgtggactactggggacaatcactggaccacctcaatgtgaccaattcctagaattttcagccgatttaattattgagaggcgagaaggaagtgatgtctgttatcctggaaaattcgtgaatgaagaagctctgaggcaaattctcagagaatcaggcggaattgacaaggaagcaatgggattcacatacagtggaataagaactaatggagcaaccagtgcatgtaggagatcaggatcttcattctatgcagaaatgaaatggctcctgtcaaacacagataatgctgcattcccgcagatgactaagtcatataaaaatacaagaaaaagcccagctctaatagtatgggggatccatcattccgtatcaactgcagagcaaaccaagctatatgggagtggaaacaaactggtgacagttgggagttctaattatcaacaatcttttgtaccgagtccaggagcgagaccacaagttaatggtctatctggaagaattgactttcattggctaatgctaaatcccaatgatacagtcactttcagtttcaatggggctttcatagctccagaccgtgcaagcttcctgagaggaaaatctatgggaatccagagtggagtacaggttgatgccaattgtgaaggggactgctatcatagtggagggacaataataagtaacttgccatttcagaacatagatagcagggcagttggaaaatgtccgagatatgttaagcaaaagagtctgctgctagcaacagggatgaagaatgttcctgagattccaaagggaGGGGGGGGGGGGagaggcctatttggtgctatagcaggtttcattgaaaatggatgggaaggcctaattgatggttggtatggtttcagacaccagaatgcacagggagagggaactgctgcagattacaaaagcactcaatcggcaattgatcaaataacagggaaattaaaccggcttatagaaaaaaccaaccaacaatttgagttgatagacaatgaattcaatgaggtagagaagcaaatcggtaatgtgataaattggaccagagattctataacagaagtgtggtcatacaatgctgaactcttggtagcaatggagaaccagcatacaattgatctggctgattcagaaatggacaaactgtacgaacgagtgaaaagacagctgagagagaatgctgaagaagatggcactggttgctttgaaatatttcacaagtgtgatgatgactgtatggccagtattagaaataacacctatgatcacagcaagtacagggaagaggcaatgcaaaatagaatacagattgacccagtcaaactaagcagcggctacaaagatgtgatactttggtttagcttcggggcatcatgtttcatacttctagccattgtaatgggccttgtcttcatatgtgtaaagaatg
>EPI535203_A_Hangzhou_118_2014
atgaacactcaaatcctggtattcgctctgattgcgatcgttccaacaaatgcagacaaaatctgcctcggacatcatgccgtgtcaaacggaaccaaagtaaacacattaactgaaagaggagtggaagtcgtcaatgcaactgaaacagtggaacgaacaaacatccccaggatctgctcaaaagggaaaaagacagttgaccttggtcaatgtggactactgggaacaatcactggaccacctcaatgtgaccaattcctagaattttcagccgatttaattattgagaggcgagaaggaagtgatgtctgttatcctggaaaattcgtgaatgaagaagctctgaggcaaattctcagagaatcaggcggaattgacaaggaagcaatgggattcacatacagtggaataagaactaatggagcaaccagtgcatgtaggagatcaggatcttcattctatgcagaaatgaaatggctcctgtcaaacacagataatgctgcattcccgcagatgactaagtcatataaaaatacaagaaaaagcccagctctaatagtatgggggatccatcattccgtatcaactgcagagcaaaccaagctatatgggagtggaaacaaactggtgacagttgggagttctaattatcaacaatcttttgtaccgagtccaggagcgagaccacaagttaatggtctatctggaagaattgactttcattggctaatgctaaatcccaatgatacagtcactttcagtttcaatggggctttcatagctccagaccgtgcaagcttcctgagaggaaaatctatgggaatccagagtggagtacaggttgatgccaattgtgaaggggactgctatcatagtggagggacaataataagtaacttgccatttcagaacatagatagcagggcagttggaaaatgtccgagatatgttaagcaaaagagtctgctgctagcaacagggatgaagaatgttcctgagattccaaagggaGGGGGGGGGGGGagaggcctatttggtgctatagcaggtttcattgaaaatggatgggaaggcctaattgatggttggtatggtttcagacaccagaatgcacagggagagggaactgctgcagattacaaaagcactcaatcggcaattgatcaaataacagggaaattaaaccggcttatagaaaaaaccaaccaacaatttgagttgatagacaatgaattcaatgaggtagagaagcaaatcggtaatgtgataaattggaccagagattctataacagaagtgtggtcatacaatgctgaactcttggtagcaatggagaaccagcatacaattgatctggctgattcagaaatggacaaactgtacgaacgagtgaaaagacagctgagagagaatgctgaagaagatggcactggttgctttgaaatatttcacaagtgtgatgatgactgtatggccagtattagaaataacacctatgatcacagcaagtacagggaagaggcaatgcaaaatagaatacagattgacccagtcaaactaagcagcggctacaaagatgtgatactttggtttagcttcggggcatcatgtttcatacttctagccattgtaatgggccttgtcttcatatgtgtaaagaatg
>EPI542093_A_Zhejiang_LS01_2014
atgaacactcaaatcctggtattcgctctgattgcgatcgttccaacaaatgcagacaaaatctgcctcggacatcatgccgtgtcaaacggaaccaaagtaaacacattaactgaaagaggagtggaagtcgtcaatgcaactgaaacagtggaacgaacaaacatccccaggatctgctcaaaagggaaaaagacagttgaccttggtcaatgtggactactggggacaatcactggaccacctcaatgtgaccaattcctagaattttcagccgatttaattattgagaggcgagaaggaagtgatgtctgttatcctggaaaattcgtgaatgaagaagctctgaggcaaattctcagagaatcaggcggaattgacaaggaagcaatgggattcacatacagtggaataagaactaatggaacaaccagtgcatgtaggagatcaggatcttcattctatgcagaaatgaaatggctcctgtcaaacacagataatgctgcattcccgcagatgactaagtcatataaaaatacaagaaaaagcccagctctaatagtatgggggatccatcattccgtatcaactgcagagcaaaccaagctatatgggagtggaaacaaactggtgacagttgggagttctaattatcaacaatcttttgtaccgagtccaggagcgagaccacaagttaatggtctatctggaagaattgactttcattggctaatgctaaatcccaatgatacagtcactttcagtttcaatggggctttcatagctccagaccgtgcaagcttcctgagaggaaaatctatgggaatccagagtggagtacaggttgatgccaattgtgaaggggactgctatcatagtggagggacaataataagtaacttgccatttcagaacatagatagcagggcagttggaaaatgtccgagatatgttaagcaaaagagtctgctgctagcaacagggatgaagaatgttcctgagattccaaagggaGGGGGGGGGGGGagaggcctatttggtgctatagcaggtttcattgaaaatggatgggaaggcctaattgatggttggtatggtttcagacaccagaatgcacagggagagggaactgctgcagattacaaaagcactcaatcggcaattgatcaaataacagggaaattaaaccggcttatagaaaaaaccaaccaacaatttgagttgatagacaatgaattcaatgaggtagagaagcaaatcggtaatgtgataaattggaccagagattctataacagaagtgtggtcatacaatgctgaactcttggtagcaatggagaaccagcatacaattgatctggctgattcagaaatggacaaactgtacgaacgagtgaaaagacagctgagagagaatgctgaagaagatggcactggttgctttgaaatatttcacaagtgtgatgatgactgtatggccagtattagaaataacacctatgatcacagcaagtacagggaagaggcaatgcaaaatagaatacagattgacccagtcaaactaagcagcggctacaaagatgtgatactttggtttagcttcggggcatcatgtttcatacttctagccattgtaatgggccttgtcttcatatgtgtaaagaatg
>EPI553470_A_Hong_Kong_8194273_2014
atgaacactcaaatcctggtattcgctctgattgcgatcattccaacaaatgcagacaaaatctgcctcggacatcatgccgtgtcaaatggaaccaaagtaaacacattaactgaaagaggagtggaagtcgtcaatgcaactgaaacagtggaacgaacaaacatccccaggatctgctcaaaagggaaaaagacagttgacctcggtcaatgtggactcctggggacaatcactggaccacctcaatgtgaccaattcctagaattttcagccgatttaattgttgagaggcgagaaggaagtgatgtctgttatcctgggaaattcgtgaatgaagaagctctgaggcaaattctcagaaaatcaggcggaattgacaaggaagcaatgggattcacatacagtggaataagaactaatggagcaaccagtgcatgtaggagatcaggatcttcattctatgcagaaatgaaatggctcctgtcaaacacagataatgctgcattcccgcaaatgactaagtcatataaaaatacaagaaaaagcccagctataatagtatgggggatccatcattccgcatcaactgcagagcaaactaagctatatgggagtggaaacaaactggtgacagttgggagttctaattatcaacaatcttttgtaccgagtccaggagcgagaccacaagttaatggtttatctggaagaattgactttcattggctaatgctaaatcccaatgatacagtcactttcagtttcaatggggctttcatagctccagaccgtgcaagcttcctgagaggaaaatctatgggaatccagagtggagcacaggttgatgccgattgtgaaggggactgctatcatagtggagggacaataataagtaaattgccatttcagaacatagatagcagggcagttggaaaatgtccgagatatgttaagcaaaggagtctgctgctagcaacagggatgaagaatgttcctgagattccaaagggaGGGGGGGGGGGGagaggcctatttggtgctatagcgggtttcattgaaaatggatgggaaggcctaattgatggttggtatggtttcagacaccagaatgcacagggagagggaactgctgcagattacaaaagcactcaatcggcaattgatcaaataacaggaaaattaaaccggcttatagaaaaaaccaaccaacaatttgagttgatagacaatgaattcaacgaggtagagaaacaaatcggtaacgtgataaactggaccagagattctataacagaagtgtggtcatacaatgctgaactcttggtagcaatggagaaccagcatacaattgatctggctgattcagaaatggacaaactgtacgaacgagtgaaaagacagctgagagagaatgctgaggaagatggcactggttgctttgaaatatttcacaagtgtgatgatgactgtatggccagcattaggaataacacctatgatcacagcaaatacagggaagaggcaatgcaaaatagaatacagattgacccagtcaaactaagcagcggctacaaagatgtgatactttggtttagcttcggggcatcatgtttcatacttctagccattgtaatgggccttgtcttcatatgtgtaaagaatg
>EPI556832_A_Wuxi_419_2014
atgaacactcaaatcctggtattcgctctgattgcgatcattccaacaaatgcagacaaaatctgcctcggacatcatgccgtgtcaaacggaaccaaagtaaacacattaactgaaagaggagtggaagtcgtcaatgcaactgaaacagtggaacgaacaaacatccccaggatctgctcaaaagggaaaaggacagttgacctcggtcaatgtggactcctggggacaatcactggaccacctcaatgtgaccaattcctagaattttcagccgatttaattattgagaggcgagaaggaagcgatgtctgttatcctgggaaattcgtgaatgaagaagctctgaggcaaattctcagagaatcaggcggaattgacaaggaagcaatgggattcacatacagtggaataagaactaatggagcaaccagtgcatgtaggagatcaggatcttcattctatgcagaaatgaaatggctcctgtcaaacacagataatgctgcattcccgcagatgactaagtcatataaaaatacaagaaaaagcccagctctaatagtatgggggatccatcattccgtgtcaactgcagagcaaaccaagctatatgggagtggaaacaaactggtgacagtcgggagttctaattatcaacaatcttttgtaccgagtccaggagcgagaccacaagttaatggtctatctggaagaattgactttcattggctaatgctaaatcccaatgatacagtcactttcagtttcaatggggctttcatagctccagaccgtgcaagcttcctgaaaggaaaatctatgggaatccagagtggagtacagattgatgccaattgtgaaggggactgctatcatagtggagggacaataataagtaacttgccatttcagaacatagatagcagagcagttggaaaatgtccgagatatgttaagcaaaggagtctgctgctagcaacagggatgaagaatgttcctgagattccaaagggaGGGGGGGGGGGGagaggcctatttggtgctatagcgggtttcattgaaaatggatgggaaggcctaattgatggttggtatggtttcagacaccagaatgcacagggagagggaactgctgcagatttcaaaagcactcaatcggcaattgatcaaataacagggaaattaaaccggattatagaaaaaaccaaccaacaatttgagttgatagacaatgaattcaatgaggtagagaagcaaatcggtaatgtgataaattggaccagagattctataacagaagtgtggtcatacaatgctgaactcttggtagcaatggagaaccagcatacaattgatctggctgattcagaaatggacaaactgtacgaacgagtgaaaagacagctaagagagaatgctgaagaagatggcactggttgctttgaaatatttcacaagtgtgatgatgactgtatggccagtattagaaataacacctatgatcacagcaaatacagggaagaggcaatgcaaaatagaatacagattgacccagtcaaactaagcagcggctacaaagatgtgatactttggtttagcttcggggcatcatgtttcatacttctagccattgtaatgggccttgtcttcatatgtgtaaagaatg
>EPI556840_A_Changzhou_416_2014
atgaacactcaaatcctggtattcgctctgattgcgatcattccaacaaatgcagacaaaatctgcctcggacatcatgccgtgtcaaacggaaccaaagtaaacacattaactgaaagaggagtggaagtcgtcaatgcaactgaaacagtggaacgaacaaacatccccaggatctgctcaaaagggaaaaggacagttgacctcggtcaatgtggactcctggggacaatcacaggaccacctcaatgtgaccaattcctagaattttcggccgatttaattattgagaggcgagaaggaagtgatgtctgttatcctgggaaattcgtgaatgaagaagctctgaggcaaattctcagagaatcaggtggaattgacaaggaagcaatgggattcacatacagtggaataagaactaatggagcaaccagtgcatgtaggagatcaggatcttcattctatgcagaaatgaaatggctcctgtcaaacacagataatgctgcattcccgcagatgactaagtcatataaaaatacaagaaaaagcccagctataatagtatgggggatccatcattccgtttcaactgcagagcaaaccaagctatatgggagtggaaacaaactggtgacagttgggagttctaattatcaacaatctttcgtaccgagtccaggagcgagaccacaagttaatggtctatctggaagaattgactttcattggctaatgctaaatcccaatgatacagtcactttcagtttcaatggggctttcatagctccagaccgtgcaagcttcctgagaggaaaatctatgggaatccagagtggagtacaggttgatgccaattgtgaaggggactgctatcatagtggagggacaataataagtaacttgccatttcagaacatagatagcagggcagttggaaaatgtccgagatatgttaagcaaaggagtctgctgctggcaacagggatgaagaatgttcctgagattccaaagggaGGGGGGGGGGGGagaggcctatttggtgctatagcgggtttcattgaaaatggatgggaaggcctaattgatggttggtatggtttcagacaccagaatgcacagggagagggaactgctgcagattacaaaagcactcaatcggcaattgatcaaataacagggaaattaaaccggcttatagcaaaaaccaaccaacaatttgagttgatagacaatgaattcaatgaggtagagaagcaaatcggtaatgtgataaattggaccagagattctataacagaagtgtggtcatacaatgctgaactcttggtagcaatggagaaccagcatacaattgatctggctgattcagaaatggacaaactgtacgaacgagtgaaaagacagctgagagagaatgctgaagaagatggcactggttgctttgaaatatttcacaagtgtgatgatgactgtatggccagtattagaaataacacctatgatcacagaaaatacagggaagaggcaatgcaaaatagaatacagattgacccagtcaaactaagcagcggctacaaagatgtgatactttggtttagcttcggggcatcatgtttcatacttctagccattgtaatgggccttgtcttcatatgtgtaaagaatg
>EPI557132_A_Yancheng_1121_2014
atgaacactcaaatcctggtattcgctctgattgcgatcgttccaacaaatgcagacaaaatctgcctcggacatcatgccgtgtcaaacggaaccaaagtaaacacattaactgaaagaggagtggaagtcgtcaatgcaactgaaacagtggaacgaacaaacatccccaggatctgctcaaaagggaaaaagacagttgaccttggtcaatgtggactactggggacaatcactggaccacctcaatgtgaccaattcctagaattttcagccgatttaattattgagaggcgagaaggaagtgatgtctgttatcctggaaaattcgtgaatgaagaagctctgaggcaaattctcagagaatcaggcggaattgacaaggaagcaatgggattcacatacagtggaataagaactaatggagcaaccagtgcatgtagaagatcaggatcttcattctatgcagaaatgaaatggctcctgtcaaacacagataatgctgcattcccgcagatgactaagtcatataaaaatacaagaaaaagcccagctataatagtatgggggatccatcattccgtatcaactgcagagcaaaccaagctatatgggagtggaaacaaactggtgacagttgggagttctaattatcaacaatcttttgtaccgagtccaggagcgagaccacaagttaatggtctatctggaagaattgactttcattggctaatgctaaatcccaatgatacagtcactttcagtttcaatggggctttcatagctccagaccgtgcaagcttcctgagaggaaaatctatgggaatccagagtggagtccaggttgatgccaattgtgaaggggactgctatcatagtggagggacaataataagtaacttgccatttcagaacatagataacagggcagttggaaaatgtccgagatatgttaagcaaaagagtctgctgctagcaacagggatgaagaatgttcctgagattccaaagggaGGGGGGGGGGGGagaggcctatttggtgctatagcagggtttattgaaaatggatgggaaggcctaattgatggttggtatggtttcagacaccagaatgcacagggagagggaactgctgcagattacaaaagcactcaatcggcaattgatcaaataacagggaaattaaaccggcttatagaaaaaaccaaccaacaatttgagttgatagacaatgaattcaatgaggtagaaaagcaaatcggtaatgtgataaattggaccagagattctataacagaagtgtggtcatacaatgctgaactcttggtagcaatggagaaccagcatacaattgatctggctgattcagaaatggacaaactgtacgaacgagtgaaaagacagctgagagagaatgctgaagaagatggcactggttgctttgaaatatttcacaagtgtgatgatgactgtatggccagtattagaaataacacctatgatcacagcaagtacagggaagaggcaatgcaaaatagaatacagattgacccagtcaaactaagcagcggctacaaagatgtgatactttggtttagcttcggggcatcatgtttcatacttctagccattgtaatgggccttgtcttcatatgtgtaaagaatg
>EPI566060_A_Environment_Xinjiang_98679_2014
atgaacactcaaatcctggtattcgctctgattgcgatcattccaacaaatgcagataaaatctgcctcggacatcatgccgtgtcaaacggaaccaaagtaaacacattaactgaaagaggagtggaagtcgtcaatgcaactgaaacagtggaacgaacaaacatccccaggatctgctcaaaagggaaaaggacagttgacctcggtcaatgtggactcctggggacaatcactggaccacctcaatgtgaccaattcctagaattttcggccgatttaattattgagaggcgagaaggaagtgatgtctgttatcctgggaaattcgtgaatgaagaagctctgaggcaaattctcagagaatcaggcggaattgacaaggaagcaatgggattcacatacaatggaataagaactaatggagccaccagtgcatgtaagagatcaggaccttcattctatgcagaaatgaaatggctcctgtcaaacacagataatgctgcattcccgcagatgactaagtcatataaaaatacaagaaaaagcccagctataatagtatgggggatccatcattccgtttcaactgcagagcaaaccaagctatatgggagtggaaacaaactggtgacagttgggagttctaattatcaacaatctttcgtaccgagtccaggagcgagaccacaagttaatggtctatctggaagaattgactttcattggctaatgctaaatcccaatgatacagtcactttcagtttcaatggggctttcatagctccagaccgtgcaagcttcctgagaggaaaatctatgggaatccagagtggagtacaggttgatgccaattgtgtaggggactgctatcatagtggagggacaataataagtaacttgccatttcagaacatagatagcagggcagttggaaaatgtccgagatatgttaagcaaaggagtctgctgctggcaacagggatgaagaatgttcctgagattccgaagggaGGGGGGGGGGGGagaggcctatttggtgctatagcgggtttcattgaaaatggatgggaaggcctaattgatggttggtatggtttcagacaccagaatgcacagggagagggaactgctgcagattacaaaagcactcaatcggcaattgatcaaataacagggaaattaaaccggcttatagcaaaaaccaaccaacaatttgagttgatagacaatgaattcaatgaggtagagaagcaaatcggcaatgtgataaattggaccagagattctataacagaagtgtggtcatacaatgctgaactcttggtagctatggagaaccagcatacaattgatctggctgattcagaaatggacaaactgtacgaacgagtgaaaagacagctgagagagaatgctgaagaagatggcactggttgctttgaaatatttcacaagtgtgatgatgactgtatggccagtattagaaataacacctatgatcacagaaaatacagggaagaggcaatgcaaaatagaatacagattgacccagtcaaactaagcagcggctacaaagatgtgatactttggtttagcttcggggcatcatgtttcatacttctagccattgtaatgggacttgtcttcatatgtgtaaagaatg
>EPI566108_A_XinjiangBintuan_99118_2014
atgaacactcaaatcctggtattcgctctgattgcgatcattccaacaaatgcagataaaatctgcctcggacaccatgccgtgtcaaacggaaccaaagtaaacacattaactgaaagaggagtggaagtcgtcaatgcaactgaaacagtggaacgaacaaacatccccaggatctgctcaaaagggaaaaggacagttgacctcggtcaatgtggactcctggggacaatcactggaccacctcaatgtgaccaattcctagaattttcggccgatttaattattgagaggcgagaaggaagtgatgtctgttatcctgggaaattcgtgaatgaagaagctctgaggcaaattctcagagaatcaggcggaattgacaaggaagcaatgggattcacatacaatggaataagaactaatggagcaaccagtgcatgtaagagatcaggatcttcattctatgcagaaatgaaatggctcctgtcaaacacagataatgctgcattcccgcagatgactaagtcatataaaaatacaagaaaaagcccagctataatagtatgggggatccatcattccgtttcaactgcagagcaaaccaagctatatgggagtggaaacaaactggtgacagttgggagttctaattatcaacaatctttcgtaccgagtccaggagcgagaccacaagttaatggtctatctggaagaattgactttcattggctaatgctaaatcccaatgatacagtcactttcagtttcaatggggctttcatagctccagaccgtgcaagcttcctgagaggaaaatctatgggaatccagagtggagtacaggttgatgccaattgtgaaggggactgctatcatagtggagggacaataataagtaacttgccatttcagaacatagatagcagggcagttggaaaatgtccgagatatgttaagcaaaggagtctgctgctggcaacagggatgaagaatgttcctgagattccaaagggaGGGGGGGGGGGGagaggcctatttggtgctatagcgggtttcattgaaaatggatgggaaggcctaattgatggttggtatggtttcagacaccagaatgcacagggagagggaactgctgcagattacaaaagcactcaatcggcaattgatcaaataacagggaaattaaaccggcttatagcaaaaaccaaccaacaatttgagttgatagacaatgaattcaatgaggtagagaagcaaatcggtaatgtgataaattggaccagagattctataacagaagtgtggtcatacaatgctgaactcttggtagcaatggagaaccagcatacaattgatctggctgattcagaaatggacaaactgtacgaacgagtgaaaagacagctgagagagaatgctgaagaagatggcactggttgctttgaaatatttcacaagtgtgatgatgactgtatggccagtattagaaataacacctatgatcacagaaaatacagggaagaggcaatgcaaaatagaatacagattgatccagtcaaactaagcagcggctacaaagatgtgatactttggtttagcttcggggcatcatgtttcatacttctagccattgtaatgggccttgtcttcatatgtgtaaagaatg
>EPI566124_A_Jiangsu_98342_2014
atgaacactcaaatcctggtattcgctctgattgcgatcgttccaacaaatgcagacaaaatctgcctcggacatcatgccgtgtcaaacggaaccaaagtaaacacattaactgaaagaggagtggaagtcgtcaatgcaactgaaacagtggaacgaacaaacatccccaggatctgctcaaaagggaaaaagacagttgaccttggtcaatgtggactactggggacaatcactggaccacctcaatgtgaccaattcctagaattttcagccgatttaattattgagaggcgagaaggaagtgatgtctgttatcctggaaaattcgtgaatgaagaagctctgaggcaaattctcagagaatcaggcggaattgacaaggaagcaatgggattcacatacagtggaataagaactaatggagcaaccagtgcatgtagaagatcaggatcttcattctatgcagaaatgaaatggctcctgtcaaacacagataatgctgcattcccgcagatgactaagtcatataaaaatacaagaaaaagcccagctataatagtatgggggatccatcattccgtatcaactgcagagcaaaccaagctatatgggagtggaaacaaactggtgacagttgggagttctaattatcaacaatcttttgtaccgagtccaggagcgagaccacaagttaatggtctatctggaagaattgactttcattggctaatgctaaatcccaatgatacagtcactttcagtttcaatggggctttcatagctccagaccgtgcaagcttcctgagaggaaaatctatgggaatccagagtggagtccaggttgatgccaattgtgaaggggactgctatcatagtggagggacaataataagtaacttgccatttcagaacatagataacagggcagttggaaaatgtccgagatatgttaagcaaaagagtctgctgctagcaacagggatgaagaatgttcctgagattccaaagggaGGGGGGGGGGGGagaggcctatttggtgctatagcagggtttattgaaaatggatgggaaggcctaattgatggttggtatggtttcagacaccagaatgcacagggagagggaactgctgcagattacaaaagcactcaatcggcaattgatcaaataacagggaaattaaaccggcttatagaaaaaaccaaccaacaatttgagttgatagacaatgaattcaatgaggtagaaaagcaaatcggtaatgtgataaattggaccagagattctataacagaagtgtggtcatacaatgctgaactcttggtagcaatggagaaccagcatacaattgatctggctgattcagaaatggacaaactgtacgaacgagtgaaaagacagctgagagagaatgctgaagaagatggcactggttgctttgaaatatttcacaagtgtgatgatgactgtatggccagtattagaaataacacctatgatcacagcaagtacagggaagaggcaatgcaaaatagaatacagattgacccagtcaaactaagcagcggctacaaagatgtgatactttggtttagcttcggggcatcatgtttcatacttctagccattgtaatgggccttgtcttcatatgtgtaaagaatg
>EPI568648_A_Shanghai_02_2013
atgaacactcaaatcctggtattcgctctgattgcgatcattccaacaaatgcagacaaaatctgcctcggacatcatgccgtgtcaaacggaaccaaagtaaacacattaactgaaagaggagtggaagtcgtcaatgcaactgaaacagtggaacgaacaaacatccccaggatctgctcaaaagggaaaaggacagttgacctcggtcaatgtggactcctggggacaatcactggaccacctcaatgtgaccaattcctagaattttcagccgatttaattattgagaggcgagaaggaagtgatgtctgttatcctgggaaattcgtgaatgaagaagctctgaggcaaattctcagagaatcaggcggaattgacaaggaagcaatgggattcacatacagtggaataagaactaatggagcaaccagtgcatgtaggagatcaggatcttcattctatgcagaaatgaaatggctcctgtcaaacacagataatgctgcattcccgcagatgactaagtcatataaaaatacaagaaaaagcccagctctaatagtatgggggatccatcattccgtatcaactgcagagcaaaccaagctatatgggagtggaaacaaactggtgacagttgggagttctaattatcaacaatcttttgtaccgagtccaggagcgagaccacaagttaatggtctatctggaagaattgactttcattggctaatgctaaatcccaatgatacagtcactttcagtttcaatggggctttcatagctccagaccgtgcaagcttcctgagaggaaaatctatgggaatccagagtggagtacaggttgatgccaattgtgaaggggactgctatcatagtggagggacaataataagtaacttgccatttcagaacatagatagcagggcagttggaaaatgtccgagatatgttaagcaaaggagtctgctgctagcaacagggatgaagaatgttcctgagattccaaaaggaGGGGGGGGGGGGagaggcctatttggtgctatagcgggtttcattgaaaatggatgggaaggcctaattgatggttggtatggtttcagacaccagaatgcacagggagagggaactgctgcagattacaaaagcactcaatcggcaattgatcaaataacaggaaaattaaaccggcttatagaaaaaaccaaccaacaatttgagttgatagacaatgaattcaatgaggtagagaagcaaatcggtaatgtgataaattggaccagagattctataacagaagtgtggtcatacaatgctgaactcttggtagcaatggagaaccagcatacaattgatctggctgattcagaaatggacaaactgtacgaacgagtgaaaagacagctgagagagaatgctgaagaagatggcactggttgctttgaaatatttcacaagtgtgatgatgactgtatggccagtattagaaataacacctatgatcacagcaaatacagggaagaggcaatgcaaaatagaatacagattgacccagtcaaactaagcagcggctacaaagatgtgatactttggtttagcttcggggcatcatgtttcatacttctagccattgtaatgggccttgtcttcatatgtgtaaagaatg
>EPI578008_A_Shenzhen_SP62_2014
atgaacactcaaatcctggtattcgctctgattgcgatcattccaacaaatgcagacaaaatctgcctcggacatcatgccgtgtcaaacggaaccaaagtaaacacattaactgaaagaggagtggaagtcgtcaatgcaactgaaacagtggaacgaacaaacatccccaggatctgctcaaaagggaaaaagacagttgacctcggtcaatgtggactcctggggacaatcactggaccacctcaatgtgaccaattcctagaattttcagccgatttaattattgagaggcgagaaggaagtgatgtctgttatcctggaaaattcgtgaatgaagaagctctgaggcaaattctcagagaatcaggcggaattgacaaggaagcaatgggattcacatacagtggaataagaactaatggagcaaccagtgcatgtaggagatcaggatcttcattctatgcagaaatgaaatggctcctgtcaaacacagataatgctacattcccgcaaatgactaaatcatataaaaatacaagaaaaagcccagctctaataatatgggggatccatcattccgtatcaactgcagagcaaaccaagctatatgggagtggaaacaaactggtgacagttgggagttctaattatcaacaatcttttgtaccgagtccaggagcgagaccacaagttaatggtttatctggaagaattgactttcattggctaatgctaaatcccaatgatacagtcacttttagtttcaatggggctttcatagctccagaccgtgcaagcttcctgagaggaaaatctatgggaatccagagtggagtacaggttgatgccaattgtgaaggggactgctatcatagtggagggacaataataagtaacttgccatttcagaacatagatagcagggcagttggaaaatgtccgagatatgttaagcaaaggagtctgctgctagcaacagggatgaagaatgttcctgagattccaaagggaGGGGGGGGGGGGagaggcctatttggtgctatagcgggtttcattgaaaatggatgggaaggcctaattgatggttggtatggtttcagacaccagaatgcacagggagagggaactgctgcagattacaaaagcactcaatcggcaattgatcaaataacaggaaaattaaaccggcttatagaaaaaaccaaccaacaatttgagttgatagacaatgaattcaacgaggtagagacgcaaatcggtaatgtgataaattggaccagagattctataacagaagtgtggtcatacaatgctgaactcttggtagcaatggagaaccagcatacaattgatctggctgattcagaaatggacaaactgtacgaacgagtgaaaagacagctgagagagaatgctgaagaagatggcactggttgctttgaaatatttcacaagtgtgatgatgactgtatggccagcattagaaataacacctatgatcacagcaaatacagggaagaggcaatgcaaaatagaatacagattgatccagtcaaactaagcagcggctacaaagatgtgatactttggtttagcttcggggcatcatgtttcatacttctagccattgtaatgggccttgtcttcatatgtgtaaagaatg
>EPI578015_A_Shenzhen_SP113_2014
atgaacactcaaatcctggtattcgctctgattgcgatcattccaacaaatgcagataaaatctgcctcggacatcatgccgtgtcaaacggaaccaaagtaaacacattaactgaaagaggagtggaagtagtcaatgcaactgaaacagtggaacgaacaaacatccccaggatctgctcaaaagggaaaaagacagttgacctcggtcaatgtggactcctggggacaatcactggaccacctcaatgtgaccaattcctagaattttcagccgatttaattattgagaggcgagaaggaagtgatgtctgttatcctgggaaattcgtgaatgaagaagctctgaggcaaattctcagagaatcaggcggaattgacaaggaagcaatgggattcacatacagtggaataagaactaatggagcaaccagtgcatgtaggagatcaggatcttcattctatgcagaaatgaaatggctcctgtcaaacacagataatgctgcattcccgcaaatgactaagtcatataaaaatacaagaaaaagcccagctctaatagtatgggggatccatcattccgtatcaactgcagagcaaaccaagctatatgggagtggaaacaaactggtgacagttgggagttctaattatcaacaatcttttgtaccgagtccaggagcgagaccacaagttaatggtttatctggaagaattgactttcattggctaatgctaaatcccaatgatacagtcactttcagtttcaatggggctttcatagctccagaccgtgcaagcttcctgagaggaaaatctatgggaatccagagtggagtacaggttgatgctaattgtgaaggggactgctatcatagtggagggacaataataagtaacttgccatttcagaacatagatagcagggcagttggaaaatgtccgagatatgttaagcaaaggagtctgctgctagcaacagggatgaagaatgttcctgagattccaaagggaGGGGGGGGGGGGagaggcctatttggtgctatagcgggtttcattgaaaatggatgggaaggcctaattgatggttggtatggtttcagacaccagaatgcacagggagagggaactgctgcagattacaaaagcactcaatcggcaattgatcaaataacaggaaaattaaaccggcttatagaaaaaaccaaccaacaatttgagttgatagacaatgaattcaacgaggtagagacgcaaatcggtaatgtgataaattggaccagagattctataacagaagtgtggtcatacaatgctgaactcttggtagcaatggagaaccagcatacaattgatctggctgattcagaaatggacaaactgtacgaacgagtgaaaagacagctgagagagaatgctgaagaagatggcactggttgctttgaaatatttcacaagtgtgatgatgactgtatggccagcattagaaataacacctatgatcacagcaaatacagggaagaggcaatgcaaaatagaatacagattgatccagtcaaactaagcagcggctacaaagatgtgatactttggtttagcttcggggcatcatgtttcatacttctagccattgtaatgggccttgtcttcatatgtgtaaagaatg
>EPI578029_A_Shenzhen_SP118_2014
atgaacactcaaatcctggtattcgctctgattgcgatcattccaacaaatgcagacaaaatctgcctcggacatcatgccgtgtcaaacggaaccaaagtaaacacattaactgaaagaggagtggaagtcgtcaatgcaactgaaacagtggaacgaacaaacatccccaggatctgctcaaaagggaaaaggacagttgacctcggtcaatgtggactcctggggacaatcactggaccacctcaatgtgaccaattcctagaattttcagccgatttaattattgagaggcgagaaggaagtgatgtctgttatcctgggaaattcgtgaatgaagaagctctgaggcaaattctcagagaatcaggcggaattgacaaggaagcaatgggattcacatacagtggaataagaactaatggagcaaccagtgcatgtaggagatcaggatcttcattctatgcagaaatgaaatggctcctgtcaaacacagataatgctgcattcccgcagatgactaagtcatataaaaatacaagaaaaagcccagctctaatagtatggggaatccatcattccgtgtcaactgcagagcaaaccaagctatatgggagtggaaacaaactggtgacagtcgggagttctaattatcaacaatcttttgtaccgagtccgggagcgagaccacaagttaatggtctatctggaagaattgactttcattggctaatgctaaatcccaatgatacagtcactttcagtttcaatggggctttcatagctccagaccgtgcaagcttcctgagaggaaaatctatgggaatccagagtggagtacaggttgatgccaattgtgaaggggactgctatcatagtggagggacaataataagtaacttgccatttcagaacatagatagcagagcagttggaaaatgtccgagatatgttaagcaaaggagtctgctgctagcaacagggatgaagaatgttcctgagattccaaagggaGGGGGGGGGGGGagaggcctatttggtgctatagcgggtttcattgaaaatggatgggaaggcctaattgatggttggtatggtttcagacaccagaatgcacagggagagggaactgctgcagattacaaaagcactcaatcggcaattgatcaaataacaggaaaattaaaccggattatagaaaaaaccaaccaacaatttgagttgatagacaatgaattcaatgaggtagagaagcaaatcggtaatgtgataaattggaccagagattctataacagaagtgtggtcatacaatgctgaactcttggtagcaatggagaaccagcatacaattgatctggctgattcagaaatggacaaactgtacgaacgagtgaaaagacagctaagagagaatgctgaagaagatggcactggttgctttgaaatatttcacaagtgtgatgatgactgtatggccagtattagaaataacacctatgatcacagcaaatacagggaagaggcaatgcaaaatagaatacagattgacccagtcaaactaagcagcggctacaaagatgtgatactttggtttagcttcggggcatcatgtttcatacttctagccattgtaatgggccttgtcttcatatgtgtaaagaatg
>EPI583242_A_Shenzhen_SP26_2014
atgaacactcaaatcctggtattcgctctgattgcgatcattccaacaaatgcagacaaaatctgcctcggacatcatgccgtgtcaaacggaaccaaagtaaacacattaactgaaagaggagtggaagtcgtcaatgcaactgaaacagtggaacgaacaaacatccccaggatctgctcaaaagggaaaaagacagttgacctcggtcaatgtggactcctggggacaatcactggaccacctcaatgtgaccaattcctagaattttcagccgatttaattattgagaggcgagaaggaagtgatatctgttatcctgggaaattcgtgaatgaagaagctctgaggcaaatcctcagagaatcaggcggaattgacaaggaagcaatgggattcacatacagtggaataagagctaatggagcaaccagtgcatgtaagagatcaggatcttcattctatgcagaaatgaaatggctcctgtcaaacacagataatgctgcattcccgcaaatgactaagtcatataaaaatacaagaaaaagcccagctctaatagtatgggggatccatcattccgtatcaactgcagagcaaaccaagctatatgggagtggaaacaaactggtgacagtgggaagttctaattatcagcaatcttttgtaccgagtccaggagcgagaccacaagttaatggtctatctggaagaattgactttcattggctaatgctaaatcccaatgatacagtcactttcagtttcaatggggctttcatagctccagaccgtgcaagcttcctgagaggaaaatctatgggaatccagagtggagtacaggttgatgccaattgtgaaggggactgctatcatagtggagggacaataataagtagcttgccatttcagaacatagatagcagagcagttggaaaatgtccgagatatgttaagcaaaggagtctgctgctagcaacagggatgaagaatgttcctgagattccaaagggaGGGGGGGGGGGGagaggcctatttggtgctatagcgggtttcattgaaaatggatgggaaggcctaattgatggttggtatggtttcagacaccagaatgcacagggagagggaactgctgcagattacaaaagcactcaatcggcaattgatcaaataacaggaaaattaaaccggcttatagaaaaaaccaaccaacaatttgagttgatagacaatgaattcaatgaggtagagaagcaaatcggtaatgtgataaattggaccagagattctataacagaagtgtggtcatacaatgctgaactcttggtagcaatggagaaccagcatacaattgatctggctgattcagaaatggacaaattgtacgaacgagtgaaaagacagctgagagagaatgctgaagaagatggcactggttgctttgaaatatttcacaagtgtgatgatggctgtatggccagtattagaaataacacctatgatcacagcaaatacagggaagaggcaatgcaaaatagaatacagattgacccagtcaaactaagcagaggctacaaagatgtgatactttggtttagcttcggggcatcatgtttcatacttctagccattgtaatgggccttgtcttcatatgtgtaaagaatg
>EPI583249_A_Shenzhen_SP_W1_2014
atgaacactcaaatcctggtattcgctctgattgcgatcattccaacaaatgcagacaaaatctgcctcggacatcatgccgtgtcaaacggaaccaaagtaaacacattaactgaaagaggagtggaagtcgtcaatgcaactgaaacagtggaacgaacaaacatccccaggatctgctcaaaagggaaaaagacagttgacctcggtcaatgtggactcctggggacaatcactggaccacctcaatgtgaccaattcctagaattttcagccgatttaattattgagaggcgagaaggaagtgatgtctgttatcctgggaaattcgtgaatgaagaagctctgaggcaaattctcagagaatcaggcggaattgacaaggaagcaatgggattcacatacagtggaataagagctaatggagcaaccagtgcatgtaggagatcaggatcttcattctatgcagaaatgaaatggctcctgtcaaacacagataatgctgcattcccgcaaatgactaagtcatataaaaatacaagaaaaagcccagctctaatagtatgggggatccatcattccgtatcaactgcagagcaaaccaagctatatgggagtggaaacaaactggtgacagttgggagttctaattatcaacaatcttttgtaccgagtccaggagcgagaccacaagttaatggtttatctggaagaattgactttcattggctaatgctaaatcccaatgatacagtcactttcagtttcaatggggctttcatagctccagaccgtgcaagcttcctgagaggaaaatctatgggaatccagagtggagtacaggttgatgccaattgtgaaggggactgctatcatagtggagggacaataataagtaacttgccatttcagaacatagatagcagggcagttggaaaatgtccgagatatgttaagcaaaggagtctgctgctagcaacagggatgaagaatgttcctgagattccaaagggaGGGGGGGGGGGGagaggcctatttggtgctatagcaggtttcattgaaaatggatgggaaggcctaattgatggttggtatggtttcagacaccagaatgcacagggagagggaactgctgcagattacaaaagcactcaatcggcaattgatcaaataacaggaaaattaaaccggcttatagaaaaaaccaaccaacaatttgagttgatagacaatgaattcaatgaggtagagaagcaaatcggtaatgtgataaattggaccagagattctataacagaagtgtggtcatacaatgctgaactcttggtagcaatggagaaccagcatacaattgatctggctgattcagaaatggacaaactgtacgaacgagtgaaaagacagctgagagagaatgctgaagaagatggcactggttgctttgaaatatttcacaagtgtgatgatgactgtatggccagtattagaaataacacctatgatcacagcaaatacagggaagaggcaatgcaaaatagaatacagattgacccagtcaaactaagcagcggctacaaagatgtgatactttggtttagcttcggggcatcatgtttcatacttctagccattgtaatgggccttgtcttcatatgtgtaaagaatg
>EPI583270_A_Shenzhen_SP44_2014
atgaacactcaaatcctggtattcgctctgattgcgatcattccaacaaatgcagacaaaatctgcctcggacatcatgccgtgtcaaacggaaccaaagtaaacacattaactgaaagaggagtggaagtcgtcaatgcaactgaaacagtggaacgaacaaacatccccaggatctgctcaaaagggaaaaggacagttgacctcggtcaatgtggactcctggggacaatcactggaccacctcaatgtgaccaattcctagaattttcagccgatttaattattgagaggcgagaaggaagtgatgtctgttatcctgggaaattcgtgaatgaagaagctctgaggcaaattctcagagaatcaggcggaattgacaaggaagcaatgggattcacatacagtggaataagagctaatggaacaaccagtgcatgtaggagatcaggatcttcattctatgcagaaatgaaatggctcctgtcaaacacagataatgctgcattcccgcaaatgactaagtcatataaaaatacaagaaaaagcccagctctaatagtatgggggatccatcattccgtatcaactgcagagcaaaccaagctatatgggagtggaaacaaactggtgacagttgggagttctaattatcaacaatcttttgtaccgagtccaggagcgagaccacaagttaatggtctatctggaagaattgactttcattggctaatgctaaatcccaatgatacagtcactttcagtttcaatggggctttcatagctccagaccgtgcaagcttcctgagaggaaaatctatgggaatccagagtggagtacaggttgatgccaattgtgaaggggactgctatcatagtggagggacaataataagtagcttgccatttcagaacatagatagcagagcagttggaaaatgtccgagatatgttaagcaaaggagtctgctgctagcaacagggatgaagaatgttcctgagattccaaagggaGGGGGGGGGGGGagaggcctatttggtgctatagcgggtttcattgaaaatggatgggaaggcctaattgatggttggtatggtttcagacaccagaatgcacagggagagggaactgctgcagattacaaaagcactcagtcggcaattgatcaaataacaggaaaattaaaccggcttatagaaaaaaccaaccaacaatttgagttgatagacaatgaattcaatgaggtagagaagcaaatcggtaatgtgataaattggaccagagattctataacagaagtgtggtcatacaatgctgaactcttggtagcaatggagaaccagcatacaattgatctggctgattcagaaatggacaaactgtacgaacgagtgaaaagacagctgagagagaatgctgaagaagatggcactggttgctttgaaatatttcacaagtgtgatgatgactgtatggccagtattagaaataacacctatgatcacagcaaatacagggaagaggcaatgcaaaatagaatacagattgacccagtcaaactaagcagcggctacaaagatgtgatactttggtttagcttcggggcatcatgtttcatacttctagccattgtaatgggccttgtcttcatatgtgtaaagaatg
>EPI583277_A_Shenzhen_SP48_2014
atgaacactcaaatcctggtattcgctctgattgcgatcattccaacaaatgcagacaaaatctgcctcggacatcatgccgtgtcaaacggaaccaaagtaaacacattaactgaaagaggagtggaagtagtcaatgcaactgaaacagtggaacgaacaaacatccccaggatctgctcaaaagggaaaaagacagttgacctcggtcaatgtggactcctggggacaatcactggaccacctcaatgtgaccaattcctagaattttcagccgatttaattattgagaggcgagaaggaagtgatgtctgttatcctgggaaattcgtgaatgaagaagctctgaggcaaattctcagagaatcaggcggaattgacaaggaagcaatgggattcacatacagtggaataagaactaatggagcaaccagtgcatgtaggagatcaggatcttcattctatgcagaaatgaaatggctcctgtcaaacacagataatgctgcattcccgcaaatgactaaatcatataaaaatacaagaaaaagcccagctctaatagtatgggggatccatcattccgtatcaactgcagagcaaaccaagctatatgggagtggaaacaaactggtgacagttgggagttctaattatcaacaatcttttgtaccgagtccaggagcgagaccacaagttaatggtttatctggaagaattgactttcattggctaatgctaaatcccaatgatacagtcacttttagtttcaatggggctttcatagctccagaccgtgcaagcttcctgagaggaaaatctatgggaatccagagtggagtacaagttgatgccaattgtgaaggggactgctatcatagtggagggacaataataagtaacttgccatttcagaacatagatagcagggcagttggaaaatgtccgagatatgttaagcaaaggagtctgctgctagcaacagggatgaagaatgttcctgagattccaaagggaGGGGGGGGGGGGagaggcctatttggtgctatagcgggtttcattgaaaatggatgggaaggcctaattgatggttggtatggtttcagacaccagaatgcacagggagagggaactgctgcagattacaaaagcactcaatcggcaattgatcaaataacaggaaaattaaaccggcttatagaaaaaaccaaccaacaatttgagttgatagacaatgaattcaacgaggtagagacgcaaatcggtaatgtgataaattggaccagagattctataacagaagtgtggtcatacaatgctgaactcttggtagcaatggagaaccagcatacaattgatctggctgattcagaaatggacaaactgtacgaacgagtgaaaagacagctgagagagaatgctgaagaagatggcactggctgctttgaaatatttcacaagtgtgatgatgactgtatggccagcattagaaataacacctatgatcacagcaaatacagggaagaggcaatgcaaaatagaatacagattgatccagtcaaactaagcagcggctacaaagatgtgatactttggtttagcttcggggcatcatgtttcatacttctagccattgtaatgggccttgtcttcatatgtgtaaagaatg
>EPI583284_A_Shenzhen_SP49_2014
atgaacactcaaatcctggtattcgctctgattgcgatcattccaacaaatgcagacaaaatctgcctcggacatcatgccgtgtcaaacgggaccaaagtaaacacattaactgaaagaggagtggaagtcgtcaatgcaactgaaacagtggaacgaacaaacatccccaggatctgctcaaaagggaaaaagacagttgacctcggtcaatgtggactcctggggacaatcactggaccacctcaatgtgaccaattcctagaattttcagccgatttaattattgagaggcgagaaggaagtgatgtctgttatcctgggaaattcgtgaatgaagaagctctgaggcaaattctcagagaatcaggcggaattgacaaggaagcaatgggattcacatacagtggaataagagctaatggggcaaccagtgcatgtaggagatcaggatcttcattctatgcagaaatgaaatggctcctatcaaacacagataatgctgcattcccgcaaatgactaagtcatataaaaatacaagaaaaagcccagctctaatagtatgggggatccatcattccgtatcaactgcagagcaaaccaagctatatgggagtggaaacaaactggtgacagttggaagttctaattatcagcaatcttttgtaccgagtccaggagcgagaccacaagttaatggtctatctggaagaattgactttcattggctaatgctaaatcccaatgatacagtcactttcagtttcaatggggctttcatagctccagaccgtgcaagcttcctgagaggaaaatctatgggaatccagagtggagtacaggttgatgccaattgtgaaggggactgctatcatagtggagggacaataataagtaacttgccatttcagaacatagatagcagagcagttgggaaatgtccgagatatgttaagcaaaggagtctgctgctagcaacagggatgaagaatgttcctgagattccaaagggaGGGGGGGGGGGGagaggcctatttggtgctatagcgggtttcattgaaaatggatgggaaggcctaattgatggttggtatggtttcagacaccagaatgcacagggagagggaactgctgcagattacaaaagcactcaatcggcaattgatcaaataacaggaaaattaaaccggcttatagaaaaaaccaaccaacaatttgagttgatagacaatgaattcaatgaggtagagaagcaaatcggtaatgtgataaattggaccagagattctataacagaagtgtggtcatacaatgctgaactcttggtagcaatggagaaccagcatacaattgatctagctgattcagaaatggacaaactgtacgaacgagtgaaaagacagctgagagagaatgctgaagaagatggcactggttgctttgaaatatttcacaagtgtgatgatgactgtatggccagtattagaaataacacctatgatcacagcaaatacagggaagaggcaatgcaaaatagaatacagattgacccagtcaaactaagcagaggctacaaagatgtgatactttggtttagcttcggggcatcatgtttcatacttctagccattgtaatgggccttgtcttcatatgtgtaaagaatg
>EPI585979_A_Shanghai_ION_2013
atgaacactcaaatcctggtattcgctctgattgcgatcattccaacaaatgcagacaaaatctgcctcggacatcatgccgtgtcaaacggaaccaaagtaaacacattaactgaaagaggagtggaagtcgtcaatgcaactgaaacagtggaacgaacaaacatccccaggatctgctcaaaagggaaaaggacagttgacctcggtcaatgtggactcctggggacaatcactggaccacctcaatgtgaccaattcctagaattttcagccgatttaattattgagaggcgagaaggaagtgatgtctgttatcctgggaaattcgtgaatgaagaagctctgaggcaaattctcagagaatcaggcggaattgacaaggaagcaatgggattcacatacagtggaataagaactaatggagcaaccagtgcatgtaggagatcaggatcttcattctatgcagaaatgaaatggctcctgtcaaacacagataatgctgcattcccgcagatgactaagtcatataaaaatacaagaaaaagcccagctctaatagtatgggggatccatcattccgtatcaactgcagagcaaaccaagctatatgggagtggaaacaaactggtgacagttgggagttctaattatcaacaatcttttgtaccgagtccaggagcgagaccacaagttaatggtctatctggaagaattgactttcattggctaatgctaaaccccaatgatacagtcactttcagtttcaatggggctttcatagctccagaccgtgcaagcttcctgagaggaaaatctatgggaatccagagtggagtacaggttgatgccaattgtgaaggggactgctatcatagtggagggacaataatgagtaacttgccatttcagaatatagatagcagggcagttggaaaatgtccgagatatgttaagcaaaggagtctgctgctagcaacagggatgaagaatgttcctgagattccaaagggaGGGGGGGGGGGGagaggcctatttggtgctatagcgggtttcattgaaaatggatgggaaggcctaattgatggttggtatggtttcagacaccagaatgcacagggagagggaactgctgcagattacaaaagcactcaatcggcaattgatcaaataacaggaaaattaaaccggcttatagaaaaaaccaaccaacaatttgagttgatagacaatgaattcaatgaggtagagaagcaaatcggtaatgtgataaattggaccagagattctataacagaagtgtggtcatacaatgctgaactcttggtagcaatggagaaccagcatacaattgatctggctgattcagaaatggacaaactgtacgaacgagtgaaaagacagctgagagagaatgctgaagaagatggcactggttgctttgaaatatttcacaagtgtgatgatgactgtatggccagtattagaaataacacctatgatcacagcaaatacagggaagaggcaatgcaaaatagaatacagattgacccagtcaaactaagcagcggctacaaagatgtgatactttggtttagcttcggggcatcatgtttcatacttctagccattgtaatgggccttgtcttcatatgtgtaaagaatg
>EPI626993_A_Guangdong_15SF082_2015
atgaacattcaaaatctggtattcgctctgattgcgatcattccaacaaatgcagacaaaatctgcctcggacatcatgccgtgtcaaacggaaccaaagtaaacacattaactgaaagaggagtggaagtcgtcaatgcaactgaaacagtggaacgaacaaacatccccaggatctgctcaaaagggaaaaggacagttgacctcggtcaatgtggactcctggggacaatcactggaccacctcaatgtgaccaattcctagaattttcagccgatttaattattgagaggcgagaaggaagtgatgtctgttatcctgggaaattcgtgaatgaagaagctctgaggcaaattctcagaaaatcaggcggaattgacaaggaagcaatgggattcacatacaatggaataagaactaatggagcaaccagtgcatgtaggagatcaggatcttcattctatgcagaaatgaaatggctcctgtcaaacacagataatgctgcattcccgcaaatgaccaagtcatataaaaatacaagaaaaagcccagctataatagtatgggggatccatcattccgtatcaactgcagagcaaaccaagctatatgggagtggaaacaaactggtgacagttgggagttctaattatcaacaatcctttgtaccgagtccaggagcgagaccacaagttaatggtttatctggaagaattgactttcattggctaatgctaaatcccaatgatacagtcactttcagtttcaatggggctttcatagctccagaccgtgcaagcttcctgagaggaaaatctatgggaatccagagtggagtacaggttgatgccgattgtgaaggggactgctatcatagtggagggacaataataagtaacttgccatttcagaacatagatagcagggcagttggaaaatgtccgagatatgttaaacaaaggagtctgctgctagcaacagggatgaagaatgttcctgagattccaaagggaGGGGGGGGGGGGagaggcctatttggtgctatagcgggtttcattgaaaatggatgggaaggcctaattgatggttggtatggtttcagacaccagaatgcacagggagagggaactgctgcagattacaaaagcactcaatcggcaattgatcaaataacagggaaattaaaccggcttatagaaaaaaccaaccaacaatttgagttgatagacaatgaattcaacgaggtagagaagcaaattggtaatgtgataaactggaccagagattctataacagaagtgtggtcatacaatgctgaactcttggtagcaatggagaaccagcatacaattgatctggctgattcagaaatggacaaactgtacgaacgagtgaaaagacaactgagagagaatgctgaagaagatggcactggctgctttgaaatatttcacaagtgtgatgatgactgtatggccagcattaggaataacacctatgatcacagcaaatacagggaagaggcaatgcaaaatagaatacagattgacccagtcaaactaagcagcggctacaaagatgtgatactttggtttagcttcggggcatcatgtttcatacttctagccattgtaatgggccttgtcttcatatgtgtaaagaatg
>EPI627017_A_Jiangsu_18828_2014
atgaacactcaaatcctggtattcactctgattgcgatcattccaacaaatgcagacaaaatctgcctcggacatcatgccgtgtcaaacggaaccaaagtaaacacattaactgaaagaggagtggaagtcgtcaatgcaactgaaacagtggaacgaacaaacatccccaggatctgctcaaaagggaaaaggacagttgacctcggtcaatgtggactcctggggacaatcactggaccacctcaatgtgaccaattcctagaattttcggccgatttaattattgagaggcgagaaggaagtgatgtctgttatcctgggaaattcgtgaatgaagaagctctgaggcaaattctcagagaatcaggcggaattgacaaggaagcaatgggattcacatacaatggaataagaactaatggagtaaccagtgcatgtaagagatcaggatcttcattctatgcagaaatgaaatggctcctgtcaaacacagataatgctgcattcccgcagatgactaagtcatataaaaatacaagaaaaagcccagctataatagtatgggggatccatcattccgtttcaactgcagagcaaaccaagctatatgggagtggaaacaaactggtgacagttgggagttctaattatcaacaatctttcgtaccgagtccaggagcgagaccacaagttaatggtctatctggaagaattgactttcattggctaatgctaaatcccaatgatacagtcactttcagtttcaatggggctttcatagctccagaccgtgcaagcttcctgagaggaaaatctatgggaatccagagtggagtacaggttgatgccaattgtgaaggggactgctatcatagtggtgggacaataataagtaacttgccatttcagaacatagatagcagggcagttggaaaatgtccgagatatgttaagcaaaggagtctgctgctggcaacagggatgaagaatgttcctgagattccaaagggaGGGGGGGGGGGGagaggcctatttggtgctatagcgggtttcattgaaaatggatgggaaggcctaattgatggttggtatggtttcagacaccagaatgcacagggagagggaactgctgcagattacaaaagcactcaatcggcaattgatcaaataacagggaaattaaaccggcttatagcaaaaaccaaccaacaatttgagttgatagacaatgaattcaatgaggtagagaagcaaatcggtaatgtgataaattggaccagagattctataacagaagtgtggtcatacaatgctgaactcttggtagcaatggagaaccagcatacaattgatctggctgattcagaaatggacaaactgtacgaacgagtgaaaagacagctgagagagaatgctgaagaggatggcactggttgctttgaaatatttcacaagtgtgatgatgactgtatggccagtattagaaataacacctatgatcacagaaaatacagggaagaggcaatgcaaaatagaatacagattgacccagtcaaactaagcagcggctacaaagatgtgatactttggtttagcttcggggcatcatgtttcatacttctagccattgtaatgggccttgtcttcatatgtgtaaagaatg
>EPI627025_A_Guangdong_15SF027_2015
atgaacactcaaatcctggtattcgctctgattgcgatcattccaacaaatgcagacaaaatctgcctcggacatcatgccgtgtcaaacggaaccaaagtaaacacattaactgaaagaggagtggaagtcgtcaatgcaactgaaacagtggaacgaacaaacatccccaggatctgctcaaaagggaaaaggacagttgacctcggtcaatgtggactcctggggacaatcactggaccacctcaatgtgaccaattcctagaattttcggccgatttaattattgagaggcgagaaggaagtgatgtctgttatcctgggaaattcgtgaatgaagaagctctgaggcaaattctcagagaatcaggcggaattgacaaggaagcaatgggattcacatacaatggaataagaactaatggggtaaccagtgcatgtaggagatcaggatcttcattctatgcagaaatgaaatggctcctgtcaaacacagataatgctgcattcccgcagatgactaagtcatataaaaatacaagaaaaagcccagctataatagtatgggggatccatcattccgtttcaactgcagagcaaaccaagctatatgggagtggaaacaaactggtgacagttgggagttctaattatcaacaatctttcgtaccgagtccaggagcgagaccacaagttaatggtctatctggaagaattgactttcattggctaatgctaaatcccaatgatacagtcactttcagtttcaatggggctttcatagctccagatcgtgcaagcttcctgagaggaaaatctatgggaatccagagtggagtacaggttgatgccaattgtgaaggggactgctatcatagtggagggacaataataagtaacttgccatttcaaaacatagatagcagggcagttggaaaatgtccgagatatgttaagcaaaggagtcttctgctggcaacagggatgaagaatgttcctgagattccaaagggaGGGGGGGGGGGGagaggcctatttggtgctatagcgggtttcattgaaaatggatgggaaggcctaattgatggttggtatggtttcagacaccagaatgcacagggagagggaactgctgcagattacaaaagcactcaatcggcaattgatcaaataacagggaaattaaaccggcttatagcaaaaaccaatcaacaatttgagttgatagacaatgaattcaatgaggtagagaagcaaatcggtaatgtgataaattggaccagagattctataacagaagtgtggtcatacaatgctgaactcttggtagcaatggagaaccagcatacaattgatctggctgattcagaaatggacaaactgtacgaacgagtgaaaagacagctgagagagaatgctgaagaagatggcactggttgctttgaaatatttcacaagtgtgatgatgactgtatggccagtattagaaataacacctatgatcacagaaattacagggaagaggcaatgcaaaatagaatacagattgacccagtcaaactaagcagcggctacaaagatgtgatactttggtttagcttcggggcatcatgtttcatacttctagccattgtaatgggccttgtcttcatatgtgtaaagaatg
>EPI627049_A_Guangdong_15SF081_2015
atgaacactcaaatcctggtattcgctctgattgcgatcattccaacaaatgcagacaaaatctgcctcggacatcatgccgtgtcaaacggaaccaaagtaaacacattaactgaaagaggagtggaagtcgtcaatgcaactgaaacagtggaacgaacaaacatccccaggatctgctcaaaagggaaaaggacagttgacctcggtcaatgtggactcctggggacaatcactggaccacctcaatgtgaccaattcctagaattttcggccgatttaattattgagaggcgagaaggaagtgatgtctgttatcctgggaaattcgtgaatgaagaagctctgaggcaaattctcagagaatcaggcggaattgacaaggaagcaatgggattcacatacaatggaataagaactaatggggtaaccagtgcatgtaggagatcagaatcttcattctatgcagaaatgaaatggctcctgtcaaacacagataatgctgcattcccgcagatgactaagtcatataaaaatacaagaaaaagcccagctataatagtatgggggatccatcattccgtttcaactgcagagcaaaccaagctatatgggagtggaaacaaactggtgacagttgggagttctaattatcaacaatctttcgtaccgagtccaggagcgagaccacaagttaatggtctatctggaagaattgactttcattggctaatgctaaatcccaatgatacagtcactttcagtttcaatggggctttcatagctccagaccgtgcaagcttcctgagaggaaaatctatgggaatccagagtggagtacaggttgatgccaattgtgaaggggactgctatcatagtggagggacaataataagtaacttgccatttcagaacatagatagcagggcagttggaaaatgtccgagatatgttaagcaaaggagtcttctgctggcaacagggatgaagaatgttcctgagattccaaagggaGGGGGGGGGGGGagaggcctatttggtgctatagcgggtttcattgaaaatggatgggaaggcctaattgatggttggtatggtttcagacaccagaatgcacagggagagggaactgctgcagattacaaaagcactcaatcggcaattgatcaaataacagggaaattaaaccggcttatagcaaaaaccaaccaacaatttgagttgatagacaatgaattcaatgaggtagagaagcaaatcggtaatgtgataaattggacaagagattctataacagaagtgtggtcatacaatgctgaactcttggtagcaatggagaaccagcatacaattgatctggctgattcagaaatggacaaactgtacgaacgagtgaaaagacagctgagagagaatgctgaagaagatggcactggttgctttgaaatatttcacaagtgtgatgatgactgtatggccagtattagaaataacacctatgatcacagaaaatacagggaagaggcaatgcaaaatagaatacagattgacccagtcaaactaagcagcggctacaaagatgtgatactttggtttagcttcggggcatcatgtttcatacttctagccattgtaatgggccttgtcttcatatgtgtaaagaatg
>EPI627081_A_Hunan_19762_2015
atgaacactcaaatcctggtattcgctctaaccgcgatcattccaacaaatgcagacaaaatctgcctcggacatcatgccgtgtcaaacggaaccaaagtaaacacattaactgaaagaggagtggaagtcgtcaatgcaactgaaacagtggaacgaacaaacatccccaggatctgctcaaaagggaaaaggacaattgacctcggtcaatgtggactcctggggacaatcactggaccacctcaatgtgaccaattcctagaattttcggccgatttaattattgagaggcgagaaggaagtgatgtctgttatcctgggaaattcgtgaatgaagaagctctgaggcaaattctcagagaatcaggcggaattgacaaggaagcaatgggattcacatacaatggaataagaactaatggggtaaccagtgcatgtaggagatcaggatcttcattctatgcagaaatgaaatggctcctgtcaaacacagataatgctgcattcccgcagatgactaagtcatataaaaatacaagaaaaagcccagctataatagtatgggggatccatcattccgtttcaactgcagagcaaaccaagctatatgggagtggaaacaaactggtgacagttgggagttctaattatcaacaatctttcgtaccgagtccaggagcgagaccacaagttaatggtctatctggaagaattgactttcattggctaatgctaaatcccaatgatacagtcactttcagtttcaatggggctttcatagctccagaccgtgcaagcttcctgagaggaaaatctatgggaatccagagtggagtacaggttgatgccaattgtgaaggggactgctatcatagtggagggacaataataagtaacttgccatttcagaacatagatagcagggcagttggaaaatgtccgagatatgttaagcaaaggagtctgctgctggcaacagggatgaagaatgttcctgagattccaaagggaGGGGGGGGGGGGagaggcctatttggtgctatagcgggtttcattgaaaatggatgggaaggcctaattgatggttggtatggtttcagacaccagaatgcacagggagagggaactgctgcagattacaaaagcactcaatcggcaattgatcaaataacagggaaattaaaccggcttatagcaaaaaccaaccaacaatttgagttgatagacaatgaattcaatgaggtagagaagcaaatcggtaatgtgataaattggaccagagattctataacagaagtgtggtcatacaatgctgaactcttggtagcaatggagaaccagcatacaattgatctggctgattcagaaatggacaaactgtacgaacgagtgaaaagacagctgagagagaatgctgaagaagatggcactggttgctttgaaatatttcacaagtgtgatgatgactgtatggccagtattagaaataacacctatgatcacagaaaatacagggaagaggcaatgcaaaatagaatacagattgacccagtcaaactaagcagcggctacaaagatgtgatactttggtttagcttcggggcatcatgtttcatacttctagccattgtaatgggccttgtcttcatatgtgtaaagaatg
>EPI627089_A_Hunan_19763_2015
atgaacactcaaatcctggtattcgctctaaccgcgatcattccaacaaatgcagacaaaatctgcctcggacatcatgccgtgtcaaacggaaccaaagtaaacacattaactgaaagaggagtggaagtcgtcaatgcaactgaaacagtggaacgaacaaacatccccaggatctgctcaaaagggaaaaggacaattgacctcggtcaatgtggactcctggggacaatcactggaccacctcaatgtgaccaattcctagaattttcggccgatttaattattgagaggcgagaaggaagtgatgtctgttatcctgggaaattcgtgaatgaagaagctctgaggcaaattctcagagaatcaggcggaattgacaaggaagcaatgggattcacatacaatggaataagaactaatggggtaaccagtgcatgtaggagatcaggatcttcattctatgcagaaatgaaatggctcctgtcaaacacagataatgctgcattcccgcagatgactaagtcatataaaaatacaagaaaaagcccagctataatagtatgggggatccatcattccgtttcaactgcagagcaaaccaagctatatgggagtggaaacaaactggtgacagttgggagttctaattatcaacaatctttcgtaccgagtccaggagcgagaccacaagttaatggtctatctggaagaattgactttcattggctaatgctaaatcccaatgatacagtcactttcagtttcaatggggctttcatagctccagaccgtgcaagcttcctgagaggaaaatctatgggaatccagagtggagtacaggttgatgccaattgtgaaggggactgctatcatagtggagggacaataataagtaacttgccatttcagaacatagatagcagggcagttggaaaatgtccgagatatgttaagcaaaggagtctgctgctggcaacagggatgaagaatgttcctgagattccaaagggaGGGGGGGGGGGGagaggcctatttggtgctatagcgggtttcattgaaaatggatgggaaggcctaattgatggttggtatggtttcagacaccagaatgcacagggagagggaactgctgcagattacaaaagcactcaatcggcaattgatcaaataacagggaaattaaaccggcttatagcaaaaaccaaccaacaatttgagttgatagacaatgaattcaatgaggtagagaagcaaatcggtaatgtgataaattggaccagagattctataacagaagtgtggtcatacaatgctgaactcttggtagcaatggagaaccagcatacaattgatctggctgattcagaaatggacaaactgtacgaacgagtgaaaagacagctgagagagaatgctgaagaagatggcactggttgctttgaaatatttcacaagtgtgatgatgactgtatggccagtattagaaataacacctatgatcacagaaaatacagggaagaggcaatgcaaaatagaatacagattgacccagtcaaactaagcagcggctacaaagatgtgatactttggtttagcttcggggcatcatgtttcatacttctagccattgtaatgggccttgtcttcatatgtgtaaagaatg
>EPI627145_A_Zhejiang_35_2014
atgaacactcaaatcctggtattcgctctgattgcgatcattccaacaaatgcagacaaaatctgcctcggacatcatgccgtgtcaaacggaaccaaagtaaacacattaactgaaagaggagtggaagtcgtcaatgcaactgaaacagtggaacgaacaaacatccccaggatctgctcaaaagggaaaaagacagttgacctcggtcaatgtggactactggggacaatcactggaccacctcaatgtgaccaattcctagaattttcagccgatttaattattgagaggcgagaaggaagtgatgtctgttatcctggaaaattcgtgaatgaagaagctctgaggcaaattctcagagaatcaggcggaattgaaaaggaagcaatgggattcacatacagtggaataagaactaatggagcaaccagtgcatgtaggagatcaggatcttcattctatgcagaaatgaaatggctcctgtcaaacacagataatgctgcattcccgcagatgactaagtcatataaaaatacaagaaaaagcccagctctaatagtatgggggatccatcattccgtatcaactgcagagcaaaccaagctatatgggagtggaaacaaactggtgacagttgggagttctaattatcaacaatcttttgtaccgagcccaggggcgagaccacaagttaatggtctatctggaagaattgactttcattggctaatgctaaatcccaatgatacagtcactttcagtttcaatggggctttcatagctccagaccgtgcaagcttcctgagaggaaaatctatgggaatccagagtggagtacaggttgatgccaattgtgaaggggactgctatcatagtggaggaacaataataagtaacttgccatttcagaacatagatagcagggcagttggaaaatgtccgagatatgttaagcaaaagagtctgctgctagcaacagggatgaagaatgttcctgagattcccaagggaGGGGGGGGGGGGagaggcctatttggtgctatagcgggtttcattgaaaatggatgggaaggcctaattgatggttggtatggtttcagacaccagaatgcacagggagagggaactgctgcagattacaaaagcactcaatcggcaattgatcaaataacaggaaaattaaaccggctcatagaaaaaaccaaccaacaatttgagttgatagacaatgaattcaatgaggtagagaagcaaatcggtaatgtgataaattggaccagagattctataacagaattgtggtcatacaatgctgaactcttggtagcaatggagaaccagcatacaattgatctggccgattcagaaatgggcaaactgtacgaacgagtgaaaagacagctgagagagaatgctgaagaagatggcactggttgctttgaaatatttcacaagtgtgatgatgactgtatggccagtattagaaataacacctatgatcacagcaagtacagggaagaggcaatgcaaaatagaatacagattgacccagtcaaactaagcagcggctacaaagatgtgatactttggtttagcttcggggcatcatgtttcatacttctagccattgtaatgggccttgtcttcatatgtgtaaagaatg
>EPI627153_A_Zhejiang_34_2014
atgaacactcaaatcctggtattcgctctgattgcgatcattccaacaaatgcagacaaaatctgcctcggacatcatgccgtgtcaaacggaaccaaagtaaacacattaactgaaagaggagtggaagtcgtcaatgcaactgaaacagtggaacgaacaaacatccccaggatctgctcaaaagggaaaaagacagttgacctcggtcaatgtggactactggggacaatcactggaccacctcaatgtgaccaattcctagaattttcagccgatttaattattgagaggcgagaaggaagtgatgtctgttatcctggaaaattcgtgaatgaagaagctctgaggcaaattctcagagaatcaggcggaattgaaaaggaagcaatgggattcacatacagtggaataagaactaatggagcaaccagtgcatgtaggagatcaggatcttcattctatgcagaaatgaaatggctcctgtcaaacacagataatgctgcattcccgcagatgactaagtcatataaaaatacaagaaaaagcccagctctaatagtatgggggatccatcattccgtatcaactgcagagcaaaccaagctatatgggagtggaaacaaactggtgacagttgggagttctaattatcaacaatcttttgtaccgagcccaggggcgagaccacaagttaatggtctatctggaagaattgactttcattggctaatgctaaatcccaatgatacagtcactttcagtttcaatggggctttcatagctccagaccgtgcaagcttcctgagaggaaaatctatgggaatccagagtggagtacaggttgatgccaattgtgaaggggactgctatcatagtggaggaacaataataagtaacttgccatttcagaacatagatagcagggcagttggaaaatgtccgagatatgttaagcaaaagagtctgctgctagcaacagggatgaagaatgttcctgagattcccaagggaGGGGGGGGGGGGagaggcctatttggtgctatagcgggtttcattgaaaatggatgggaaggcctaattgatggttggtatggtttcagacaccagaatgcacagggagagggaactgctgcagattacaaaagcactcaatcggcaattgatcaaataacaggaaaattaaaccggcttatagaaaaaaccaaccaacaatttgagttgatagacaatgaattcaatgaggtagagaagcaaatcggtaatgtgataaattggaccagagattctataacagaattgtggtcatacaatgctgaactcttggtagcaatggagaaccagcatacaattgatctggccgattcagaaatggacaaactgtacgaacgagtgaaaagacagctgagagagaatgctgaagaagatggcactggttgctttgaaatatttcacaagtgtgatgatgactgtatggccagtattagaaataacacctatgatcacagcaagtacagggaagaggcaatacaaaatagaatacagattgacccagtcaaactaagcagcggctacaaagatgtgatactttggtttagcttcggggcatcatgtttcatacttctagccattgtaatgggccttgtcttcatatgtgtaaagaatg
>EPI627161_A_Zhejiang_3_2015
atgaacactcaaatcctggtattcgctctgattgcgatcattccaacaaatgcagacaaaatctgcctcggacatcatgccgtgtcaaacggaaccaaagtaaacacattaactgaaagagaagtagaagtcgtcaatgcaactgaaacagtggaacgaacaaacatccccaggatctgctcaaaagggaaaaggacagttgacctcggtcaatgtggactcctggggacaatcactggaccacctcaatgtgaccaattcctagaattttcggccgatttaatcattgagaggcgagaaggaagtgatgtctgttatcctgggaaattcgtgaatgaagaagctctgaggcaaattctcagagaatcaggcggaattgacaaggaagcaatgggattcacatacaatggaataagaactaatggagtaaccagtgcatgtaggagatcaggatcttcattctatgcagaaatgaaatggctcctgtcaaacacagataatgctgcattcccgcagatgactaagtcatataaaaatacaagaaaaagcccagctataatagtatgggggatccatcattcagtttcaactgcagagcaaaccaagctatatgggagtggaaacaaactggtgacagttgggagttctaattatcaacaatcttttgtaccgagtccaggagcgagaccacaagttaatggtctatctggaagaattgactttcattggctagtgctaaatcccaatgatacagtcactttcagtttcaatggggctttcatagctccagaccgtgcaagcttcctgagaggaaaatctatgggaatccagagtggagtacaggttgatgccaattgtgaaggggactgctatcatagtggtgggacaataataagtaacttgccatttcagaacatagatagcagggcagttggaaaatgtccgagatatgttaagcaaaggagtctgctgctggcaacagggatgaagaatgttcctgagattccaaaggggGGGGGGGGGGGGagaggcctatttggtgctatagcgggtttcattgaaaatggatgggaaggcttaattgatggttggtatggtttcaggcaccagaatgcacagggagagggaactgctgcagattacaaaagcactcaatcggcaattgatcaaataacagggaaattaaaccggcttatagcaaaaaccaaccaacaatttgagttgatagacaatgaattcaatgaggtagagaagcaaatcggtaatgtgataaattggaccagagattctataacagaagtgtggtcatacaatgctgaactcttggtagcaatggagaaccagcatacaattgatctggctgattcagaaatggacaaactgtatgaacgagtgaaaagacagctgagagagaatgctgaagaagatggcactggttgctttgaaatatttcacaagtgtgatgatgactgtatggccagtattagaaataacacctatgatcacagaaaatacagggaagaggcaatgcaaaacagaatacagattgacccagtcaaactaagcagcggctacaaagatgtgatactttggtttagcttcggggcatcatgtttcatacttctagccattgtaatgggccttgtcttcatatgtgtaaagaatg
>EPI627177_A_Zhejiang_5_2015
atgaacactcaaatcctggtattcgctctgattgcgatcattccaacaaatgcagacaaaatctgcctcggacatcatgccgtgtcaaacggaaccaaagtaaacacattaactgaaagaggagtggaagtcgtcaatgcaactgaaacagtggaacgaacaaacatccccaggatctgctcaaaagggaaaaggacagttgacctcggtcaatgtggactcctagggacaatcactggaccacctcaatgtgaccaattcctagaattttcggccgatttaattattgagaggcgagaaggaagtgatgtctgttatcctgggaaattcgtgaatgaagaagctctgaggcaaattctcagagaatcaggcggaattgacaaggaagcaatgggattcacatacaatggaataagaactaatggagtaaccagtgcatgtaggagatcaggatcttcattctatgcagaaatgaaatggctcctgtcaaacacagataatgctgcattcccgcagatgactaagtcatataaaaatacaagaaaaagcccagctataatagtatgggggatccatcattccgtttcaactgcagagcaaaccaagctatatgggagtggaaacaaactggtgacagttgggagttctaattatcaacaatctttcgtaccgagtccaggagcgagaccacaagttaatggtctatctggaagaattgactttcattggctaatgctaaatcccaatgatacagtcactttcagtttcaatggggctttcatagctccagaccgtgcaagcttcctgagaggaaaatctatgggaatccagagtggagtacaggttgatgccaattgtgaaggggactgctatcatagtggtgggacaataataagtaacttgccatttcagaacatagatagcagggcagttggaaaatgtccgagatatgttaagcaaaggagtctgctgctggcaacagggatgaagaatgttcctgagattccaaagggaGGGGGGGGGGGGagaggcctatttggtgctatagcgggtttcattgaaaatggatgggaaggcctaattgatggttggtatggtttcagacaccagaatgcacagggagagggaactgctgcagattacaaaagcactcaatcggcaattgatcaaataacagggaaattaaaccggcttatagcaaaaaccaaccaacaatttgagttgatagacaatgaattcaatgaggtagagaagcaaatcggtaatgtgataaattggaccagagattctataacagaagtgtggtcatacaatgctgaactcttggtagcaatggagaaccagcatacaattgatctggctgattcagaaatggacaaactgtacgaacgagtgaaaagacagctgagagagaatgctgaagaagatggcactggttgctttgaaatatttcacaagtgtgatgatgactgtatggccagtattagaaataacacctatgatcacagaaaatacagggaagaggcaatgcaaaatagaatacagattgacccagtcaaactaagcagcggctacaaagatgtgatactttggtttagcttcggggcatcatgtttcatacttctagccattgtaatgggccttgtcttcatatgtgtaaagaatg
>EPI627201_A_Guangdong_15SF017_2015
atgaacactcaaatcctggtattcgctctgattgcgatcattccaacaaatgcagacaaaatctgcctcggacatcatgccgtgtcaaacggaaccaaagtaaacacattaactgaaagaggagtggaagtcgtcaatgcaactgaaacagtggaacgaacaaacatccccaggatctgctcaaaagggaagaagacagttgacctcggtcaatgtggactcctggggacaatcactggaccacctcaatgtgaccaattcctagaattttcagccgatttaattgttgagaggcgagaaggaagtgatgtctgttatcctgggaaattcgtgaatgaagaagctctgaggcaaattctcagaaaatcaggcggaattgacaaggaagcaatgggattcacatacagtggaataagaactaatggagcaaccagtgcatgtaggagatcaggatcttcattctatgcagaaatgaaatggctcctgtcaaacacagataatgctgcattcccgcaaatgactaagtcatataaaaatacaagaaaaagcccagctataatagtatgggggatccatcattccgcatcaactgcagagcaaactaagctatatgggagtggaaacaaactggtgacagttgggagttctaattatcaacaatcttttgtaccgagtccaggagcgagaccacaagttaatggtttatctggaagaattgactttcattggctaatgctaaatcccaatgatacagtcactttcagtttcaatggggctttcatagctccagaccgtgcaagcttcctgagaggaaaatctatgggaatccagagtggagtacaggttgatgccgattgtgaaggggactgctatcatagtggagggacaataataagtaaattgccatttcagaacatagatagcagggcagttggaaaatgtccgagatatgttaagcaaaggagtctgctgctagcaacagggatgaagaatgttcctgagattccaaagggaGGGGGGGGGGGGagaggcctatttggtgctatagcgggtttcattgaaaatggatgggaaggcctaattgatggttggtatggtttcagacaccagaatgcacagggagagggaactgctgcagattacaaaagcactcaatcggcaattgatcaaataacaggaaaattaaaccggcttatagaaaaaaccaaccaacaatttgagttgatagacaatgaattcaacgaggtagagaagcaaatcggtaacgtgataaactggaccagagattctataacagaagtgtggtcatacaatgctgaactcttggtagcaatggagaaccagcatacaattgatctggctgattcagaaatggacaaactgtacgaacgagtgaaaagacagctgagagagaatgctgaggaagatggcactggttgctttgaaatatttcacaagtgtgatgatgactgtatggccagcattaggaataacacctatgatcacagcaaatacagggaagaggcaatgcaaaatagaatacagattgacccagtcaaactaagcagcggctacaaagatgtgatactttggtttagcttcggggcatcatgtttcatacttctagccattgtaatgggccttgtcttcatatgtgtaaagaatg
>EPI627209_A_Guangdong_15SF002_2015
atgaacattcaaatcctggtattcgctctgattgcgatcattccaacaaatgcagacaaaatctgcctcggacatcatgccgtgtcaaacggaaccaaagtaaacacattaactgaaagaggagtggaagtcgtcaatgcaactgaaacagtggaacgaacaaacatccccaggatctgctcaaaagggaaaaggacagttgacctcggtcaatgtggactcctggggacaatcactggaccacctcaatgtgaccaattcctagaattttcagccgatttaattattgagaggcgagaaggaagtgatgtctgttatcctgggaaattcgtgaatgaagaagctctgaggcaaattctcagaaaatcaggcggaattgacaaggaagcaatgggattcacatacagtggaataagaactaatggagcaaccagtgcatgtaggagatcaggatcttcattctatgcagaaatgaaatggctcctgtcaaacacagataatgctgcattcccgcaaatgaccaagtcatataaaaatacaagaaaaagcccagctataatagtatgggggatccatcattccgtatcaactgcagagcaaaccaagctatatgggagtggaaacaaactggtgacagttgggagttctaattatcaacaatcttttgtaccgagtccaggagcgagaccacaagttaatggtttatctggaagaattgactttcattggctaatgctaaatcccaatgatacagtcactttcagtttcaatggggctttcatagctccagaccgtgcaagcttcctgagaggaaaatctatgggaatccagagtggagtacaggttgatgccgattgtgaagggractgctatcatagtggagggacaataataagtaacttgccatttcagaacatagatagcagggcagttggaaaatgtccgagatatgttaaacaaaggagtctgctgctagcaacagggatgaagaatgttcctgagattccaaagggaGGGGGGGGGGGGagaggcctatttggtgctatagcgggtttcattgaaaatggatgggaaggcctaattgatggttggtatggtttcagacaccagaatgcacagggagagggaactgctgcagattacaaaagcactcaatcggcaattgatcaaataacagggaaattaaaccggcttatagaaaaaaccaaccaacaatttgagttgatagacaatgaattcaacgaggtagagaagcaaattggtaatgtgataaactggaccagagattctataacagaagtgtggtcatacaatgctgaactcttggtagcaatggagaaccagcatacaattgatctggctgattcagaaatggacaaactgtacgaacgagtgaaaagacaactgagagagaatgctgaagaagatggcactggctgctttgaaatatttcacaagtgtgatgatgactgtatggccagcattaggaataacacctatgatcacagcaaatacagggaagaggcaatgcaaaatagaatacagattgacccagtcaaactaagcagcggctacaaagatgtgatactttggtttagcttcggggcatcatgtttcatacttctagccattgtaatgggccttgtcttcatatgtgtaaagaatg
>EPI627217_A_Fujian_25_2015
atgaacactcaaatcctggtattcgctctgattgcgatcattccaacaaatgcagacaaaatctgcctcggacatcatgccgtgtcaaacggaaccaaagtaaacacattaactgaaagaggagtggaagtcgtcaatgcaactgaaacagtggaacgaacaaacatccccaggatctgctcaaaagggaaaaggacagttgacctcggtcaatgtggactcctggggacaatcactggaccacctcaatgtgaccaattcctagaattttcggccgatttaattattgagaggcgagaaggaagtgatgtctgttatcctgggaaattcgtgaatgaagaagctctgaggcaaattctcagagaatcaggcggaattgacaaggaagcaatgggattcacatacaatggaataagaactaatggggtaaccagtgcatgtaggagatcaggatcttcattctatgcagaaatgaaatggctcctgtcaaacacagataatgctgcattcccgcagatgactaagtcatataaaaatacaagaaaaagcccagctataatagtatgggggatccatcattccgtttcaactgcagagcaaaccaagctatatgggagtggaaacaaactggtgacagttgggagttctaactatcaacaatctttcgtaccgagtccaggagcgggaccacaagttaatggtctatctggaagaattgactttcattggctaatgctaaatcccaatgatacagtcactttcagtttcaatggggctttcatagctccagaccgtgcaagcttcctgagaggaaaatctatgggaatccagagtggagtacaggttgatgccaattgtgaaggggactgctatcatagtggagggacaataataagtaacttgccatttcagaacatagatagcagggcagttggaaaatgtccgagatatgttaagcaaaggagtcttctgctggcaacagggatgaagaatgttcctgagattccaaagggaGGGGGGGGGGGGagaggcctatttggtgctatagcgggtttcattgaaaatggatgggaaggcctaattgatggttggtatggtttcagacaccagaatgcacagggagagggaactgctgcagattacaaaagcactcaatcggcaattgatcaaataacagggaaattaaaccggcttatagcaaaaaccaaccaacaatttgagttgatagacaatgaattcaatgaggtagagaagcaaatcggtaatgtgataaattggaccagagattctataacagaagtgtggtcatacaatgctgaactcttggtagcaatggagaaccagcatacaattgatctggctgattcagaaatggacaaactgtacgaacgagtgaaaagacagctgagagagaatgctgaagaagatggcactggttgctttgaaatatttcacaagtgtgatgatgactgtatggccagtattagaaataacacctatgatcacagaaaatacagggaagaggcaatgcaaaatagaatacagattgacccagtcaaactaagcagcggctacaaagatgtgatactttggtttagcttcggggcatcatgtttcatacttctagccattgtaatgggccttgtcttcatatgtgtaaagaatg
>EPI627281_A_Fujian_9_2015
atgaacactcaaattctggtattcgctctgattgcgatcattccaacaaatgcagacaaaatctgcctaggacatcatgccgtgtcaaacggaaccaaagtaaacacattaactgaaagaggagtggaagtcgtcaatgcaactgaaacagtggagcgaacaaacatccccaggatctgctcaaaagggaaaaagacagttgacctcggtcaatgtggactcctggggacaatcactggaccacctcaatgtgaccaattcctagaattttcagccgatttaattattgagaggcgagaaggaagtgatgtctgttatcctgggaaattcgtgaatgaagaagctctgaggcaaattctcagaaaatcaggcggaattgacaaggaagcaatgggattcacatacagtggaataagaactgatggagcaaccagtgcatgtaggagatcaggatcttcattctatgcagaaatgaaatggctcctgtcaaacacagataatgctgcattcccgcaaatgactaagtcatataaaaatacaagaaaaagcccagctataatagtatgggggatccatcattccgtatcaactgcagagcaaaccaagctatatgggagtggaaacaaactggtgacagttgggagttctaattatcaacaatcttttgtaccgagtccaggagcgagaccacaagttaatggtttatctggaagaattgactttcattggctaatactaaatcccaatgatacagtcactttcaatttcaatggggctttcatagctccagaccgtgcaagcttcctgagaggaaaatctataggaatccagagtggagtacaggttgctgccgattgtgaaggggactgctatcatagtggagggacaataataagtaacttgccatttcagaacatagatagcagggcagttggaaagtgtccgaggtatgttaagcaaaggagtctgctgctagcaacagggatgaagaatgttcctgagattccaaagggaGGGGGGGGGGGGagaggcctatttggtgctatagcgggtttcattgaaaatggatgggaaggcctaattgatggttggtatggtttcagacaccagaatgcacagggagagggaactgctgcagattacaaaagcactcaatcggcaattgatcaaataacaggaaaattaaaccggcttatagaaaaaaccaaccaacaatttgagttgatagacaatgaattcaatgaggtagagaagcaaatcggtaatgtgataaactggaccagagattccataacagaagtgtggtcatacaatgctgaactcttggtagcaatggagaaccagcatacaattgatctggctgattcagaaatggacaaactgtacgaacgagtgaaaagacagctgagagagaatgctgaagaagatggcactggttgctttgaaatatttcacaagtgtgatgatgactgtatggccagcattaggaataacacctatgatcacagcaaatacagggaagaggcaatgcaaaatagaatacagattgacccagtcaaactaagcagcggctacaaagatgtgatactttggtttagcttcggggcatcatgtttcatacttctagccattgtaatgggccttgtcttcatatgtgtgaagaatg
>EPI627297_A_Fujian_19_2015
atgaacactcaaatcctggtattcgctctgattgcgatcattccaacaaatgcagacaaaatctgcctcggacatcatgccgtgtcaaacggaaccaaagtaaacacattaactgaaagaggagtggaagtcgtcaatgcaactgaaacagtggaacgaacaaacatccccaggatctgctcaaaagggaaaaggacagttgacctcggtcaatgtggactcctggggacaatcactggaccacctcaatgtgaccaattcctagaattttcggccgatttaattattgagaggcgagaaggaagtgatgtctgttatcctgggaaattcgtgaatgaagaagctctgaggcaaattctcagagaatcaggcggaattgacaaggaagcaatgggattcacatacaatggaataagaactaatggggtaaccagtgcatgtaggagatcaggatcttcattctatgcagaaatgaaatggctcctgtcaaacacagataatgctgcattcccgcagatgactaagtcatataaaaatacaagaaaaagcccagctataatagtatgggggatccatcattccgtttcaactgcagaacaaaccaagctatatgggagtggaaacaaactggtgacagttgggagttctaattatcaacaatctttcgtaccgagtccaggagcgggaccacaagttaatggtctatctggaagaattgactttcattggctaatgctaaatcccaatgatacagtcactttcagtttcaatggggctttcatagctccagaccgtgcaagcttcctgagaggaaaatctatgggaatccagagtggagtacaggttgatgccaattgtgaaggggactgctatcatagtggagggacaataataagtaacttgccatttcagaacatagatagcagggcagttggaaaatgtccgagatatgttaagcaaaggagtcttctgctggcaacagggatgaagaatgttcctgagattccaaagggaGGGGGGGGGGGGagaggcctatttggtgctatagcgggtttcattgaaaatggatgggaaggcctaattgatggttggtatggtttcagacaccagaatgcacagggagagggaactgctgcagattacaaaagcactcaatcggcaattgatcaaataacagggaaattaaaccggcttatagcaaaaaccaaccaacaatttgagttgatagacaatgaattcaatgaggtagagaagcaaatcggtaatgtgataaattggaccagagattctataacagaagtgtggtcatacaatgctgaactcttggtagcaatggagaaccagcatacaattgatctggctgattcagaaatggacaaactgtacgaacgagtgaaaagacagctgagggagaatgctgaagaagatggcactggttgctttgaaatatttcacaagtgtgatgatgactgtatggccagtattagaaataacacctatgatcacagaaaatacagggaagaggcaatgcaaaatagaatacagattgacccagtcaaactaagcagcggctacaaagatgtgatactttggtttagcttcggggcatcatgtttcatacttctagccattgtaatgggccttgtcttcatatgtgtaaagaatg
>EPI627329_A_Xinjiang_05915_2014
atgaacactcaaatcctggtattcgctctgattgcgatcattccaacaaatgcagataaaatctgcctcggacatcatgccgtgtcaaacggaaccaaagtaaacacattaactgaaagaggagtggaagtcgtcaatgcaactgaaacagtggaacgaacaaacatccccaggatctgctcaaaagggaaaaggacagttgacctcggtcaatgtggactcctggggacaatcactggaccacctcaatgtgaccaattcctagaattttcggccgatttaattattgagaggcgagaaggaagtgatgtctgttatcctgggaaattcgtgaatgaagaagctctgaggcaaattctcagagaatcaggcggaattgacaaggaagcaatgggattcacatacaatggaataagaactaatggagccaccagtgcatgtaagagatcaggaccttcattctatgcagaaatgaaatggctcctgtcaaacacagataatgctgcattcccgcagatgactaagtcatataaaaatacaagaaaaagcccagctataatagtatgggggatccatcattccgtttcaactgcagagcaaaccaagctatatgggagtggaaacaaactggtgacagttgggagttctaattatcaacaatctttcgtaccgagtccaggagcgagaccacaagttaatggtctatctggaagaattgactttcattggctaatgctaaatcccaatgatacagtcactttcagtttcaatggggctttcatagctccagaccgtgcaagcttcctgagaggcaaatctatgggaatccagagtggagtacaggttgatgccaattgtgaaggggactgctatcatagtggagggacaataataagtaacttgccatttcagaacatagatagcagggcagttggaaaatgtccgagatatgttaagcaaaggagtctgctgctggcaacagggatgaagaatgttcctgagattccgaagggaGGGGGGGGGGGGagaggcctatttggtgctatagcgggtttcattgaaaatggatgggaaggcctaattgatggttggtatggtttcagacaccagaatgcacagggagagggaactgctgcagattacaaaagcactcaatcggcaattgatcaaataacagggaaattaaaccggcttatagcaaaaaccaaccaacaatttgagttgatagacaatgaattcaatgaggtagagaagcaaatcggtaatgtgataaattggaccagagactctataacagaagtgtggtcatacaatgctgaactcttggtagctatggagaaccagcatacaattgatctggctgattcagaaatggacaaactgtacgaacgagtgaaaagacagctgagagagaatgctgaagaagatggcactggttgctttgaaatatttcacaagtgtgatgatgactgtatggccagtattagaaataacacctatgatcacagaaaatacagggaagaggcaatgcaaaatagaatacagattgacccagtcaaactaagcagcggctacaaagatgtgatactttggtttagcttcggggcatcatgtttcatacttctagccattgtaatgggacttgtcttcatatgtgtaaagaatg
>EPI627337_A_Fujian_4_2015
atgaacactcaaatcctggtattcgctctgattgcgatcattccaacaaatgcagacaaaatctgcctaggacatcatgccgtgtcaaacggaaccaaagtaaacacattaactgaaagaggagtggaagtcgtcaatgcaactgaaacagtggagcgaacaaacatccccaggatctgctcaaaagggaaaaagacagttgacctcggtcaatgtggactcctggggacaatcactggaccacctcaatgtgaccaattcctagaattttcagccgatttaattattgagaggcgagaaggaagtgatgtctgttatcctgggaaattcgtgaatgaagaagctctgaggcaaattctcagaaaatcaggcggaattgacaaggaagcaatgggattcacatacagtggaataagaactaatggagcaaccagtgcatgtaggagatcaggatcttcattctatgcagaaatgaaatggctcctgtcaaacacagataatgctgcattcccgcaaatgactaagtcatataaaaatacaagaaaaagcccagctataatagtatgggggatccatcattccgtatcaactgcagagcaaaccaagctatatgggagtggaaacaaactggtgacagttgggagttctaattatcaacaatcttttgtaccgagtccaggagcgagaccacaagttaatggtttatttggaagaattgactttcattggctaatactaaatcccaatgatacagtcactttcaatttcaatgggtctttcatagctccagaccgtgcaagcttcctgagaggaaaatctataggaatccagagtggagtacaggttgctaccgattgtgaaggggactgctatcatagtggagggacaataataagtaacttgccatttcagaacatagatagcagggcagttggaaaatgtccgaggtatgttaagcaaaagagtctgctgctagcaacagggatgaagaatgttcctgagattccaaagggaGGGGGGGGGGGGagaggcctatttggtgctatagcgggtttcattgaaaatggatgggaaggcctaattgatggttggtatggtttcagacaccagaatgcacagggagagggaactgctgcagattacaaaagcactcaatcggcaattgatcaaataacaggaaaattaaaccggcttatagaaaaaaccaaccaacaatttgagttgatagacaatgaattcaatgaggtagagaagcaaatcggtaatgtgataaactggaccagagattccataacagaagtgtggtcatacaatgctgaactcttggtagcaatggagaaccagcatacaattgatctggctgattcagaaatggacaaactgtacgaacgagtgaaaagacagctgagagagaatgctgaagaagatggcactggttgctttgaaatatttcacaagtgtgatgatgactgtatggccagcattaggaataacacctatgatcacagcaaatacagggaagaggcaatgcaaaatagaatacagattgacccagtcaaactaagcagcggctacaaagatgtgatactttggtttagcttcggggcatcatgtttcatacttctagccattgtaatgggccttgtcttcatatgtgtgaagaatg
>EPI627369_A_Fujian_22_2014
atgaacactcaaatcctggtattcgctctgattgcgatcattccaacaaatgcagacaaaatctgcctcggacatcatgctgtgtcaaacggaaccaaggtaaacacattaactgaaagaggagtggaagtcgtcaatgcaactgaaacagtggaacgaacaagcatccccaggatctgctcaaaagggaaaaggacagttgacctcggtcaatgtggactcctggggacaatcacaggcccacctcaatgtgaccaattcctagaattttcggctgatttaattattgagaggcgagaaggaagtgatgtctgttatcctgggaaattcgtgaatgaagaagctctgaggcaaattctcagagaatcaggtggaattgacaaggaagcaatgggattcacatacagtggaataagaactaatggagcaaccagtgcatgtaggagatcaggatcttcattctatgcagaaatgaaatggctcctgtcaaacacagataatgctgcattcccgcagatgactaagtcatataaaaatacaagaaaaagcccagctataatagtatgggggatccatcattccgtttcaactgcagagcaaaccaagctatatgggagtggaaacaaactggtgacagttgggagttctaattatcagcaatctttcgtacctagtccaggagcgagaccacaagttaatggtctatctggaagaattgactttcattggctaatgctaaatcccaatgatacagtcactttcagtttcaatggggctttcatagctccagaccgtgcaagcttcctgagaggaaaatctatgggaatccagagtggagtacaggttgatgccaattgtgaaggggactgctatcatagtggggggacaataataagtaacttgccatttcagaacatagatagaagggcagttggaaaatgtccgagatatgttaagcaaaggagtctgctgctggcaacagggatgaagaatgttcctgagattccaaagggaGGGGGGGGGGGGagaggcctatttggtgctatagcgggtttcattgaaaatggatgggaaggcctaattgatggttggtatggtttcagacaccagaatgcacagggagagggaactgctgcagattacaaaagcactcaatcggcaattgatcaaataacagggaaattaaaccggcttatagcaaaaaccaaccaacaatttgagttgatagacaatgaattcaatgaggtagagaagcaaatcggtaatgtgataaattggaccagagattctataacagaagtgtggtcatacaatgctgaactcttggtagcaatggagaaccagcatacaattgatctggctgattcagaaatggacaaactgtacgaacgagtgaaaagacagctgagagagaatgctgaagaagatggcactggttgctttgaaatatttcacaagtgtgatgatgactgtatggccagtattagaaataacacctatgatcacagaaaatacagggaagaggcaatacaaaatagaatacagattgacccagtcaaactaagcagcggctacaaagatgtgatactttggtttagcttcggggcatcatgtttcatacttctagccattgtaatgggccttgtcttcatatgtgtaaagaatg
>EPI627441_A_Anhui_01887_2014
atgaacactcaaatcctggtattcgctctgattgcgatcattccaacaaatgcagataaaatctgcctcggacatcatgccgtgtcaaacggaaccaaagtaaacacattaactgaaagaggagtggaagtcgtcaatgcaactgaaacagtggaacgaacaaacatccccaggatctgctcaaaagggaaaaggacagttgacctcggtcaatgtggactcctggggacaatcactggaccacctcaatgtgaccaattcctagaattttcggccgatttaattattgagaggcgagaaggaagtgatgtctgttatcctgggaaattcgtgaatgaagaagctctgaggcaaattctcagagaatcaggcggaattgacaaggaagcaatgggattcacatacaatggaataagaactaatggagcaaccagtgcatgtaggagatcaggatcttcattctatgcagaaatgaaatggctcctgtcaaacacagataatgctgcattcccgcagatgactaagtcatataaaaatacaagaaaaagcccagctataatagtatgggggatccatcattccgtttcaactgcagagcaaaccaagctatatgggagtggaaacaaactggtgacagttgggagttctaattatcaacaatctttcgtaccgagtccaggagcgagaccacaagttaatggtctatctggaagaattgactttcattggctaatgctaaatcccaatgatacagtcactttcagtttcaatggggctttcatagctccagaccgtgcaagcttcctgagaggaaaatctatgggaatccagagtggagtacaggttgatgccaattgtgaaggggactgctatcatagtggagggacaataataagtaacttgccatttcagaacatagatagcagggcagttggaaaatgtccgagatatgttaagcaaaggagtctgctgctggcaacagggatgaagaatgttcctgagattccaaagggaGGGGGGGGGGGGagaggcctatttggtgctatagcgggtttcattgaaaatggatgggaaggcctaattgatggttggtatggtttcagacaccagaatgcacagggagagggaactgctgcagattacaaaagcactcaatcggcaattgatcaaataacagggaaattaaaccggcttatagcaaaaaccaaccaacaatttgagttgatagacaatgaattcaatgaggtagagaagcaaatcggtaatgtgataaattggaccagagattctataacagaagtgtggtcatacaatgctgaactcttggtagcaatggagaaccagcatacaattgatctggctgattcagaaatggacaaactgtacgaacgagtgaaaagacagctgagagagaatgctgaagaagatggcactggttgctttgaaatatttcacaagtgtgatgatgactgtatggccagtattagaaataacacctatgatcacagaaaatacagggaagaggcaatgcaaaatagaatacagattgacccagtcaaactaagcagcggctacaaagatgtgatactttggtttagcttcggggcatcatgtttcatacttctagccattgtaatgggccttgtcttcatatgtgtaaagaatg
>EPI627473_A_Fujian_1_2015
atgaacactcaaatcctggtattcgctctgattgcgatcattccaacaaatgcagacaaaatctgcctaggacatcatgccgtgtcaaacggaaccaaagtaaacacattaactgaaagaggagtggaagtcgtcaatgcaactgaaacagtggagcgaacaaacatccccaggatctgctcaaaagggaaaaagacagttgacctcggtcaatgtggactcctggggacaatcactggaccacctcaatgtgaccaattcctagaattttcagccgatttaattattgagaggcgagaaggaagtgatgtctgttatcctgggaaattcgtgaatgaagaagctctgaggcaaattctcagaaaatcaggcggaattgacaaggaagcaatgggattcacatacagtggaataagaactaatggagcaaccagtgcatgtaggagatcaggaccttcattctatgcagaaatgaaatggctcctgtcaaacacagataatgctgcattcccgcaaatgactaagtcatataaaaatacaagaaaaagcccagctataatagtatgggggatccatcattccgtatcaactgcagagcaaaccaagctatatgggagtggaaacaaactggtgacagttgggagttctaattatcaacaatcttttgtaccgagtccaggagcgagaccacaagttaatggtttatctggaagaattgactttcattggctaatactaaatcccaatgatacagtcactttcaatttcaatggggctttcatagctccagaccgtgcaagcttcctgagaggaaaatctataggaatccagagtggagtacaggttgatgccgattgtgaaggggactgctatcatagtggagggacaataataagtaacttgccatttcagaacatagatagcagggcagttggaaaatgtccgaggtatgttaagcaaaggagtctgctgctagcaacagggatgaagaatgttcctgagattccaaagggaGGGGGGGGGGGGagaggcctatttggtgctatagcgggtttcattgaaaatggatgggaaggcctaattgatggttggtatggtttcagacaccagaatgcacagggagagggaactgctgcagattacaaaagcactcaatcggcaattgatcaaataacaggaaaattaaaccggcttatagaaaaaaccaaccaacaatttgagttgatagacaacgaattcaatgaggtagagaagcaaatcggtaatgtgataaactggaccagagattccataacagaagtgtggtcatacaatgctgaactcttggtagcaatggagaaccagcatacaattgatctggctgattcagaaatggacaaactgtacgaacgagtgaaaagacagctgagagagaatgctgaagaagatggcactggttgctttgaaatatttcacaagtgtgatgatgactgtatggccaacattaggaataacacctatgatcacagcaaatacagggaagaggcaatgcaaaatagaatacagattgacccagtcaaactaagcagcggctacaaagatgtgatactttggtttagcttcggggcatcatgtttcatacttctagccattgtaatgggccttgtcttcatatgtgtgaagaatg
>EPI627497_A_Fujian_20_2014
atgaacactcaaatcctggtattcgctctgattgcgatcattccaacaaatgcagacaaaatctgcctcggacatcatgccgtgtcaaacggaaccaaagtaaacacattaactgaaagaggagtggaagtcgtcaatgcaactgaaacagtggaacgaacaaacatccccaggatctgctcaaaagggaaaaggacagttgacctcggtcaatgtggactcctggggacagtcattggaccacctcaatgtgaccaattcctagaattttcggccgatttaattattgagaggcgagaaggaagtgatgtctgttatcctgggaaattcgtgaatgaagaagctctgaggcaaattctcagggaatcaggcggaattgacaaggaagcaatgggattcacatacaatggaataagaactaatggggtaaccagtgcatgtaggagatcaggatcttcattctatgcagaaatgaaatggctcctgtcaaacacagataatgctgcattcccgcagatgactaagtcatataaaaatacaagaaaaagcccagctataatagtatgggggatccatcattccgtttcaactgcagagcaaaccaagctatatgggagtggaaacaaactggtgacagttgggagttctaattatcaacaatctttcgtaccgagtccaggagcgagaccacaagttaatggtctatctggaagaattgactttcattggctaatgctaaatcccaatgatacagtcactttcagtttcaatggggctttcatagctccagaccgtgcaagcttcctgagaggaaaatctatgggaatccagagtggagtacaggttgatgccaattgtgaaggggactgctatcatagtggagggacaataataagtaacttgccatttcagaacatagatagcagggcagttggaaaatgtccgagatatgttaagcaaaggagtcttctgctggcaacagggatgaagaatgttcctgagattccaaagggaGGGGGGGGGGGGagaggcctatttggtgctatagcgggtttcattgaaaatggatgggaaggcctaattgatggttggtatggtttcagacaccagaatgcacagggagaggggactgctgcagactacaaaagcactcaatcggcaattgatcaaataacagggaaattaaaccggcttatagcaaaaaccaaccaacaatttgagttgatagacaatgaattcaatgaggtagagaagcaaatcggtaatgtgataaattggaccagagattctataacagaagtgtggtcatacaatgctgaactcttggtagcaatggagaaccagcatacaattgatctggctgattcagaaatggacaaactgtacgaacgagtgaaaagacagctgagagagaatgctgaagaagatggcactggttgctttgaaatatttcacaagtgtgatgatgactgtatggccagtattagaaataacacctatgatcacagaaaatacagggaagaggcaatgcaaaatagaatacagattgacccagtcaaactaagcagcggctacaaagatgtgatactttggtttagcttcggggcatcatgtttcatacttctagccattgtaatgggccttgtcttcatatgtgtaaagaatg
>EPI627529_A_Zhejiang_24_2014
atgaacactcaaatcctggtattcgctctgattgcgatcgttccaacaaatgcagacaaaatctgcctcggacatcatgccgtgtcaaacggaaccaaagtaaacacattaactgaaagaggagtggaagtcgtcaatgcaactgaaacagtggaacgaacaaacatccccaggatctgctcaaaagggaaaaagacagttgaccttggtcaatgtggactactggggacaatcactggaccacctcaatgtgaccaattcctagaattttcagccgatttaattattgagaggcgagaaggaagtgatgtctgttatcctggaaaattcgtgaatgaagaagctctgaggcaaattctcagagaatcaggcggaattgacaaggaagcaatgggattcacatacagtggaataagaactaatggagcaaccagtgcatgtaggagatcaggatcttcattctatgcagaaatgaaatggctcctgtcaaacacagataatgctgcattcccgcagatgactaagtcatataaaaatacaagaaaaagcccagctctaatagtatgggggatccatcattccgtatcaactgcagagcaaaccaagctatatgggagtggaaacaaactggtgacagttgggagttctaattatcaacaatcttttgtaccgagtccaggagcgagaccacaagttaatggtctatctggaagaattgactttcattggctaatgctaaatcccaatgatacagtcactttcagtttcaatggggctttcatagctccagaccgtgcaagcttcctgagaggaaaatctatgggaatccagagtggagtacaggttgatgccaattgtgaaggggactgctatcatagtggagggacaataataagtaacttgccatttcagaacatagatagcagggcagttggaaaatgtccgagatatgttaagcaaaagagtctgctgctagcaacagggatgaagaatgttcctgagattccaaagggaGGGGGGGGGGGGagaggcctatttggtgctatagcaggtttcattgaaaatggatgggaaggcctaattgatggttggtatggtttcagacaccagaatgcacagggagagggaactgctgcagattacaaaagcactcaatcggcaattgatcaaataacagggaaattaaaccggcttatagaaaaaaccaaccaacaatttgagttgatagacaatgaattcaatgaggtagagaagcaaatcggtaatgtgataaattggaccagagattctataacagaagtgtggtcatacaatgctgaactcttggtagcaatggagaaccagcatacaattgatctggctgattcagaaatggacaaactgtacgaacgagtgaaaagacagctgagagagaatgctgaagaagatggcactggttgctttgaaatatttcacaagtgtgatgatgactgtatggccagtattagaaataacacctatgatcacagcaagtacagggaagaggcaatgcaaaatagaatacagattgacccagtcaaactaagcagcggctacaaagatgtgatactttggtttagcttcggggcatcatgtttcatacttctagccattgtaatgggccttgtcttcatatgtgtaaagaatg
>EPI627553_A_Zhejiang_21_2014
atgaacactcaaatcctggtattcgctctgattgcgatcattccaacaaatgcagacaaaatctgcctcgggcatcatgccgtgtcaaacggaaccaaagtaaacacattaactgaaagaggagtggaagtcgtcaatgcaactgaaacagtggaacgaacaaacatccccaggatctgctcaaaagggaaaaagacagttgacctcggtcaatgtggactactggggacaatcactggaccacctcaatgtgaccaattcctagaattttcagccgatttaattattgagaggcgagaaggaagtgatgtctgttatcctggaaaattcgtgaatgaagaagctctgaggcaaattctcagagaatcaggcggaattgacaaggaagcaatgggattcacatacagtggaataagaactaatggagcaaccagtgcatgtaggagatcaggatcttcattctatgcagaaatgaaatggctcctgtcaaacacagataatgctgcattcccgcagatgactaagtcatataaaaatacaagaaaaagcccagctctaatagtatgggggatccatcattccgtatcaactgcagagcaaaccaagctatatgggagtggaaacaaactggtgacagttgggagttctaattatcaacaatcttttgtaccgagtccaggagcgagaccacaagttaatggtctatctggaagaattgactttcattggctaatgctaaatcccaatgatacagtcactttcagtttcaatggggctttcatagctccagaccgtgcaagcttcctgagaggaaaatctatgggaatccagagtggagtacaggttgatgccaattgtgaaggggactgctatcatagtggaggaacaataataagtaacttgccatttcagaatatagatagcagggcagttggaaaatgtccgagatatgttaagcaaaagagtctgctgctagcaacagggatgaagaatgttcctgagattccaaagggaGGGGGGGGGGGGagaggcctatttggtgctatagcgggtttcattgaaaatggatgggaaggcctaattgatggttggtatggtttcagacaccagaatgcacagggagaaggaactgctgcagattacaaaagcactcaatcggcaattgatcaaataacaggaaaattaaaccggcttatagaaaaaaccaaccaacaatttgagttgatagacaatgaattcaatgaggtagagaagcaaatcggtaatgtgataaattggaccagagattctataacagaagtgtggtcatacaatgctgaactcttggtagcaatggagaaccagcatacaattgatctggctgattcagaaatggacaaactgtacgaacgagtgaaaagacagctgagagagaatgctgaagaagatggcactggttgctttgaaatatttcacaagtgtgataatgactgtatggccagtattagaaataacacctatgatcacagcaagtacagggaagaggcaatgcaaaatagaatacagattgacccagtcaaactaagcagcggctacaaagatgtgatactttggtttagcttcggggcatcatgtttcatacttctagccattgtaatgggccttgtcttcatatgtgtaaagaatg
>EPI627625_A_Guangdong_Guangzhou_XN14670_2014
atgaacactcaaatcctggtattcgctctgattgcgatcattccaacaaatgcagacaaaatctgcctcggacatcatgccgtgtcaaacggaaccaaagtaaacacattaactgaaagaggagtggaagtcgtcaatgcaactgaaacagtggaacggacaaacatccccaggatctgctcaaaagggaaaaagacagttgacctcggtcaatgtggactcctgggtacaatcactggaccacctcaatgtgaccaattcctagaattttcagccgatttaattattgagaggcgagaaggaagtgatgtctgttatcctgggaaattcgtgaatgaagaagctctgaggcaaattctcagaaaatcaggcggaattgacaaggaagcaatgggattcacatacagtggaataagaactaatggagcaaccagtgcatgtaggagatcaggatcttcattctatgcagaaatgaaatggctcctgtcaaacacagataatgctgcattcccgcaaatgactaagtcatataaaaatacaagaaaaagcccagctataatagtatgggggatccatcattctgtatcaactgcagagcaaaccaagctatatgggagtggaaacaaactggtgacagttgggagttctaattatcaacaatcttttgtaccgagtccaggagcgagaccacaagttaatggtttatctggaagaattgactttcattggctaatgctaaatcccaatgatacagtcactttcagtttcaatggggctttcatagctccagaccgtgcaagcttcctgagaggaaaatctatgggaatccagagtggagtacaggttgatgccgattgtgaaggggactgctatcatagtggagggacaataataagtaacttgccatttcagaacatagatagcagggcagttggaaaatgtccgagatatgttaagcaaaggagtctgctgctagcaacagggatgaagaatgttcctgagattccaaagggaGGGGGGGGGGGGagaggcctatttggtgctatagcgggtttcattgaaaatggatgggaaggcctaattgatggttggtatggtttcagacaccagaatgcacagggagagggaactgctgcagattacaaaagcactcaatcggcaattgatcaaataacaggaaaattaaaccggcttatagaaaaaaccaaccaacaatttgagttgatagacaatgaattcaacgaggtagagaagcaaatcggtaatgtgataaactggaccagagattctataacagaagtgtggtcatacaatgctgaactcttggtagcaatggagaaccagcatacaattgatctggctgattcagaaatggacaaactgtacgaacgagtgaaaagacagctgagagagaatgctgaagaagatggcactggttgctttgaaatatttcacaagtgtgatgatgactgtatggccagcattaggaataacacctatgatcacagcaaatacagggaagaggcaatgcaaaatagaatacagattgacccagtcaaactaagcagcggctacaaagatgtgatactttggtttagcttcggggcatcatgtttcatacttctagccattgtaatgggccttgtcttcatatgtgtaaagaatg
>EPI627649_A_Guangdong_Guangzhou_XN08423_2014
atgaacactcaaatcctggtattcgctctgattgcgatcattccaacaaatgcagacaaaatctgcctcggacatcatgccgtgtcaaacggaaccaaagtaaacacattaactgaaagaggagtggaagtcgtcaatgcaactgaaacagtggaacgaacaaacatccccaggatctgctcaaaagggaaaaagacagttgacctcggtcaatgtggactcctggggacaatcactggaccacctcaatgtgaccaattcctagaattttcagccgatttaattattgagaggcgagaaggaagtgatgtctgttatcctgggaaattcgtgaatgaagaagctctgaggcaaattctcagaaaatcaggcggaattgacaaggaagcaatgggattcacatacagtggaataagaactaatggagcaaccagtgcatgtaggagatcaggatcttcattctatgcagaaatgaaatggctcctgtcaaacacagataatgctgcattcccgcaaatgactaagtcatataaaaatacaagaaaaagcccagctataatagtatgggggatccatcattccgtatcaactgcagagcaaaccaagctatatgggagtggaaacaaactggtgacagttgggagttctaattatcaacaatcttttgtaccgagtccaggagcgagaccacaagttaatggttcatctggaagaattgactttcattggctaatgctaaatcccaatgatacagtcactttcagtttcaatggggctttcatagctccagaccgtgcaagcttcctgagaggaaaatctatgggaatccagagtggagtacaggttgatgccgattgtgaaggggactgctatcatagtggagggacaataataagtaacttgccatttcagaacatagatagcagggcagttggaaaatgtccgagatatgttaagcaaaggagtctgctgctagcaacagggatgaagaatgttcctgagattccaaagggaGGGGGGGGGGGGagaggcctatttggtgctatagcgggtttcattgaaaatggatgggaaggcctaattgatggttggtatggtttcagacaccagaatgcacagggagagggaactgctgcagattacaaaagcactcaatcggcaattgatcaaataacaggaaaattaaaccggcttatagaaaaaaccaaccaacaatttgagttgatagacaatgaattcaacgaggtagagaagcaaatcggtaatgtgataaactggaccagagattctataacagaagtgtggtcatacaatgctgaactcttggtagcaatggagaaccagcatacaattgatctggctgattcagaaatggacaaactgtacgaacgagtgaaaagacagctgagagagaatgctgaagaagatggcactggttgctttgaaatatttcacaagtgtgatgatgactgtatggccagcattaggaataacacctatgatcacagcaaatacagggaagaggcaatgcaaaatagaatacagattgacccagtcaaactaagcagcggctacaaagatgtgatactttggtttagcttcggggcatcatgtttcatacttctagccattgtaatgggccttgtcttcatatgtgtaaagaatg
>EPI627665_A_Guangdong_Guangzhou_XN00509_2014
[truncated: 195,206 more chars]
