# Supplementary material for: Glycosylation generates an efficacious and immunogenic vaccine against H7N9 influenza virus
Source: PLoS Biol. 2020 Dec 23;18(12):e3001024. doi: 10.1371/journal.pbio.3001024 (PMC7757820; doi:10.1371/journal.pbio.3001024)
Supplement: S7 Data — Sheet 1: HI titers of the vaccinated ferret antisera against r268, rJS01, and their respective NLG mutant viruses. (XLSX) [file pbio.3001024.s022.xlsx]

## Sheet: S5 Fig
	S5 Fig_Immune responses of ferret antisera against the NLG-mutant vaccine viruses.
			HI titers of each vaccinated ferret sera
	Virus	Ferret #	a-268	a-JS01	a-JS01+141+167
	r267	1	80	80	160
		2	160	40	160
	r268	1	320	160	320
		2	320	80	320
	r268+141+167	1	80	80	160
		2	80	40	160
	rJS01	1	80	160	160
		2	80	80	160
	rJS01+141+167	1	10	40	80
		2	10	20	80
